# Supplementary material for: An Angiogenesis-Related lncRNA Signature Is Associated with Prognosis and Tumor Immune Microenvironment in Breast Cancer
Source: J Pers Med. 2023 Mar 13;13(3):513. doi: 10.3390/jpm13030513 (PMC10057494; doi:10.3390/jpm13030513)
Supplement: Supplementary file 1 [file jpm-13-00513-s001.zip]

Archive with 3 entries (3 files):
- jpm-2254338-supplementary figures.pdf
- Supplementary Table S1.xlsx
- Supplementary Table S2.xlsx
