# Supplementary material for: An Angiogenesis-Related lncRNA Signature Is Associated with Prognosis and Tumor Immune Microenvironment in Breast Cancer
Source: J Pers Med. 2023 Mar 13;13(3):513. doi: 10.3390/jpm13030513 (PMC10057494; doi:10.3390/jpm13030513)
Supplement: Supplementary file 1 [file jpm-13-00513-s001.zip › Supplementary Table S1.xlsx]

## Sheet: Sheet1
Table S1. lncRNAs expression in 1078 BC patients
id	futime	fustat	ENTPD3-AS1	BET1-AS1	ISM1-AS1	FAM13A-AS1	SMG7-AS1	LINC00921	UBE2R2-AS1	LNCTAM34A	LINC02438	LINC02709	ACAP2-IT1	TNK2-AS1	ABALON	MIR99AHG	LINC01290	LINC00265	LINC02298	MEG3	TRAM2-AS1	LINC02391	SERTAD4-AS1	LRRC8C-DT	CFLAR-AS1	LINC00519	LINC01126	LINC00271	ZNF346-IT1	LINC01589	GACAT2	SH3RF3-AS1	TBX5-AS1	HSD11B1-AS1	TMCO1-AS1	CCDC183-AS1	LINC01197	SNHG22	MIR4453HG	SNHG17	LINC01836	LY6E-DT	TTC39C-AS1	POLH-AS1	FSIP2-AS1	EGFR-AS1	ODF2-AS1	TOLLIP-AS1	FTX
TCGA-E2-A15G	554	0	1.1206	1.32986	0.0997862	0.360646	0.442328	1.50262	0.301672	0.594462	0.0676657	0.140075	0.408593	0.434565	0.364677	0.220691	0.90722	2.66648	2.04524	0.731652	3.64571	0.325303	3.80168	0.124637	0.130101	0.317989	0.303036	0.49327	0.261989	0	0.0265121	0.081123	0.259226	0.136395	0.494259	4.5537	0.13027	0.217454	1.95182	3.17584	2.24347	0.343343	0.159267	0.328589	0.345018	0	0.479562	2.60981	0.852338
TCGA-E2-A1B5	984	0	1.16761	0.818321	0.0285086	0.568755	0.0549441	0.670298	0.0287289	0.679343	0	0.388418	0.0538771	0.133022	0.146513	0.766742	0.185135	0.722022	0.979125	0.232212	4.37312	0.348517	2.44379	0.685462	0.0771981	0.84489	0.079048	0.10205	0.0748493	0.135676	0	0.0927062	0.368819	5.33857	0.164262	1.48015	0.36686	0.0860204	0.53904	6.23435	0.12819	0.501715	1.34231	0.506934	0.147856	0	0.0913395	2.75152	0.233406
TCGA-EW-A2FS	1604	0	1.39846	1.04683	0.398493	0.518482	0.0960011	0.677704	0.501965	1.38481	0	0.246787	0.329479	0.433855	0.0853315	0.838044	1.32626	1.89233	0.496677	1.83507	4.93025	0.263877	6.06521	0.311084	0.119897	0.904789	0.286099	0.445765	0.13078	0.177795	0.277922	0.131609	0.337738	0.204259	0.415406	0.537656	0.267082	0.269286	2.04606	6.61414	1.02658	0.172796	0.417393	3.36253	0.885741	0.0115742	1.15705	2.02334	0.672635
TCGA-EW-A1P7	915	0	0.504088	1.20352	0.117398	0.560077	0.118787	1.08551	0.0295764	0.835376	0.268679	0.239926	0.277333	0.237373	0.221225	0.490309	0.228717	1.47436	0.471489	0.973241	3.76556	0.215279	4.25032	0.797331	0.123629	0.364761	0.24414	0.205117	0.102743	0.244437	0.0467872	0.226673	1.34496	1.88551	0.151308	0.882211	0.249052	0.265675	1.06523	3.40113	0.747842	0.238392	1.00716	0.405914	0.260945	0.0272786	0.282102	1.10047	0.42129
TCGA-LL-A5YO	440	0	1.12625	0.0832293	0	0.299293	0.140823	0.761406	0.245443	0.349309	0	0.140781	0.230147	0.505094	0.152988	0.961908	0.36906	1.19802	1.55159	1.12454	2.28701	0.297753	1.81894	0.519705	0.103816	1.04781	0.176875	0.0899529	0.35526	0	0.0647113	0.264009	0.803561	0.943265	0.135412	0.820851	0.0946328	0.234762	1.00574	10.7044	1.09518	1.01664	0.388743	0.641622	0.180456	0	0.130058	1.40931	0.366877
TCGA-BH-A1FN	2192	1	0.889902	0.672808	0.034542	0.689124	0.0932011	0.164256	0.104427	1.18894	0	0.179692	0.750712	0.150429	0.260363	0.106407	0.583223	1.40985	0.516633	1.41535	1.49494	0.112607	0.852402	0.0862888	0.124715	1.3209	0.0410474	0.129535	0.03023	0.287682	0.0275322	0.0421223	0.996044	0.0944292	0.146651	0.349242	0.00644204	0.260564	1.42635	3.44331	0.181206	0.514373	0	0.955452	0.10237	0	0.276675	0.263829	0.528878
TCGA-A7-A3RF	408	0	1.06012	0.230633	0.0224973	0.308977	0.320855	0.707263	0.0226712	1.10198	0.0228834	0.172765	0.191325	0.384902	0.57039	0.0373171	0.175318	2.84419	1.63258	0.3758	4.43044	0.055006	2.57133	0.126451	0.0135379	0.215077	0.213875	0.494695	0.177201	0.294436	37.388	0.100593	0.315598	0.215258	0.286543	1.40166	0.0545445	0.141422	1.07078	8.39939	0.0505803	0.0761395	0.359077	0.592658	0.066674	0	0.14416	8.77909	0.380342
TCGA-E9-A1NG	786	1	0.893159	0.227566	0.100901	0.169209	0.0427821	0.437159	0.0406721	0.761394	0.22579	0.0749853	0.15255	0.062774	0.318046	0.674249	0.23589	1.44035	0.245933	1.09805	2.93019	0.246702	5.53031	0.176441	0.0546455	0.771697	0.0639486	0.0928759	0.0883049	0.480198	0	1.02536	2.37482	0.110335	0.0673171	0.374981	0.0940891	0.0913358	0.530683	2.12166	0.39321	0.170743	0.0966274	0.332258	0.0299032	0	0	0.700608	0.482782
TCGA-D8-A1XB	552	0	0.893176	0.715777	0.166241	0.331656	0.230683	0.447962	0.0670103	0.594214	0	0.181198	0.157086	0.217192	0.273394	0.81543	0.129549	1.76763	0.386775	2.71918	2.02644	0.0812918	3.23872	0.176496	0.0500181	0.826427	0.14487	0.243698	0.320075	0.514255	0.053002	0.513564	1.50807	0	0.252068	1.51727	0.0465056	0.200643	1.9221	3.13308	2.94021	0.168787	0.0530669	0.459833	0.147803	0.00772553	0.532625	0.600238	0.703504
TCGA-A2-A0CX	1728	0	0.405494	0.188784	0.0263074	0.0456383	0.0456316	0.319696	0.079532	0.835853	0.0267588	0.162922	0.372878	0.245502	0.0991468	0.33351	0.273345	0.903048	0.262314	1.5424	1.32045	0.192965	1.53757	0.0739328	0.043534	0.352102	0.0729446	0.06278	0.13814	0.1878	0.188718	0.256644	1.03743	0.0359589	0.143601	1.09269	0.0760475	0.138913	0.657509	3.67551	0.0197154	0.0267102	0.0629831	0.51977	0	0.0122255	0.210717	0.822	0.206992
TCGA-A8-A07F	577	0	0.757809	0.943823	0.131523	0.224999	0.405572	0.353251	0.176719	0.159608	0	0.293229	0.497119	0.388671	0.21029	0.553195	0.284705	1.71139	0.17	0.735953	5.91671	0.285844	1.35235	0.136898	0.148396	0.838251	0.138928	0.975231	0.172657	0.0782418	0	0.106924	0.891766	0.149813	0.578335	2.30616	0.0613223	0.137796	1.39111	2.12027	1.90562	0.285621	0	1.31373	0.162411	0.00509344	0.632086	0.852356	1.02553
TCGA-AR-A5QQ	322	1	0.857421	0.0997965	0	0.248628	0.0250155	0.377189	0.0326999	0.601413	0.0990181	0.409954	0.183973	0.171597	0.433588	0.0768921	0.252871	0.536563	1.8155	0.54472	1.42929	0.13223	1.7701	0.486365	0.0536976	0.961676	0.0385605	0.0331872	0.170391	0.231645	0.155185	0.250611	0.313585	1.19756	0.098404	0.416753	0.0272328	0.130548	0.726386	8.71343	0.121591	0.395353	0.181271	0.74797	0	0.0226196	0.155947	1.73491	0.0586541
TCGA-A2-A3XT	2770	0	1.0475	0.471951	0.0438447	0.332773	0.33378	0.521233	0.132551	0.261199	0	0.407296	0.227865	0.21822	0.916338	0.075324	0.0854186	1.10126	0.473612	0.858382	3.17194	0.339468	0.754531	1.86197	0.0758532	0.230538	0.373399	0.0261578	0.211043	0.130414	0.0698943	0.187133	0.198187	0.479442	0.299164	0.617023	0.0388407	0.198443	0.900483	6.22476	0.492875	0.326451	0.297414	1.92022	0.0974548	0.00509386	0.421426	2.23762	0.142188
TCGA-OL-A5RY	752	0	0.783993	0.614737	0	0.31967	0.0939006	0.514855	0.0377679	0.917893	0	0.0278524	0.0708284	0.128241	0.333858	0.985781	0.146031	1.09039	0.290655	1.14981	2.5146	0.305448	3.72378	0.538337	0.033829	0.537445	0.192992	0.268315	0.131199	0.0891818	0.0298726	0.335155	0.794471	2.66386	0.0113655	0.61448	0.255122	0.0659663	0.863399	9.43341	0.19661	0.253681	0.269183	0.222144	0.0555359	0	0	1.66549	0.330752
TCGA-A7-A26I	661	0	0.837368	3.9707	10.6339	2.44341	0.556472	1.54417	10.716	1.21199	0.143263	0.523355	1.66361	2.56304	2.24391	5.96579	13.9028	1.88674	0.429119	16.7514	2.99372	0.688736	2.56103	2.81476	9.75735	1.3465	3.79376	0.396135	3.75954	1.59197	0.617448	0.772895	1.61358	0.288778	1.28137	1.46253	0.170739	20.3991	3.06105	6.64714	0.15833	3.37247	0.224801	5.4264	0.834831	1.14544	1.91786	0.34229	20.5318
TCGA-LL-A50Y	762	0	1.57826	0.166053	0.0404946	0.468337	0.0780446	0.374427	0.0816151	2.62685	0	0.170533	0.191322	0.201546	0.263609	0.273477	0.420757	0.864543	3.9256	0.57262	2.88291	0.165016	8.30994	0.139094	0.0121839	0.503273	0.0481212	0.303715	0	0	0	0.279827	0.479701	0.221404	0.294725	2.33484	0.0415371	0.101822	0.31683	4.06192	0.546258	0.370032	0.452429	0.32003	0.150014	0	0.194613	8.37906	0.18945
TCGA-C8-A1HO	375	0	1.04613	0.507818	0.0675486	0.195307	0.0737716	0.481817	0.0453804	0.953863	0	0.0948212	0.659561	0.301175	0.300863	0.429506	0.409418	0.900156	0.212039	0.633063	6.09479	0.0183507	2.33953	0.0632782	0.0745206	0.473566	0.107027	0.0767611	0.295582	0.0535787	0.28715	0.0274574	0.547494	0	0.15022	1.21825	0.0881841	0.0736009	1.54635	3.06868	0.0506226	1.42119	0.0539066	2.12052	0.0166825	0	0.216421	0.594101	0.265744
TCGA-AR-A24L	2866	1	1.35436	0.318078	0.0365026	0.137205	0.0879386	0.303764	0.165531	0.386594	0	0.198934	0.379416	0.244129	0.6816	0.672516	0.260754	1.48223	0.181986	0.543338	4.89829	0.148748	2.93941	0.216568	0.0219656	0.715387	0.151821	0.167998	0.175703	0.347441	0.858302	0.200309	1.27732	0.224525	0.14944	0.922663	0.129346	0.0871952	1.82464	2.74896	0.355628	0.188396	0.0291306	1.00968	0.0135226	0	0.233904	0.152075	0.380361
TCGA-AN-A0FX	10	0	0.787901	0.573156	0.111818	0.617514	0.163784	0.809404	0.157755	0.828976	0	0.077559	0.570565	0.389571	0.237527	0.378902	0.261414	0.617883	0.569864	0.821105	2.58863	0.109358	6.41917	0.321231	0.057194	0.320699	0.318906	0.0914892	0.371867	0.558765	0	0.545428	0.477554	0.489093	0.28484	0.403333	0.0709035	0.399251	1.49213	5.61856	0.234638	0.681183	0.0713885	0.795332	0.231972	0.0155892	0.214955	0.65219	0.477952
TCGA-A7-A13H	899	0	1.01317	0.384535	0.100026	0.412126	0.236154	1.2618	0.327597	0.960049	0	0.123893	0.307182	0.287814	0.308436	0.405903	0.22735	2.28207	2.02245	1.91176	3.33002	0.142662	2.54957	0.226448	0.0940486	0.406412	0.297162	0.294116	0.547123	0.476037	0	0.569227	0.58856	0.444351	0.227501	2.14566	0.207534	0.2578	1.33695	3.9339	3.61693	0.291979	0.299344	0.79051	0.129693	0.0058105	0.320477	1.78843	0.510506
TCGA-A8-A06N	0	0	1.84607	0.446924	0.117373	0.174531	0.155116	0.863788	0.253457	0.488353	0	0.182761	0.364415	0.60504	0.528526	0.00794654	0.522667	2.30933	0.780226	0.0291181	3.10454	0.109325	0.882001	0.49217	0.0378373	0	0.112911	0.168631	0.352186	0	0.106919	0.027263	0	0.0229192	0.391534	5.82362	0.0265806	0.265617	2.51446	2.67174	0.351849	1.2144	0.173956	0.618401	0.248465	0	0.349194	1.79297	0.472456
TCGA-E2-A150	1935	0	0.422022	0.117301	0.0286056	0.206772	0.0441048	0.43831	0	1.21183	0.407351	0.219672	0.108121	0.0711864	0.107808	0.755794	0.371531	1.1436	1.10923	0.562991	2.96685	0.0466271	1.61616	0.178648	0.116191	1.01185	0.0906481	0.0877686	0.075104	0.0680688	0.0456011	0.174416	0.352239	0.351903	0.225545	0.531541	0.0320094	0.0719276	1.19365	2.58421	0.0428755	0.256552	0.159799	2.61865	0.0847765	1.0369	0.183301	0.516424	0.170327
TCGA-AC-A23H	0	0	1.56045	0.149133	0.0415639	0.213312	0.0881159	0.164706	0.0837702	1.07298	0	0.308887	0.373111	0.193938	0.491297	0.128038	0.16195	1.37891	0.0460487	0.660779	1.60192	0.0677491	3.36047	0.0908513	0.0812864	0.17881	0.0740877	0.170037	0.254628	0.0741779	0.0828229	0.346348	0.531239	0.0568127	0.472668	1.64688	0.0639508	0.120187	0.880739	2.8744	0	0.773673	0.0497546	1.28655	0.138578	0.00482888	0.399504	0.966814	0.594407
TCGA-A7-A0DC	906	0	1.45886	1.66765	5.36363	1.34804	0.308226	2.84129	5.16227	0.416737	0	0.574091	1.47753	5.43125	8.42906	1.00793	3.27619	1.47866	0.894177	6.17554	3.65702	0.313362	0.596829	1.02712	2.22807	0.44836	1.36229	1.19374	6.55946	0.555462	4.17442	0.230996	0.124805	0.193464	0.739362	2.14752	0.22852	14.0377	4.998	11.7643	1.95709	0.558378	0.463616	1.46656	2.36834	0.193888	3.04902	1.83374	13.2732
TCGA-BH-A0BA	1132	0	0.742825	0.585687	0.108822	0.523092	0.0576759	1.39431	0.164494	0.774347	0	0.0876114	0.308486	0.160792	0.149137	0.770374	0.282676	3.01801	0.301409	1.14736	2.75196	0.0665173	1.67839	0.24636	0.175988	0.338113	0.11854	0.157671	0.476186	0.161843	0	0.442343	0.580946	0.63217	0.123753	2.70604	0.248615	0.171018	0.993325	6.34345	0.346604	0.202562	0.1954	1.21836	0.201568	0.00632143	0.174329	1.58678	0.65664
TCGA-EW-A1PB	608	0	1.2458	0.332789	0.0463746	0.144142	0.0983147	0.294031	0.116832	1.10508	0	0.407822	0.197193	0.137044	0.254219	8.00823	0.240926	1.23274	1.84963	0.0795741	2.0783	0.39685	0.150579	0.832655	0.0418591	0.820191	0.119402	0.0632392	0.182635	0.0827634	0	0.188505	0.0722836	0.0950825	0.133602	0.437196	0.0194598	0.0932857	0.589607	17.4368	2.41542	3.35479	0.296071	1.42019	0	0.0107756	0	2.12523	0.189839
TCGA-A2-A4S2	643	0	0.641223	0.756281	0.194137	1.25174	0.0897978	0.902659	0.234765	0.822432	0	0.144275	0.440269	0.326106	0.239453	0.400227	0.100859	2.14552	0.774306	3.9878	1.89916	0.126578	0.756439	0.363728	0.210281	0.482554	0.27684	0.225027	0.747572	0.0461962	0.185688	0.157827	0.66572	0.530723	0.365014	5.10342	0.0687921	0.302654	1.58644	3.93098	0.814752	0.808151	0.185916	0.460282	0.201373	0.0451096	0.311001	1.80632	0.60275
TCGA-A7-A0CE	1074	0	0.469649	0.810735	0.0239648	0.249447	0.508058	0.35454	0.12075	0.571069	0.0975044	0.302766	0.18116	0.0372736	0.0738969	0.633181	0.280131	1.55498	1.48684	0.164485	2.36892	0.546878	2.95694	0.276881	0.0540785	0.068732	0.142391	0.0816998	0.0629198	0.0285129	0.0573047	0.126637	0.186769	1.11374	0.167152	0.661414	0.0603371	0.108466	0.562503	6.72259	0.466956	0.328479	0.803248	0.75758	0.106535	0.0111369	0.230345	0.299522	0.24462
TCGA-A8-A091	1004	0	1.00402	0.838994	0.0167022	0.316311	0.244642	1.40314	0.151481	1.00606	0	0.0786118	0.836463	1.37681	0.274677	0.186015	0.564014	8.43916	1.39708	0.76931	3.97782	0.231408	1.25819	0.140817	0.0402023	0.111772	0.721135	0.421357	0.277727	0.278207	1.95697	0.230831	0.494636	0.114149	0.248186	3.83836	0.133942	0.340175	2.68252	2.22167	0.025034	0.51439	0.26658	0.637989	0.0866235	0.0038809	0.4281	1.60042	0.475941
TCGA-A2-A0EV	968	0	0.924325	0.362933	0.0758628	0.230313	0.146209	0.300623	0.025483	0.920622	0.437266	0.156606	0.406214	0.125859	0.251255	0.263656	0.656873	1.46615	0.43425	0.603291	2.47377	0.164875	0.525498	0.134237	0.0304338	0.290103	0.0901504	0.193971	0.177047	0.0902601	0	0.277533	0.949914	0.20739	0.237727	0.988145	0.0636675	0.095377	0.785905	1.83939	1.72456	0.179724	0.161444	0.666162	0.112415	0	0.0810197	0.210703	0.639926
TCGA-UL-AAZ6	518	0	1.003	0.52468	0.127951	0.192375	0.113435	0.554358	0.25788	1.42287	0	0.15848	0.0967236	0.183087	0.140282	0.057607	0.69797	2.49067	0.609556	0.414766	2.87037	0.0834241	3.57294	0.0958897	0.0076995	0.53822	0.172322	0.196292	0.246353	0.0913402	0.224368	0.020804	0.0558421	0.349787	0.4113	1.79715	0.0143176	0.0965184	2.04667	10.6662	0.0958897	0.446025	0.142954	1.0112	0.36024	0.00594612	0.204973	2.29216	0.391816
TCGA-AR-A0TW	3009	0	0.9586	0.0752177	0.0489146	0.053036	0.22154	0.251985	0.0739389	0.145701	0.049754	0.308987	0.207993	0.0456474	0.134072	0.121704	0.0317653	0.778111	0.487733	0.126404	1.94786	0.159462	0.524127	0.114556	0.0147173	0.561155	0.0193757	0.120899	0.192638	0	0.0194941	0.129239	0.487953	0.267441	0.215088	1.29654	0.018245	0.0983951	0.499646	2.29707	0.806472	0.161407	0.0780718	0.499324	0	0	0.0391797	0.713247	0.247046
TCGA-E2-A576	1043	0	1.75588	0.0628829	0.0613398	0.0931114	0.100486	0.883164	0.185442	1.07597	0	0.159549	0.115923	0.333916	0.0945722	0.545069	0.876353	0.905151	0.543668	1.70307	2.78038	0.274956	2.96765	0.172386	0.115348	0.38117	0.0971897	0.120242	0.187889	0.218943	0.0244459	0.0374005	0.29161	1.46727	0.204618	1.24875	0.0543391	0.987114	1.44643	23.6226	2.27549	0.150508	0.513993	1.19173	0.0227236	0	0.393057	4.21657	0.609817
TCGA-A8-A07S	243	0	1.44556	0.333933	0.0250568	0.264436	0.183508	0.251543	0.176753	1.36004	0	0.29794	0.142061	0.163682	0.248962	0.124688	0.423071	0.839143	0.805055	0.487967	3.19554	0.0204213	0.74851	0.0547698	0.0527731	0.455138	0.129029	0.435655	0.41665	0	0.0998597	0.173148	0.50382	0.0684992	0.235558	2.36223	0.065423	0.107108	0.838635	1.84602	0.0751129	0.576652	0.0199964	1.00663	0.0742593	0	0.682383	3.54926	0.245109
TCGA-C8-A12P	358	0	0.354263	0.0549776	0	0.0852823	0.0568464	0.382526	0.18915	0.479226	0	0.332121	0.177362	0.0583874	0.09187	0.826012	0.104479	2.06539	0.103976	0.631951	1.74417	0.174829	1.00997	0.0753572	0.0322711	1.2561	0.0318643	0.00457068	0.211202	0.159515	0.0213727	0.196192	0.794106	0.109955	0.121973	0.227145	0.0600098	0.0337117	0.938247	2.0799	0.200953	1.12983	0	0.264892	0	0.00623053	0.128866	0.744744	0.242342
TCGA-EW-A1PF	439	0	0.504043	0.277561	0.0246136	0.334483	0.170775	0.695764	0.124019	0.700576	0.025036	0.0731675	0.465162	0.290948	0.30359	0.440352	0.159841	3.48782	0.218156	1.35659	3.85759	0.280841	1.51849	0.253633	0.066651	0.658865	0.077998	0.461513	0.150787	0.175709	0.137331	0.550277	0.682897	0.201863	0.119428	3.51094	0.158369	0.080457	1.66365	2.7488	0.221353	0.699735	0.0392854	0.697038	0.182365	0.0057192	0.0394302	1.24761	0.512952
TCGA-AN-A0XN	10	0	0.473076	0.356284	0.0631892	0.150729	0.109605	0.58427	0	0.418267	0	0.117399	0.71651	0.147421	0.129898	0.524069	0.328282	0.753889	0.507554	1.06467	2.17648	0.154498	2.66729	0.118389	0.128332	0.573891	0.187725	0.134638	0.248855	0.413497	0.176281	0.732033	1.83688	0.0431859	0.182044	0.587082	0.0471388	0.142998	1.32525	3.67113	2.39146	0.545333	0.126069	0.478578	0.234087	0	0.202454	0.329068	0.403125
TCGA-E9-A1R5	92	0	1.39148	0.321615	0.0448175	0.103666	0.32391	0.426238	0.135491	0.341159	0	0.277555	0.27527	0.181237	0.391558	0.390286	0.349255	1.23826	0.955827	1.0896	3.76453	0.0913156	1.55709	0.0419842	0.0370825	0.514153	0.257415	0.213905	0.372617	0.266615	0.0535837	0.318808	1.1177	0.06126	0.502873	3.09233	0.0355232	0.146499	1.19319	2.54096	0.95724	0.652221	0	0.206613	0.11622	0	0.430776	0.87134	0.29545
TCGA-LL-A5YL	519	0	2.47151	0.426167	0	0.248978	0.0400595	0.407913	0.0598459	0.904129	0	0.264805	0.392815	0.110841	0.020347	0.791575	1.19555	0.671235	0.444116	1.58992	2.27364	0.145201	9.37155	0.259619	0.0670056	0.227099	0.0705717	0.0961681	0.259868	0.176644	0	0.0482797	0.833093	0.771159	0.49526	0.235308	0.0830671	0.0970621	0.574352	8.06134	6.23086	0.487396	0.402843	0.997342	0.0440004	0.0137991	0.380544	2.16487	0.11366
TCGA-AR-A2LL	2012	0	0.87331	0.542111	0.132202	0.152897	0.371995	0.99188	0.186513	0.717569	0.0268941	0.248893	0.399748	0.518161	0.344239	0.184828	0.618137	1.27287	2.05054	1.28017	5.09185	0.0430979	1.90592	0.082563	0.111374	0.176941	0.303727	0.428162	0.347097	0.0629166	0	0.0967284	0.337942	0.252985	0.785784	2.08084	0.0961566	0.372307	3.01685	6.50689	0.89168	0.375834	0.211006	0.574638	0.333029	0.00614367	0.38121	2.03785	0.373908
TCGA-BH-A0DI	912	0	0.448209	0.417341	0.10856	0.145172	0.0627678	0.494722	0.109399	0.610801	0	0.100847	0.128227	0	0.158077	0.971102	0.281996	1.53946	0.28565	2.83793	2.76619	0.287548	2.43222	0.313566	0.0326632	1.47893	0.0967543	0.180422	0.213768	0.548941	0.0216324	0.452311	1.92901	0.185485	0.205759	1.2756	0.146786	0.156958	0.666522	2.14744	0.203394	0.486815	0	0.232362	0.160866	0.00630623	0.173909	1.4699	0.505002
TCGA-D8-A1X8	783	0	0.849913	0.550962	0.0244291	0.222495	0.108288	0.684095	0	0.404259	0	0.102877	0.323173	0.243173	0.200876	0.561511	0.190372	1.51352	1.31266	0.747452	5.3614	0.318556	1.30088	0.259361	0.0624764	0.210191	0.11612	0.466383	0.342073	0.203457	0.0389433	0.198601	0.685394	0	0.177799	0.981302	0.202742	0.135137	1.79984	2.94889	0.659081	0.334843	0.194955	0.257419	0.126698	0.00567634	0.391346	0.966863	0.348063
TCGA-A2-A0D0	2048	0	0.2792	0.452126	0.165386	0.0597738	0.0796866	0.18205	0	0.364914	0	0.102424	0.182325	0.0685954	0.264433	0.568258	0.250605	0.623106	5.5733	0.104853	1.72237	0.04493	2.52395	0.111895	0.033174	0.131759	0.196535	0.00939712	0.144741	0.0983868	0	0.683473	0.0214822	0.150708	0.0334363	0.203371	0.028274	0.0346548	0.826712	21.7072	0.392492	1.77714	0	0.835062	0	0.00640484	0.132472	0.74644	0.175851
TCGA-E9-A54X	727	0	0.863054	0.780211	0.0761065	0.17604	0.124677	0.231218	0	1.78839	0	0.358209	0.107873	0.130209	0.273791	0.0586115	0.197695	1.83193	2.55063	0.0487749	4.29753	0.18608	1.13675	0.0356476	0.0228987	0.0727587	0.120587	0.389188	0.266424	0	0.424633	0	0.0118626	0	0.173098	1.19582	0.0461297	0.133957	1.05859	3.68071	0.399253	0.444313	0.212576	0.776901	0.28194	0.00884202	0.18288	1.2947	0.319642
TCGA-A7-A0DB	1007	0	0.801513	4.3426	2.57413	1.93183	0.187399	0.954279	3.02811	1.19151	0.0321637	0.192372	6.71879	1.22742	1.46774	7.70077	2.97718	1.73438	1.25757	5.79516	2.7173	0.561928	2.14882	1.08763	3.74912	0.703291	0.714395	0.989495	4.16453	1.02279	0.327653	0.410982	1.33787	0.768594	0.74281	1.35185	0.066473	5.79896	1.79649	2.39695	1.05345	0.419621	0.0459612	0.972178	0.797786	0.101239	3.50095	0.703612	14.9236
TCGA-C8-A26W	381	0	0.408112	0.380006	0.0617801	0.663901	0.0436582	0.522278	0.145268	0.627042	0	0.153042	0.681074	0.30108	0.254003	0.512383	0.347708	1.87071	0.547571	1.19206	3.23806	0.369239	1.57806	0.180054	0.0650587	1.43719	0.114202	0.11233	0.126159	0.0490032	0.147729	0.0753379	0.680492	0.168892	0.0811858	0.928515	0.0921754	0.258906	0.948833	3.83946	0.216065	0.791047	0.180778	0.705251	0.122063	0.0143552	0.593818	0.886546	0.326257
TCGA-E2-A1IN	675	0	0.955373	0.465261	0.108922	0.160091	0.0769722	0.637852	0.109764	0.85317	0	0.0764498	0.360233	0.107294	0.149275	0.877554	0.165047	1.26532	0.623489	0.760359	3.94231	0.103567	3.06516	0.124711	0.0136551	0.555366	0.222918	0.201138	0.222426	0.237589	0.101288	0.450131	1.61287	0	0.434913	1.50805	0.0931054	0.0502115	1.66102	10.0209	1.87747	0.196605	0.202824	0.573878	0.0807016	0	0.0872449	1.94119	0.345513
TCGA-GM-A2DK	2645	0	0.688641	0.709037	0	0.269534	0.040569	0.389268	0.0606072	1.01516	0.0305872	0.223477	0.142075	0.159022	0.133938	0.342035	0.273396	1.23996	0.666318	0.45258	3.29597	0.6127	1.85519	0.309872	0.0226193	0.459975	0.178673	0.271671	0.0526347	0	0.0239687	0.476715	0.224984	5.13795	0.0820734	0.649165	0.213113	0.158787	0.803863	4.34657	1.26202	0.198456	0.167986	0.772374	0.28964	0.0139746	0.144519	2.10889	0.243002
TCGA-E2-A15A	710	0	0.924526	0.42521	0.0356947	0.227812	0.145718	0.441117	0.059532	0.312646	0.0119615	0.34536	0.346699	0.415473	0.788515	0.150771	0.430178	2.71992	0.412472	0.300312	3.02337	0.231713	1.35388	0.200066	0.0674136	0.462394	0.187368	0.205524	0.30052	0.0281477	0	0.144248	0.54901	0.389185	0.171933	2.10308	0.318208	0.0953532	1.9	11.972	0.397623	0.64166	0.236719	0.96628	0.157858	0.00273246	0.208334	1.10733	0.374969
TCGA-EW-A3U0	532	0	1.42809	0.413696	0	0.400042	0.244434	0.822412	0.493805	0.515155	0.557065	0.292758	0.408557	0.475221	0.641926	0.31761	0.0374375	1.02566	0.686598	1.47427	3.10028	3.75873	7.45007	0.69306	0.134426	0.578689	0.66223	0.054047	0.529753	0.0342949	0.229751	0.386652	0.539143	2.56098	0.437061	0.480474	0.172024	0.275418	2.07356	6.42467	0.604853	0.14633	0.391055	1.17698	0.363059	0.0133953	0.277056	3.08224	0.441338
TCGA-PE-A5DD	1953	0	1.01441	0.553448	0.251938	1.1603	0.166476	0.960327	0.652847	0.452648	0	0.0713259	0.34009	0.649351	0.20963	0.234534	0.420709	3.16398	1.79436	2.31552	2.77429	0.0293328	3.31893	0.269727	0.200335	0.206448	0.313643	0.233128	0.440976	0.0856431	0	0.482784	0.57782	0.54115	0.6767	2.53742	0.342327	0.235296	0.993403	5.53861	1.56441	0.16444	0.172334	0.87702	0.293328	0	0.288283	3.14882	0.688832
TCGA-BH-A0BC	974	0	0.533729	0.29102	0.0436736	0.227296	0.02946	0.519199	0.0220055	0.404723	0	0.0486847	0.371415	0.319259	0.59105	0.651984	0.113447	1.17466	0.544342	0.383726	3.37765	0.391533	2.80781	0.122738	0.0197105	0.584534	0.233545	0.178668	0.191108	0.207848	0.0174054	0.257413	0.476515	0.388026	0.49666	1.45001	0.197518	0.0823616	1.68478	2.7482	0.147285	0.7686	0.10456	0.445823	0.0647163	0	0	1.56174	0.236829
TCGA-AR-A0U3	4080	0	0.838464	0.6506	0	0.134563	0.432169	0.279431	0	0.0560111	0	0.188654	0.7596	0.513279	0.318907	0.0852177	0.329707	5.01232	0.140623	0.283394	5.28739	0.172409	1.26388	0.317074	0.114568	0.283135	0.268145	0.23078	0.444329	0	0.033723	0.0687917	0.336328	0.0578311	0.0769827	1.19082	0.055234	0.191492	0.570099	3.76285	0.0951223	0.236263	0.135057	1.03097	0.0626942	0.00983088	0.406665	0.82257	0.557827
TCGA-D8-A27F	488	0	0.334985	0.769661	0.0197572	0.299907	0.209428	0.360145	0.0995495	0.18309	0.281348	0.269184	0.317375	0.172084	0.527994	0.142792	0.0513215	0.843617	2.04663	0.834055	1.59883	0.676289	8.54503	1.04263	0.133751	0.0755525	0.187826	0.107769	0.172909	0.0470135	0.0157478	0.256991	0.471169	0.972204	0.275608	0.52369	0.0515858	0.134133	1.56727	4.49906	0.888393	0.177194	0.0315341	2.06888	0.0146383	0.05968	0.0633007	0.987734	0.317211
TCGA-BH-A0EB	745	0	0.800151	0.261003	0.0925812	0.200764	0.160587	0.501394	0.0466483	0.505578	0	0.16054	0.306189	0.122396	0.190319	0.411341	0.270551	1.53572	0.576961	0.532085	3.95347	0.339542	1.72852	0.166229	0.062675	0.752324	0.0458406	0.2091	0.162048	0.110151	0	0.188164	1.04982	0.158184	0.0842274	0.708367	0.0884898	0.122216	0.643872	2.18827	0.381605	0.148832	0.0369418	0.350593	0.102891	0.00537803	0.074156	1.8321	0.337155
TCGA-A8-A08O	943	0	0.827483	1.03849	0	0.288173	0.302301	0.673363	0.0658606	0.281195	0	0.331893	0.463172	0.548911	0.324682	0.553651	0.381978	2.01773	0.470648	1.02415	2.62767	0.159794	1.35814	0.306119	0.0344119	0.905969	0.168272	0.0779823	0.343182	0.155517	0.104185	0.22581	1.06962	0.178666	0.138736	1.65196	0.0487549	0.287584	1.42039	3.21675	2.03263	0.088475	0.130391	0.602591	0.0726337	0	0.680532	0.998359	0.552452
TCGA-BH-A0HB	806	0	0.580192	0.260355	0	0.0642516	0.0367098	0.402558	0.0959731	0.882563	0	0.133689	0.239979	0.108626	0.239286	0.218153	1.15448	0.857164	0.861692	0.336022	2.28444	0.206982	5.60748	0.148694	0.00955154	1.39607	0.0628742	0.373379	0	0.113311	0.0759102	0.129041	0.450284	0.477317	0.115525	0.659289	0.0355232	0.271399	1.1522	4.18315	0.333074	0.145043	0.506688	0.22998	0.117603	0	0.0508555	0.881712	0.232905
TCGA-BH-A1FB	3669	1	0.790799	0.745104	0.0213771	0.463564	0.0617994	0.649454	0.107711	0.849005	0	0.132388	0.424195	0.25269	0.329586	1.2056	0.36094	2.1343	0.568408	2.03115	3.9361	0.191645	2.01294	0.313735	0.279786	1.3897	0.254031	0.386251	0.467713	0.63585	0.0340778	0.260683	1.11956	0.409077	0.278757	1.54216	0.201333	0.118254	1.7794	2.41065	1.12143	0.813915	0.221777	0.830639	0.158385	0.0149015	0.308208	1.21715	0.715985
TCGA-EW-A6S9	463	0	1.87648	0.4341	0	0.187476	0.188724	0.440476	0.02667	1.1562	0	0.170457	0.175056	0.107023	0.462443	0.373142	0	1.20207	0.733028	1.20479	5.65242	0.150985	1.39213	0.0578488	0.02787	0.607231	0.146766	0.112781	0.115809	0.0314881	0	0.311976	0.85803	0	0.489574	3.19653	0.0394862	0.153057	1.29991	3.49562	0.376844	0.335884	0.105603	0.592612	0.13726	0	0.0423968	2.99536	0.605011
TCGA-D8-A1JM	590	0	0.140439	0.168732	0	0.466968	0.0793034	0.413078	0.124397	0.313225	0.020927	0.285408	0.388817	0.0319995	0.0704896	0.241324	0.320658	0.193784	2.55291	0.0323254	1.40675	0.100606	0.267215	0.192733	0.0742825	0.157351	0.0977947	0.11573	0.216067	0.122392	0	0.175622	0.0224478	0.0562439	0.262044	1.96209	0.0633106	0.0620787	1.08655	4.85807	0.21586	0.685853	2.29863	0.934928	0	0.0143416	0.230711	0.528567	0.205632
TCGA-E9-A1R0	860	0	1.33543	0.389936	0.042263	0.24134	0.0244358	0.619663	0.149064	0.979128	0	0.387368	0.139774	0.131467	0.28236	0.500735	0.631251	1.30479	1.56858	0.78635	3.33891	0.258333	2.51128	0.230949	0.0190739	0.626261	0.0753339	0.129673	0.166442	0.175993	0.336864	0.154613	0.72133	6.09455	0.173023	1.9402	0.15764	0.196597	0.936886	2.35005	1.71034	0.132306	0.202366	0.821097	0.0939391	0	0.203112	1.56999	0.408928
TCGA-BH-A0HN	516	0	1.85832	0.736315	0.0718246	0.711271	0.0138426	0.702065	0.289519	2.54354	0	0.293575	0.237542	0.55856	0.0984333	0.102118	0.886218	3.56296	8.21608	0.788463	3.32001	0.20488	0.419788	0.089712	0.0432207	0.13733	0.170703	0.795798	0.125717	0	0.0286245	0.0583911	0.167928	0	0.664328	3.23843	0.0401856	0.32508	1.91221	5.79497	0.0807408	0.540856	1.83421	0.260165	0.186254	0	2.30121	4.53834	0.47349
TCGA-E9-A1NH	576	0	0.74572	0.292022	0.0949519	0.215056	0.146399	0.668921	0.0318952	0.838019	0	0.0627241	0.388798	0.137837	0.227725	0.656249	0.41108	1.18584	0.508454	1.19088	3.3394	0.232157	3.24753	0.148249	0.104752	0.544651	0.100298	0.642016	0.110798	0.188287	0.0252277	0.39883	1.1988	0.17305	0.124777	1.70383	0.0973964	0.127335	1.06621	3.70722	0.521836	0.048203	0.0505171	0.62534	0.187602	0.0147086	0.304219	0.945003	0.551915
TCGA-D8-A3Z6	563	0	0.815622	0.468493	0	0.424219	0.0880762	1.08022	0.29086	0.859734	0.0733956	0.148957	0.318189	0.359134	0.21426	0.57565	0.343634	1.2586	2.85131	3.90737	2.28519	0.0980137	3.46758	0.217808	0.101316	0.643844	0.142912	0.360793	0.147349	0.114469	0	0.410631	0.599845	0	0.26988	3.30601	0.0762578	0.169341	0.967068	3.18065	0.270383	0.427363	0.0767794	0.443537	0.0891034	0.00558881	0.809155	2.23793	0.391288
TCGA-B6-A0RV	5156	0	0.576282	0.670743	0.218094	0.216202	0.138108	0.699629	0.0627943	0.721815	0.031691	0.154361	0.382727	0.290753	0.448337	0.649692	0.283262	1.22601	0.293405	0.658281	4.133	0.177747	2.36726	0.282138	0.0703067	0.774432	0.111073	0.483286	0.136335	0.333623	0.0993347	0.113981	0.534194	0.298108	0.122828	1.31964	0.107497	0.141015	1.35426	3.98417	2.14814	0.82247	0.149184	0.820765	0.0923361	0	0.0499114	1.70905	0.63274
TCGA-A2-A0T1	521	0	0.610935	0.32153	0.0965046	0.223223	0.111595	0.267695	0.0729378	0.718641	0.392643	0.430311	0.18238	0.127583	0.214917	0.600282	0.250681	2.07043	0.0801882	1.11426	1.70524	0.255617	1.25341	0.256144	0.119773	0.507427	0.133793	0.0575748	0.0633433	0.0287048	0	0.294207	0.706977	1.0223	0.146328	0.639495	0.17548	0.109196	0.466664	2.10814	0	0.102065	0.115522	0.460785	0.160878	0.0112119	0.657037	1.45744	0.156482
TCGA-A8-A09G	0	0	0.594382	0.216191	0	0.185972	0.0243862	0.46241	0.042503	1.06089	0	0.0940331	0.41847	0.282079	0.274561	0.837027	0.849087	1.02406	0.0584101	0.786496	1.69576	0.206246	0.725833	0.210724	0.203042	0.282253	0.125301	0.197709	0.350664	0	0	0.188587	0.341853	0.230603	0.262204	0.58203	0.0924253	0.174987	0.696653	2.56206	0.0158043	0.0713716	0.134636	1.7083	0.0468741	0	0.810795	0.761434	0.594207
TCGA-OL-A5RU	1219	0	1.16352	0.685693	0.0668866	0.908946	0.309383	0.627292	0.101105	1.10685	0	0.215399	0.284414	0.249676	0.26354	0.388314	0.390927	3.11501	1.31534	1.13664	3.19453	0.381588	1.71574	0.34462	0.0704362	0.319722	0.198709	0.410448	0.380491	0.119371	0.0533131	0.32626	0.495214	0.95997	0.172412	1.98311	0.19647	0.277503	1.1702	6.9176	0.626582	0.175436	0.346959	0.594683	0.223006	0	0.482175	1.88095	0.391154
TCGA-E2-A1B0	1631	0	1.27601	0.30913	0	0.231235	0.116232	0.332504	0	0.295062	0.760129	0.100681	0.284937	0.110114	0.175185	0.445813	0	0.968695	0.384919	0.735607	1.45378	0.192333	0.493815	0.167851	0.104534	0.501356	0.119445	0.0983312	0.309797	0.155988	0.03135	0.197182	0.478188	0.268809	0.143131	0.505148	0.10514	0.0725255	0.58697	2.18502	0.47162	0.536892	0.156942	0.457626	0.0194275	0.0396028	0.252033	0.673653	0.255105
TCGA-B6-A401	2596	0	0.923072	0.745233	0.169621	0.535973	0.649144	1.01784	0.19535	0.737819	0	0.132058	0.343455	0.271356	0.43171	0.344516	0.597968	2.76418	2.00004	5.803	1.76233	0.138241	2.1873	0.181597	0.083843	0.903459	0.326345	0.334566	0.530166	0.144151	0.115885	0.157595	0.347479	0.728672	0.396811	2.03281	0.0451915	0.548363	1.99067	6.4011	6.62829	0.779081	0.135364	0.319171	0.251347	0	0.271726	4.27362	0.324636
TCGA-E2-A154	591	0	1.62186	0.379438	0.40714	0.181928	0.121268	0.498681	0.223792	0.440996	0	0.210882	0.174872	0.702323	0.380435	0.363979	0.0480723	1.79733	0.799625	1.42783	3.87671	0.0603307	1.29795	0.184922	0.0167044	0.212307	0.395851	0.611982	0.388708	0.396333	0.0590031	0.105315	0.59999	0.101183	0.179589	0.981069	0.0414169	0.102374	1.16639	4.67541	1.41465	0.375794	0.0590753	0.414393	0.027423	0	0.533637	1.0794	0.464385
TCGA-AO-A0JI	1528	0	2.26414	0.292808	0.0285622	0.276655	0.159638	0.347098	0.0863488	0.510466	0	0.778299	0.323871	0.168811	1.08624	0.159052	0.11129	0.789142	3.0853	0.194858	8.47744	0.0465564	0.463709	0.124864	0.00859371	0.0819174	0.113138	0.155797	0.14998	0.0679656	0.432553	0.162541	0.173627	0.351369	1.10003	2.72392	0.0745755	0.0861823	3.40172	2.38454	0.984641	0.604158	0.569846	0.28216	0.063486	0	0.137267	3.72848	0.236882
TCGA-BH-A0HA	1611	0	0.719971	0.215262	0	0.151781	0.0751568	0.530953	0	1.29064	0.0305119	0.193203	0.11338	0.0559869	0.16444	0.892074	0.311683	1.01715	2.14358	0.279065	4.14822	0.171133	4.14928	0.168604	0.0586653	0.774294	0.10694	0.17385	0.052505	0.17845	0.0239097	0.451153	1.11747	0.287016	0.282001	1.02463	0.226574	0.0905119	0.945308	3.02763	0.719379	0.502531	0.143634	0.790226	0	0	0.144163	4.83225	0.226456
TCGA-E2-A1IU	337	0	1.2134	0.299073	0.0648298	0.26711	0.0937091	0.779271	0.261323	0.729516	0	0.401492	0.275668	0.201665	0.222118	0.268838	0.589409	2.46287	1.11329	0.265371	6.2341	0.184927	0.968314	0.172072	0.087776	0.495825	0.205439	0.419928	0.255316	0.0385666	0.103347	0.118585	0.242519	0.0886143	0.35388	2.73704	0.102771	0.203765	1.14831	2.56987	0.728777	0.477213	0.232816	0.341568	0.0720495	0	0.0519276	3.35361	0.530776
TCGA-BH-A18T	224	1	0.260494	0.314422	0.0438152	0.0823454	0.135111	0.410919	0	0.246522	0.334253	0.379887	0.227712	0.0954068	0.255201	0.0804646	0.142269	1.32979	0.57038	0.214678	2.74903	0.232111	1.3231	0.150499	0.151604	0.146608	0.112812	0.0373432	0.0958642	0.0260653	0.0174618	0.0623356	0.126345	0.209615	0.106298	1.4607	0.0367717	0.121189	1.12366	6.8416	0.0656725	0.537541	0.367147	0.966679	0.0324631	0	0	0.36508	0.174704
TCGA-BH-A203	1174	1	1.53723	0.340801	0.0712367	0.847912	0.123564	0.175648	0.0478582	0.770176	0.0241531	0.0941162	1.34627	0.679558	0.0813563	0.29822	0.400931	1.32704	0.342001	0.769737	1.81821	0.251584	2.1126	0.163126	0.150034	0.635629	0.0752472	0.0526189	0.207814	0.113008	0	0.0675653	0.562582	0.778974	1.31058	0.415279	0.0730706	0.101502	1.26953	3.95375	0.0177955	0.0723276	0.303199	0.390962	0.140746	0	0.608634	0.379221	0.335799
TCGA-AR-A2LO	1198	0	0.539222	0.576166	0.0401448	0.249556	0.324955	1.1666	0.16182	0.71747	0	0.218783	0.569008	0.399609	0.343857	0.84188	0.260701	3.09219	1.95696	2.13956	2.77576	0.458052	2.37238	0.325926	0.0845504	0.307031	0.286233	0.102645	0.527001	0.764216	0.031998	0.359	0.775908	0.768221	0.340876	1.5358	0.194661	0.413864	2.0067	5.41496	2.10598	0.52308	0.288335	0.449459	0.237949	0.018656	0.192932	0.864117	0.717106
TCGA-E2-A15K	275	0	1.79367	0.588078	0	0.492425	0.130982	0.56892	0.339286	0.602574	1.59947	0.220473	0.212095	0.131779	0.234069	0.0486275	0.595231	1.82555	1.50229	0.339149	3.93118	0.155958	0.311548	0.0920042	0.045436	0.419941	0.189243	0.139892	0.161999	0.0162259	0.119572	0.0777844	0.248715	0.284479	0.161898	1.94079	0.0841992	0.247333	1.0616	3.56968	1.73901	0.151546	0.128451	0.646782	0.355128	0	0.505679	1.70334	0.283886
TCGA-BH-A201	856	0	0.880945	0.793084	0.088414	0.396236	0.208738	0.490504	0.133646	0.921749	0	0.114985	0.668358	0.137514	0.24991	0.874693	0.373206	1.74881	0.538747	2.27107	2.73399	0.108086	1.46411	0.227768	0.126358	0.16905	0.183864	0.256204	0.193443	0.368177	0.405213	0.233602	0.640816	0.906382	0.321745	1.46772	0.059773	0.116715	1.17694	5.53599	2.2197	0.901419	0.405709	0.422154	0.458547	0.0154079	0.247863	0.629255	0.56875
TCGA-C8-A8HQ	380	0	0.41466	0.445503	0.120714	0.293183	0.386199	0.873798	0.38927	0.447463	0	0.310995	0.410638	0.510685	0.19025	0.18879	1.00342	2.38012	1.2304	1.12301	2.51017	0.177088	4.90734	0.143238	0.0871681	1.01556	0.82244	0.160498	0.295806	0.086174	0.365625	0.520124	0.730044	0.264002	0.410001	1.2205	0.096806	0.145695	1.70004	2.23745	3.43771	0.498421	0.154136	0.381603	0.160989	0.100976	0.309408	4.27474	0.43383
TCGA-B6-A0RL	2469	1	1.51999	0.448513	0.0243059	0.0878462	0.112427	0.776962	0.220444	0.0160888	0	0.608128	0.413412	0.18902	1.03262	0.00863936	0.789216	3.897	1.57532	0.0663284	7.127	0.0198093	0.0947059	0.0303591	0.0182827	0.278841	0.173301	0.34388	0.36162	0.404862	0.406842	0.0296399	0.0113656	0	0.589673	4.45668	0.00679954	0.189461	2.16054	8.52568	2.20407	0.468884	0.349148	1.04049	0.0720339	0	0.661933	0.675078	0.379905
TCGA-A2-A0SU	1662	0	0.884093	0.343003	0	0.0615622	0.13483	0.642846	0.0613039	1.06709	0	0.120558	0.0287418	0.123003	0.291798	0.378401	0.35555	0.808552	1.41535	0.220088	6.49636	0.0247898	2.25182	0.123474	0.0320311	0.494341	0.0602425	0.824381	0	0.144758	0.0484885	0.210188	0.545221	0.249457	0.0553446	0.897668	0.255272	0.00764821	0.793273	1.73872	0.273542	0.334562	0.0970958	0.220354	0.0901446	0.00706765	0.14618	2.97794	0.252264
TCGA-AO-A1KR	2513	0	0.897761	0.119419	0.0388295	0.246994	0.179605	0.287225	0.0391296	1.31082	0.552942	0.0865698	0.623749	0.132865	0.0266073	1.22835	0.302592	0.178803	0.0215097	0.203896	0.89494	0.0316461	0.403456	0.0848745	0.0233658	0.519701	0.169189	0.0728067	0.0339824	0.369589	0	0.0947015	0.0605232	0.265376	0.294382	0.604803	0.0108625	0.341724	0.599166	10.9045	0.0872995	1.46526	0.309876	0.434734	0.287692	0.0180448	0.0622036	1.18631	0.165146
TCGA-GM-A3XG	1330	0	1.18679	0.364878	0.0254232	0.510876	0.0489977	0.752229	0.230577	3.09641	0	0.170042	0	0.0711752	0.191629	1.41873	0.363217	0.803519	2.02798	2.23269	3.40503	0.0207199	7.82568	0.539828	0.0458954	0.340268	0.0604225	0.18201	0.244745	0.45372	0.263431	0.196348	0.146619	0.382254	0.262131	0.764187	0.182544	0.236525	1.26529	6.23675	1.52422	0.692635	0.385486	0.586017	0.414398	0	0.0407271	4.09543	0.300053
TCGA-E9-A1R6	339	0	1.01493	0.309387	0	0.142788	0.153342	1.15969	0.0552958	0.871708	0	0.720421	0.1037	1.33137	1.6356	0.2633	1.06902	1.58496	0.136783	0.587614	3.7027	0.134161	3.22486	0.0514028	0.00412741	0.393435	0.065206	0.0607964	0.288132	0.097928	0.0656046	0.412633	1.03916	0	0.0915209	3.65861	0.0281422	0.0896823	1.65168	4.73913	1.1103	0.324986	0.13137	0.650479	0.0203275	0	0	0.704859	0.291718
TCGA-3C-AALI	4005	0	2.28256	0.205946	0	0.447254	0.108409	0.923453	0.202445	1.86167	0	0.636993	0.569485	0.524926	0.26155	0.371309	0.469655	3.30503	1.53572	1.5649	2.89127	0.327454	2.63529	0.250923	0.0604438	0.576166	0.748012	0.150672	0.175814	0	0.0640497	0.114323	0.469693	0.329514	0.657954	5.30295	0.0749323	0.0808217	1.92106	9.36835	0.120443	0.305952	0.288576	0.238148	0.178611	0	1.28729	3.84994	0.217876
TCGA-BH-A0B6	2483	0	0.688344	0.0281114	0.0274215	0.0713567	0.0369943	1.10837	0	0.471928	0.0278921	0.0407572	0.129557	0.153539	0.187901	0.318395	0.320537	0.992949	0.334184	0.137189	3.25836	0.0893941	1.13969	0.239754	0.0082505	0.94375	0.021724	0.280452	0.0719953	0.130502	0	0.234074	0.901848	0.374818	0.166315	1.26635	0.127852	0.0827404	0.679395	3.60908	0.0822015	0.59859	0.262602	0.162535	0.0406337	0	0	1.52322	0.300313
TCGA-AR-A24W	1550	0	0.888012	0.594472	0.131792	0.40392	0.03048	0.43173	0.0796861	1.44813	0	0.111002	0.398508	0.139387	0.21674	1.57709	0.308109	2.50475	0.817669	1.27075	4.68454	0.0859282	1.78019	0.304535	0.0951674	0.201591	0.261021	0.494228	0.369088	0.627213	0.672299	0.149999	0.657352	0.648515	0.2398	1.77186	0.285116	0.159065	2.36016	3.23924	1.20497	0.530779	0.16828	0.624932	0.175762	0.0489968	0.422252	1.18963	0.930469
TCGA-AC-A7VB	250	0	1.56878	0.329845	0.0459644	0.10632	0.301194	0.631434	0.0694795	0.380315	0	0.694566	0.260598	0.142981	1.126	0.0490131	1.04473	4.14176	0.0509241	0.269869	4.41999	0.074922	2.10438	0.064588	0.0311167	0.0219713	0.127449	0.164535	0.261473	0	0.0915917	0.121445	0.132542	0.534035	0.285749	3.89997	0.0557201	0.23693	0.789179	6.36103	0.998961	0.55613	0.0550223	1.04437	0.102166	0	0.699518	2.13835	0.410532
TCGA-AR-A2LE	5062	0	0.925081	0.247877	0.0906728	0.388881	0.535907	0.7825	0.152289	0.360114	0	0.187179	0.571195	0.291457	0.165686	0.161145	0.392554	1.11974	1.70776	0.423642	3.55269	0.123164	0.43181	0.0943785	0.140954	0.173369	0.203527	0.195774	0.211611	0.251722	0.31318	0.184285	0.36746	0.0826257	0.219976	2.15563	0.104281	0.220394	0.926193	4.29338	2.19713	0.26084	0.0482404	0.457821	0.111967	0.0561831	0.387346	1.63694	0.613811
TCGA-AN-A041	7	0	1.24284	0.770035	0	0.238899	0.380527	0.566963	0.0648808	0.568229	0.0654881	0.148858	0.466421	0.413904	0.147059	0.371238	0.529602	1.96301	0.903518	1.03909	3.86913	0.0699632	0.487791	0.154133	0.0710286	0.594995	0.297535	0.0548731	0.206603	0.076602	0	0.331496	0.839625	0	0.123656	0.750653	0.0740457	0.086341	0.858215	2.46024	0.128668	0.0145265	0.0856342	0.720833	0.0477022	0.00997337	0.13752	0.64077	0.321748
TCGA-D8-A27R	307	0	0.956468	0.367678	0	0.0892971	0.168967	0.431639	0.0200793	0.356106	0.0608016	0.508398	0.0941397	0.123963	0.798729	0.387165	0.724614	1.15107	0.640182	0.738169	3.24017	0.0974346	1.46217	0.118216	0.0269778	0.304781	0.0552485	0.0339641	0.104628	0.0474135	0	0.0485958	0.8665	0.35406	0.132934	0.860278	0.0798949	0.120243	1.07828	18.5404	0.328515	0.404608	0.159012	0.866086	0.0442885	0	0.255357	0.705597	0.237284
TCGA-AR-A1AS	1150	0	1.61367	0.344618	0.100848	0.165233	0.116618	0.381873	0.203256	0.578539	0	0.216513	0	0.0941124	0.0345524	0.119486	0.873216	1.34391	1.22903	0.497593	3.02165	0.328766	1.0042	0.083976	0.0101143	1.51046	0.0266315	0.183364	0.0882593	0.119988	0	0.0546577	0.445376	0.0459491	0.316023	0.817551	0.0156734	0.025358	0.555249	5.87998	0.151157	0.318555	0	0.974121	0.0249065	0	0.215408	1.07371	0.164419
TCGA-A7-A4SA	454	0	0.418093	0.745468	0.363587	0.987016	0.264722	0.885823	0.122132	0.347633	0	0.140106	0.534432	0.628337	1.84089	0.761047	0	2.37609	0.96229	2.71934	2.46225	0.230474	0.787048	0.630744	0.158015	0.772431	0.320047	0.0826349	0.424266	0.096131	0	0.344849	0.761923	1.71182	0.0735067	1.42408	0.154453	0.284426	1.73843	6.16024	1.96792	0.34181	0.386877	0.372483	0.329248	0	0.582454	2.27213	0.635731
TCGA-E9-A247	1186	0	1.14744	0.375272	0.0861324	0.171214	0.0581005	0.813477	0.282094	0.142534	0	0.864138	0.0610417	0.308121	0.354125	0.331664	0.503411	5.21921	0.715696	0.704249	5.60811	0.0350989	3.6777	0.0739633	0.0291546	0.123515	0.213238	0.286297	0.414592	0.0512393	0.0171633	0.0437643	0.295358	0.294331	0.280792	1.8947	0.0481908	0.297793	2.09658	7.38537	2.61427	0.896376	0.0859215	1.61668	0.0797703	0.0100068	1.65577	1.54002	0.370909
TCGA-EW-A6SB	760	0	1.17825	0.317344	0	0.179007	0.102275	0.467309	0.133692	0.468353	0.0899625	0.241005	0.0417869	0.247611	0.151513	0.770207	0.516926	0.277685	1.22485	0.0182846	2.57073	0.684783	1.06257	0.552356	0.0199582	0.0422771	0.070068	0.0376902	0.19351	0	0.528722	0	0.0137858	5.50063	0.160928	0.422948	0.0453608	0.166793	0.788101	5.8892	0.198848	0.628593	0.388204	1.13584	0.0982942	0	0.212528	0.982593	0.300931
TCGA-AR-A1AO	2618	0	0.979875	0.431231	0.0221394	0.246449	0.110939	0.672614	0.0892419	1.36289	0.135116	0.153563	0.167361	0.172172	0.212389	1.0676	0.287547	0.922164	0.331131	1.36028	1.67254	0.415003	1.16457	0.311096	0.0766041	0.84662	0.131545	0.105667	0.155005	0.395115	0.0176465	0.215983	0.931728	0.242094	0.12085	0.798577	0.29935	0.183706	1.02488	4.49667	0.381612	0.74928	0.371031	0.335356	0.0656131	0.0102886	0.177333	0.845493	0.287191
TCGA-AN-A049	19	0	0.434319	0.093325	0.0606898	0.105285	0.24563	0.577193	0.275215	0.883792	0	0.225512	0.344085	0.188787	0.654991	0.291219	1.02472	2.62317	1.71458	0.723945	3.91657	0.22258	1.28089	0.123182	0.0776057	0.232081	0.27646	0.372421	0.159341	0.0722076	0.0241869	0.222025	0.458794	0.456255	0.0828205	0.970173	0.124504	0.0457807	1.9587	4.88714	0.090965	0.277286	0.145299	0.319756	0.269794	0	0.194446	1.95953	0.522693
TCGA-E9-A244	21	0	0.525686	0.226613	0	0.137415	0.0681646	0.274469	0.044552	0.102424	1.21416	0.350457	0.334204	0.0756384	0.196914	0.492379	0.0861308	0.20358	0.416336	0.429571	2.39455	0.0180157	3.47394	0.207077	0.0665093	0.169062	0.0700489	0.0904318	0.0580372	0.0526006	0.299528	0.0359416	0.427243	0.66473	0.194402	0.0664452	0.0824517	0.244563	0.336293	7.616	0.496985	0.12344	0.0705633	0.655116	0.0982675	0.0205454	0.141647	0.66	0.296148
TCGA-C8-A12M	358	0	1.0715	0.920957	0	0.151519	0.274137	0.810875	0.339487	0.371655	0	0.231814	0.353701	0.314382	0.500163	0.155222	0.0972326	2.64032	1.0575	0.424064	4.25608	0.18304	0.437547	0.245456	0.0563114	0.21471	0.266887	0.12761	0.491383	0	0.0298354	0.182584	0.10502	0	0.442702	1.06377	0.143109	0.376481	1.35857	4.62338	0.0280522	0.0190024	0.537695	1.38051	0.0554668	0	0.239856	0.207926	1.23778
TCGA-E9-A227	975	0	2.10174	0.754397	0.0649309	0.503764	0.112626	0.263021	0.109055	1.41833	0	0.230548	0.163613	0.0471286	0.31145	0.330802	0.365441	1.14615	2.44586	0.638958	4.53945	0.299873	0.548162	0.209512	0.0455845	0.372448	0.0771597	0.549709	0.170476	0.180258	0.189766	0.167158	0.610617	1.33129	0.262542	0.916725	0.236136	0.136055	0.987816	3.40487	0.0486609	0.241726	0.172725	0.213813	0.224504	0.0100582	0.554758	2.76522	0.223227
TCGA-GM-A5PV	412	0	1.92915	0.462962	0.120427	0.356902	0.0348146	0.596524	0.0303394	1.55443	0	0.365445	0	0.299689	0.257877	0.374543	0.234617	0.516734	3.25214	0.21162	4.49492	0.171759	2.60034	0.188023	0.0135876	0.345389	0.155033	0.620963	0.0263485	0.143282	0.0239971	0.0734275	0.0563125	2.18107	0.292162	1.66185	0.0673785	0.181686	1.06654	10.6542	1.30864	0.285299	0.0720794	0.396558	0.379208	0	0.14469	7.02401	0.313715
TCGA-AR-A1AN	2920	0	0.374051	0.338616	0.0471866	0.0511624	0.231902	0.34281	0	0.593449	0	0.116891	0.133764	0.0366957	0.218253	0.357805	0.245145	0.908649	1.05863	0.878935	2.44095	0.384571	0.88865	0.221018	0.0390427	0.608998	0.0373823	0.0522815	0.0412962	0.140354	0.0376108	0.143854	1.41215	0.225744	0.107322	1.14114	0.147404	0.0711893	0.394826	5.25133	0.707257	0.674721	0.131799	0.341841	0.0174805	0	0.0377957	0.573375	0.356223
TCGA-C8-A12T	0	0	1.03705	0.172433	0.196236	0.174269	0.0486259	0.229585	0.0847509	0.482463	0	0.159724	0.0794693	0.148247	0.124862	0.378645	0.509743	0.798009	0.248468	0.452051	2.26859	0.182779	2.13	0.105046	0.012652	0.696813	0.0222089	0.100349	0.0490683	0.400247	0.603306	0.364647	1.51624	0	0.0850137	0.421327	0.0365977	0.0634406	0.712839	4.24855	0.0420182	0.0664135	0	0.498489	0.0207704	0	0	1.20685	0.149037
TCGA-AC-A8OS	70	0	0.974618	0.994519	0.0606321	1.19648	0.111012	0.744831	0.152752	1.7057	0	0.210277	0.859394	0.424367	0.436245	1.00931	0.354372	2.90621	1.19234	6.13576	2.95016	0.172953	3.20903	0.37866	0.269081	0.434737	0.600427	0.284218	0.451038	0.360694	0.0483278	0.357366	0.949792	1.82328	0.0735481	4.05925	0.373158	0.182948	1.40998	3.92866	1.22686	0.831067	0.653223	0.718766	0.15723	0.0140884	0.777044	2.04186	0.657579
TCGA-BH-A0H9	1247	0	0.592415	0.515247	0	0.115401	0.467235	0.179641	0.0297933	0.547955	0	0.131829	0.195556	0.0459835	0.35453	0.213675	0.959974	1.052	0.556834	0.0965709	2.8392	0.216858	1.07517	0.0369278	0.0444769	0.141322	0.105399	0.241898	0.0258742	0.0351757	0.188521	0.0961411	0.391701	0.52535	0.0806914	1.22799	0.0771934	0.0966416	0.693946	7.72249	0.13294	0.0550322	0.047188	0.525717	0.372383	0	0.0473619	0.636384	0.191757
TCGA-BH-A0E2	435	0	0.523447	0.745433	0.0559339	0.11725	0.156311	0.339864	0.0281831	0.314706	0.0284469	0.0762078	0.343548	0.217491	0.459933	0.530167	1.45294	1.17075	0.728138	0.191954	2.99371	0.136758	2.07044	0.122262	0.0294511	0.721892	0.16617	0.143015	0.0734273	0.166373	0.089166	0.204626	0.884913	0.0382273	0.0763302	0.527316	0.0991002	0.0492253	0.571346	2.45246	0.146714	0.146708	0.0892751	0.313117	0.0414419	0.00649838	0.0896041	0.563151	0.199235
TCGA-A8-A090	0	0	1.1525	0.329733	0	0.236722	0.107073	0.795643	0	0.541936	0	0.470819	0.303927	0.218296	0.320581	0.155898	0.151909	1.71367	1.3282	0.411056	3.86383	0.0476613	0.645612	0.146088	0.0703813	0.111815	0.15057	0.0847313	0.20472	0	0	0.202056	0.455762	0.15987	0.399025	1.59004	0.0327195	0.0367615	1.15023	3.25181	1.62158	1.24689	0.0233348	0.86657	0.324964	0.0135884	0.140525	0.730909	0.298466
TCGA-AC-A2FO	2255	0	1.07405	0.32547	0.0577242	0.367182	0.0556255	0.686235	0.0581703	1.20359	0	0.178743	0.299999	0.33219	0.336214	0.772831	0.562294	2.31375	1.2151	1.78527	3.15606	0.470452	2.09923	0.279388	0.0694715	0.303518	0.194355	0.260748	0.277851	0.343396	0.18404	0.457547	0.890744	0.946823	0.210063	1.743	0.277212	0.39915	1.16672	4.14933	2.09811	0.175824	0.368531	0.570245	0.25661	0	0.83225	1.56316	0.365191
TCGA-A8-A0A9	822	0	0.443398	0.54324	0.148374	0.15628	0.576005	1.42232	0.149521	1.10841	0.0431202	0.0945139	0.280406	0.534076	0.305014	0.143148	0.412949	2.90154	0.352252	0.795776	2.62722	0.190025	1.6518	0.105901	0.0829074	0.243168	0.159526	0.101166	0.48231	0.0756571	0	0.189552	0.617821	0.0579456	0.417815	1.70868	0.0336013	0.314455	2.55671	8.56076	4.38429	0.494982	0.236818	0.321071	0.0157046	0	0.305603	3.39981	0.292988
TCGA-A2-A0ER	2263	0	0.545243	0.532259	0.0399383	0.103928	0.234766	0.348181	0.0804938	0.475853	0	0.247338	0.264171	0.2112	0.362613	0.0970043	0.285296	0.78161	0.818582	0.185774	3.12457	0.0650994	1.72474	0.26813	0.0330454	0.0954536	0.0791001	0.867992	0.279622	0.118794	4.02693	0.0324685	0.146291	0.354839	0.0787248	0.720295	0.0484149	0.0803386	0.872332	1.66714	4.29506	0.699485	0.239043	0.65757	0.0591812	0	0.0639797	1.19245	0.290888
TCGA-BH-A0C1	1411	1	0.233442	0.25275	0.0246548	0.156829	0.133047	0.384287	0.0496906	0.407993	0	0.0488599	0.396049	0.253088	0.143601	0.341771	0.192131	2.81763	0.491671	0.59431	3.42839	0.281311	1.34491	0.138577	0.129816	0.400695	0.146491	0.180711	0.172617	0.117335	0.039303	0.360784	0.814698	0.1348	0.231778	1.91336	0.160933	0.130186	1.39852	9.5236	1.05319	0.492302	0.0393511	0.811865	0.0730678	0	0.236977	0.83884	0.524296
TCGA-AO-A12B	2989	0	1.41516	0.749404	0.0304589	0.0792607	0.058703	0.378194	0.0306943	1.45164	0	0.362174	0.0287815	0.208446	0.240022	0.0902199	0.395602	0.17851	1.88975	0.042819	5.15591	0.049648	0.613183	0.0665778	0.00916438	0.291191	0.0844559	0.742449	0.213253	0	0.582666	0.0247621	0.123438	0.166534	0.0646579	0.590949	0.0937291	0.068929	0.847326	2.4907	0.0456534	1.58235	0.0243075	0.421256	0	0	0.146382	2.38987	0.0777269
TCGA-AN-A0FZ	10	0	1.20335	0.25139	0.0875788	0.167126	0.114777	0.698728	0.105907	0.695651	0.0178163	0.685564	0.29792	0.577552	0.324065	0.116216	0.295744	1.07787	0.795635	0.364284	2.59715	0.0713767	0.511865	0.10392	0.105402	0.184198	0.0901966	0.0597139	0.306585	0.0416798	0	0.170877	0.644319	0.119709	0.0796763	1.72788	0.0604334	0.140937	0.936462	5.67467	1.06327	0.219336	0.111826	0.657531	0.168709	0	0.196417	0.535135	0.627631
TCGA-EW-A1OW	694	0	1.10917	0.981869	0.0354731	0.158976	0.24612	0.34674	0.0357473	0.140884	0.469064	1.22145	0.368715	0.0993112	0.23092	0.4371	0.414654	0.660814	1.06112	0.390144	2.57992	0.115642	8.1779	0.365536	0.0320191	0.305215	0.0702566	0.05442	0.217315	0.0422053	0.0848233	0.259547	0.569504	0.290924	0.204391	0.45559	0.102543	0.312185	1.31061	4.2102	0.0531689	0.342155	0.028309	3.64449	0.0788471	0	0.227307	0.862084	0.16973
TCGA-LL-A6FR	489	0	1.89283	0.374995	0	0.264409	0.056399	0.550824	0	1.13801	0.0744141	0.144983	0	0.0682721	0	0.51574	0.285056	0.0535949	1.84394	1.6773	1.22714	1.63967	21.498	0.217023	0.00550293	0.139881	0.028979	0.0872931	0.0640261	0	0	0.13382	0.798221	1.44998	0.255136	0.0499784	0.023877	0.101175	0.302096	4.41556	2.33014	0.588041	0.204343	0.746809	0	0	0	1.34615	0.0155575
TCGA-AN-A046	10	0	0.798363	0.449817	0.0461872	0.130205	0.0934666	0.103715	0.395625	0.733743	0	0.188785	0.283683	0.265797	0.24528	0.251725	0.449911	1.12626	0.831526	1.04365	4.12205	0.0752851	1.28974	0.144224	0.114647	1.10389	0.128067	0.27949	0.161686	0.0549526	0.0184071	0.140808	0.327561	0.568189	0.0420196	1.45774	0.0430693	0.104522	1.1895	8.2623	0	0.191486	0.276445	1.87072	0.188213	0	0.369951	1.05832	0.270103
TCGA-OL-A66L	1301	0	4.04327	0.189823	0	0.200766	0.047582	0.692992	0.124397	1.28694	0	0.25228	0.145806	0.0959982	0.105734	0.786128	0.280575	0.394027	4.61574	2.51499	1.76239	0.100606	7.81601	0.356554	0.00928529	0.442549	0.110019	0.142032	0.189058	0.183588	0.0737942	0.301066	0.380009	7.88819	0.112305	1.19749	0.146765	0.162956	0.328647	4.90292	3.44605	1.01311	0.197025	0.894277	0.251515	0	0.0988758	4.92852	0.141098
TCGA-OL-A66J	1996	0	1.0415	0.406898	0.0330761	0.339503	0.0764964	1.00488	0.0999951	0.32841	0.0672874	0.0901298	0.343799	0.144045	0.283311	0.493779	0.0859187	2.18079	0.256515	2.53415	3.77779	0.431312	1.43914	0.547403	0.0696628	0.664044	0.183425	0.163504	0.173683	0.472239	5.80004	0.188228	0.654753	8.49965	0.310946	1.53653	0.255999	0.166337	1.45927	6.38828	3.91651	0.190301	0.60711	0.718853	0.490127	0.00768553	0.211947	1.28613	0.552153
TCGA-D8-A1JU	447	0	0.872729	0.390244	0.0223922	0.427309	0.0388405	0.621139	0.0225652	0.859679	0	0.038829	0.275067	0.125379	0.176455	1.34509	0.348997	1.59355	0.2977	3.83209	2.97614	0.200746	3.80989	0.510431	0.0707416	1.30584	0.0798284	0.118324	0.25476	1.1456	1.03519	0.318572	1.66485	1.28551	0.190136	0.764864	0.281888	0.1295	1.42591	1.97755	2.51719	0.083362	0.107219	0.294944	0.0829529	0.00520304	0.215229	1.36824	0.635702
TCGA-BH-A1FR	1642	1	1.89772	0.720463	0	0.486609	0.106931	0.635161	0.111823	1.22419	0	0.229071	0.90874	0.69036	0.228112	0.184062	0.0480409	2.91102	2.17192	0.356342	3.13534	0.271311	1.41721	0.265652	0.022258	0.106085	0.190471	0.706158	0.453197	0	5.69009	0.135317	0.253676	0.202235	0.403812	1.91032	0.0896783	0.120908	2.29911	5.17936	0.110881	0.0563325	0.354221	1.33981	0.0548104	0	0.177763	5.29075	0.546673
TCGA-BH-A0H7	702	0	0.670796	0.233694	0.0207235	0.200729	0.0758862	0.416083	0	0.576135	0.358346	0.159143	0.215405	0.251411	0.390513	0.606469	0.134579	0.689685	0.60843	0.614365	4.31463	0.135117	0.982428	0.135894	0.0436466	0.61417	0.131341	0.120104	0.199502	0.0739694	0.0660721	0.328527	0.914134	0.0283265	0.0879835	1.7725	0.0425141	0.0260543	0.486423	2.62101	0.559107	1.27648	0.066153	0.245668	0.460628	0.00963061	0.0663968	1.20872	0.423068
TCGA-B6-A0RS	3063	1	1.1868	0.198119	0.0429461	0.18005	0.0165539	0.442477	0.151473	0.383768	0	0.207453	0.284067	0.0400776	0.110355	0.65639	0.0557786	0.885421	0.939707	0.440371	1.90265	0.350011	0.320727	0.100578	0.0646075	0.246342	0.0510344	0.0475832	0.413436	0	0	0.209483	0.364821	0.176106	0.149772	1.03272	0.0861011	0.0539932	0.546017	4.21083	0.885085	0.363365	0.154228	1.00407	0.238644	0	0.584785	0.849867	0.173521
TCGA-LL-A5YP	450	0	1.09132	0.133706	0.0326062	0.183838	0.150819	0.258419	0	0.539575	0.464321	0.274626	0.0308105	0.0202855	0.3128	0.243382	0.169397	0.293466	0.451556	1.69734	1.76186	0.239167	8.53335	0.234178	0.0245261	0.623439	0.193736	0.0111159	0.114144	0.116383	0.0259893	0.556664	0.731851	0.0445687	0.138432	0.34749	0.11858	0.122981	1.8283	9.13142	0.0488719	0.281397	0.23419	1.30991	0.0483165	0.0151527	0.208936	1.0641	0.0866734
TCGA-AC-A2QH	1005	0	1.62167	3.95056	7.10777	1.11421	0.181549	0.429845	7.3353	2.15402	9.7558	0.0424275	0.404598	0.58605	1.55503	3.44971	0.667345	3.97922	0.332066	232.233	5.13169	0.279173	3.94846	2.32644	1.59748	0.245607	1.79783	0.175167	3.67234	1.93587	0.341287	0.208857	0.213567	1.40464	0.545361	2.5741	0.167695	22.8463	1.69365	16.5263	0.128355	0.666595	0.136682	1.40996	3.04552	119.529	4.52713	0.297309	18.3839
TCGA-A2-A0YK	588	0	0.600435	1.30084	0	0.835257	0.0936598	0.905819	0.108827	0.571869	0	0.0668801	0.994943	0.403118	0.166501	1.27311	0.420785	1.75181	0.433715	2.4391	2.64803	0.198032	1.45521	0.581703	0.227448	0.464591	0.171109	0.253113	0.401676	0.64244	0.0645581	0.32923	0.866886	1.25471	0.245621	1.86652	0.576523	0.176504	1.6488	3.11603	0.404663	0.383763	0.107729	0.444516	0.120019	0.0376397	0.259501	1.44347	0.912868
TCGA-AO-A03O	2483	1	0.446993	0.0682311	0.0665567	0.10103	0.102619	0.69453	0.134142	0.41853	0.203097	0.181362	0.0943368	0.383018	0.421864	0.0827998	0.518665	0.870685	0	0.580654	3.1106	0.189853	0.345776	0.103915	0.0500634	0.349959	0.0131819	0.0283627	0.232993	0.0791879	0	0.0405813	0.357907	0.0454874	0.242204	0.600182	0.049651	0.158987	2.09019	8.87907	0	0.737703	0	0.438333	0	0	0.426486	0.415926	0.467069
TCGA-D8-A1JN	620	0	1.10494	1.53559	0.0748953	0.790403	0.0577378	0.613365	0.188685	1.58641	0	0.157701	0.813862	0.163083	0.0769812	1.2645	0.924107	2.52389	0.726045	0.133158	2.64681	0.152599	1.60503	0.0935474	0.135206	0	0.207668	0.395761	0.262184	0	0	0.0304437	0.0525323	0.358304	0.340687	4.06249	0.0942832	0	0.773169	4.29873	0	0.234463	0.0298848	0.739875	0.221963	0	0.779868	1.22209	0.41808
TCGA-AN-A0XR	10	0	1.07765	0.232585	0.097233	0.187423	0.0562187	0.642179	0.163307	1.26577	0	0.0963464	0.306261	0.131067	0.233196	0.126723	1.01029	1.55352	2.56744	0.920646	2.59792	0.132075	2.44154	0.0202414	0.0536345	0.371824	0.231091	0.447501	0.0567301	0	0.0516674	0.197618	0.333423	0	0.255549	2.56843	0.0181338	0.130394	1.26792	4.09918	0.558661	1.83732	0.155192	1.32342	0.168095	0.007531	0.882662	1.91291	0.668559
TCGA-D8-A1XV	461	0	1.09522	1.15885	0	0.163421	0.566443	0.230375	0.0976414	1.13307	0	0.10401	0.732452	0.542525	0.0663941	0.0573996	0.167793	1.72385	0.28626	0.0974846	3.26705	0.0789675	0.71312	0.0705968	0.0728819	0.123507	0.230282	0.897374	0.226126	0.076854	0.283176	0	0.135923	0.0882935	0.440749	1.32385	0.0391525	0.105574	1.51618	3.05859	0.0726138	0.120238	0.0257748	0.531768	0.0239296	0	0.258698	1.23343	0.267861
TCGA-AR-A1AH	3807	0	0.44835	0.834945	0.254517	0.169257	0.0882949	0.24206	0.0512969	0.252709	0.69899	0.157623	0.1924	0.0633379	0.104642	0.286477	0.429739	1.30519	0.0704951	0.401998	2.30081	0.145202	3.17346	0.166899	0.0612627	0.0486643	0.211716	0.0650766	0.133647	0.090846	0	0.0517286	0.154718	0.382683	0.347328	0.744181	0.085441	0.345586	1.46032	9.68477	0.152593	0.447919	0.0609346	0.720773	0.546865	0.0118279	0.203864	0.671557	0.270622
TCGA-E9-A1N6	678	1	0.669942	0.426814	0.0640523	0.351876	0.0432064	0.304586	0.0322736	0.275587	0.0325757	0.245939	0.302624	0.0697363	0.16459	0.428776	0.707127	0.690448	0.159668	1.18514	1.71411	0.287114	1.64303	0.040002	0.0819053	0.704199	0.0507437	0.0818864	0.140141	0.0762082	0.0765808	0.338471	1.18308	0.131327	0.0582727	1.05893	0.0627148	0.0805285	0.633391	3.36212	0.0240012	0.162583	0.332256	0.632759	0.189828	0	0.10261	0.600413	0.323499
TCGA-W8-A86G	347	0	1.54385	1.13105	0.14236	0.771777	0.198917	1.73001	0.322786	5.04144	0.0362009	0.229226	0.20178	0.332129	0.231682	0.944551	0.878267	2.95739	3.48958	4.9488	3.45428	0.0580119	9.17558	0.388968	0.0749577	0.714516	0.718981	0.382196	0.218031	1.01627	0.0567353	0.231469	0.371675	0.291884	0.690746	2.69393	0.119475	0.501144	2.64534	8.54795	2.48051	0.88531	0.426036	0.679735	0.580119	0	0.570141	3.6574	0.688725
TCGA-A2-A1G4	595	0	1.19314	0.833227	0.0967595	0.125895	0.119349	0.587928	0.0780058	0.909481	0	0.153404	0.420581	0.487602	0.304993	0.130691	0.804299	3.32955	0.09648	0.266447	3.35012	0.126174	1.5332	0.338399	0.0960719	1.23954	0.107317	0.507996	0.254043	0.115123	0.709538	0.0471974	0.1659	0.132258	0.545778	1.49654	0.0992505	0.0924533	1.35427	5.24471	4.78593	1.21164	0.154436	0.904887	0.14338	0	0.248009	1.63933	0.543217
TCGA-B6-A0WY	3461	1	0.887737	0.475922	0.0244338	0.151891	0.0518	0.400208	0.172358	1.52031	0.0248531	0.217899	0.230882	0.0836066	0.368343	1.19271	0.158674	0.77225	0.622616	0.622323	3.1286	0.119481	1.52327	0.320448	0.0367579	0.817566	0.0677497	0.162432	0.192453	0.755843	0.0194754	0.188707	0.556037	0	0.133375	0.607589	0.0546826	0.104444	1.24792	8.81411	0.27467	1.7655	0.0194992	0.45057	0.126723	0	0.195711	1.52692	0.329944
TCGA-BH-A1EV	365	1	0.850073	0.292175	0.129548	0.0824052	0.0798962	0.308018	0.104439	3.39576	0	0.160458	0.26931	0.451341	0.230804	0.420561	0.235561	2.93391	0.645869	0.810961	3.51662	0.126698	2.2883	0.0404527	0.0506714	0.322008	0.215525	0.203158	0.158727	0.154134	0.0413033	0.421273	1.05809	0.0354152	0.887868	2.08862	0.0507372	0.117268	0.732033	2.65947	0.155338	0.162222	0.0827078	0.290083	0.0191967	0.00602033	0.498075	1.40326	0.358137
TCGA-B6-A0IO	5042	0	1.09948	0.665676	0.156737	0.440235	0.241662	0.550123	0.0451281	0.533566	0	0.0721073	0.253895	0.0348258	0.138088	0.0981576	0.290816	3.72121	0.0744212	0.422165	3.01612	0.0182487	1.84668	0.111869	0.0976857	1.09171	0.13304	0.515257	0.156767	0.0799213	0	0.00910159	0.188464	0.183635	0.366671	0.617978	0.0521988	0.230836	1.51343	8.07023	0.956483	0.128826	0.0714759	1.12073	0.215666	0	0.179348	1.58583	0.633288
TCGA-C8-A12U	385	0	2.14902	0.196822	0.0639973	0.0555116	0.16651	0.946787	0.0322459	0.50834	0.423121	0.824379	0.120946	0.0398151	0.164449	0.0303298	0.37404	1.77487	1.98528	0.170673	6.00655	0.104316	1.32992	0.0899273	0.0481383	0.0611822	0.0633752	0.0654529	0.0840126	0.0380714	0	0.0910486	0.099752	0.174953	0.126149	0.883142	0.0268547	0.0724135	2.56616	4.46568	0	0.297813	0.255363	0.864028	0.0711243	0.00743518	0.307565	2.8884	0.187129
TCGA-D8-A1XW	1309	0	0.906452	0.326299	0.0848778	1.00619	0.126777	0.829656	0.149684	0.323053	0.474839	0.19449	0.842135	0.132014	0.109052	1.58891	0.248039	1.44347	0.117545	0.317604	3.24956	1.27974	3.78949	0.304796	0.0798055	0.223146	0.168105	0.0759573	0.0742823	0	0	0.284637	0.453121	0.435065	0.514794	1.1133	0.118722	0.261442	4.92068	2.64407	0.111317	0.567335	0.033868	2.13815	0.110052	0.073958	0.0679856	1.0903	0.514416
TCGA-AO-A0JG	798	0	0.455883	0.723027	0.0455022	0.35522	0.144698	0.691199	0.206342	0.496967	0.0231415	0.0507232	0.644944	0.14862	0.187078	0.509463	0.177295	2.44768	0.730974	0.856967	5.35435	0.111253	3.88573	0.447569	0.0821434	0.500257	0.2253	0.205539	0.119466	0.108275	0.0362683	0.268191	0.517744	0.497567	0.165586	1.11284	0.301257	0.108693	1.38942	3.74209	0.170503	0.134747	0.108938	0.689244	0.151708	0.0211457	0.328018	1.64292	0.454785
TCGA-A8-A07J	365	0	0.727009	0.14103	0	0.263516	0.0662835	0.617833	0.0693159	0.591894	0	0.153354	0.162491	0.117682	0.17675	0.941282	0.804037	1.88604	1.82895	0.786372	3.4437	0.280296	2.01009	0.171829	0.0569129	0.821983	0.0817389	0.111386	0.0601978	0.327353	0	0.265617	1.59748	1.50431	0.0730074	1.09017	0.137903	0.23349	0.627863	2.23916	1.41759	0.0931168	0.0548928	0.203852	0.0509629	0.00799134	0.165285	1.0985	0.318144
TCGA-OL-A66O	528	0	1.96988	0.256893	0	0.22823	0.0579547	0.602428	0.328283	0.94547	0	0.242096	0.0710365	0.155901	0.120198	0.463164	0.227826	1.78857	1.23544	1.12314	4.79371	0.122538	7.51826	0.140848	0.0113095	0.359349	0.0794089	0.11533	0.372822	0.0894437	0.219709	0.0509301	0.300754	0.205514	0.0987902	0.712151	0.025704	0.6553	0.642643	8.3019	1.4836	0.411322	0.139986	0.907688	0.631256	0	0.0401435	5.70713	0.122565
TCGA-D8-A27I	439	0	0.988871	0.767308	0.103955	0.339646	0.0801405	0.730518	0.188565	0.605537	0	0.226616	0.451859	0.161686	0.292058	1.14545	0.54007	2.58495	0.840757	3.21078	3.13071	0.321949	1.66072	0.389534	0.118855	0.755307	0.20589	0.194919	0.218348	0.568947	0.18229	0.202829	1.9833	1.16517	0.353081	2.1646	0.372241	0.230025	1.81195	3.478	0.763486	0.833822	0.398211	0.588786	0.0770214	0.014493	0.566211	0.649637	0.638881
TCGA-JL-A3YW	360	0	0.639653	0.184683	0.0450376	0.244162	0.1302	0.672243	0.15885	0.864539	0	0.178508	0.255344	0.133093	0.138876	0.400207	0.0877426	2.71964	1.58424	4.74853	1.36673	0.330351	3.86067	0.210952	0.0677539	1.31322	0.437078	0.0729315	0.335031	0.375094	0.233337	0.521751	1.17935	0.215463	0.0341448	1.0584	0.0503968	0.113245	1.77166	6.00128	1.68762	0.647803	0.341448	0.148306	0.317003	0.130811	0.108223	2.57995	0.32324
TCGA-B6-A0IM	3873	1	0.628393	0.42344	0.0187749	0.189997	0.180923	0.396799	0.0946002	0.69595	0.0190971	0.158132	0.248373	0.157688	0.469581	0.133468	0.0731549	2.01598	0.582422	0.485179	2.9329	0.107111	1.47529	0.246232	0.0310692	0.987198	0.0669328	0.128013	0.0985873	0.223381	0.374122	0.106844	0.41848	0.153978	0.0227744	1.9034	0.0665286	0.165231	1.25677	5.44803	0.450253	0.339947	0.0599327	0.791354	0.0834631	0.00436253	0.120307	0.26073	0.94225
TCGA-A7-A13D	965	0	0.563578	1.9785	1.5407	1.30164	0.431098	0.574757	3.53397	0.83322	0.972869	0.247298	5.56157	0.538443	0.870339	2.21649	2.85713	1.84305	0.98203	3.33087	1.20812	0.325731	0.971642	1.40184	3.0828	0.409901	0.891602	0.494162	2.23185	0.845325	0.150623	0.846373	0.55444	0.911458	2.30975	0.863715	0.221215	7.75425	2.65937	14.087	0.323958	1.59054	0.375869	1.07347	1.09624	2.48707	1.29463	0.616759	8.69788
TCGA-BH-A1ES	3462	1	0.769068	0.442048	0.0687893	0.216189	0.347832	0.535808	0.0693209	1.65479	0.111899	0.148017	0.296251	0.232104	0.515787	0.277939	0.289819	2.5078	1.00401	0.792486	3.26018	0	1.80731	0.101716	0.0443873	1.637	0.243431	0.230058	0.24354	0.076429	0.198692	0.221844	0.589553	0.317451	0.0945635	0.84464	0.103458	0.0984185	1.70347	6.70898	0.711696	1.16495	0.3244	0.747295	0.0600231	0.130651	0.102907	5.74788	0.404631
TCGA-AC-A23G	2248	0	0.667576	0.542668	0	0.160011	0.278239	0.635658	0	0.4141	0	0.083447	0.136418	0.029939	0.313266	0.974978	0.250008	0.966967	1.06631	2.09917	2.00876	0.11766	4.71891	0.330591	0.0796347	0.23003	0.09531	0.0902318	0.084231	0.286278	0.191785	0.880251	1.33515	0.263112	0.131342	0.920505	0.282708	0.133103	0.679815	3.43293	1.69503	0.399021	0	0.095079	0.0356546	0.0335453	0.308364	1.03584	0.358174
TCGA-B6-A0RI	7126	0	0.682948	0.612362	0	0.282315	0.234675	0.394512	0.0926079	0.882031	0	0.125207	0.0651275	0.171519	0.322729	0.247705	0.507268	1.76001	0.738149	1.58637	3.17708	0.187242	2.5065	0.0932621	0.0933184	1.0323	0.0910044	0.262383	0.201065	0.273345	0.366243	0.196113	1.05998	0.0314032	0.055737	1.22421	0.0299929	0.121313	0.868801	2.31883	1.96281	0.0466525	0	0.72627	0.0680878	0	0.515259	0.733811	0.368865
TCGA-D8-A1Y2	433	0	1.43295	0.409842	0	0.202285	0.0299638	0.457667	0.0447637	0.9262	0	0.209073	0.0629612	0.0967247	0.121754	0.281569	0.576935	0.897222	1.13191	1.29392	3.46954	0.488736	2.97121	0.152578	0.0434365	0.573297	0.0967751	0.0605744	0.311003	0.158552	0.495684	0.243759	1.6894	0.242869	0.101031	0.376289	0.118052	0.17871	1.03298	2.43196	0.699086	0.387114	0.0886234	0.424193	0.11519	0.0361253	0.03558	0.616872	0.186563
TCGA-AR-A255	2161	0	0.618335	0.306753	0.0230173	0.316118	0.0798496	0.65064	0.0695856	0.609433	0.0234123	0.210969	0.782989	0.393798	0.362762	0.850859	0.269055	0.987639	0.229508	1.91481	4.5741	0.225109	1.07622	0.229997	0.200836	0.572126	0.154996	0.145169	0.644609	0.109542	0.110078	0.19648	1.02967	0.597775	0.160543	1.12586	0.176001	0.046301	1.75585	7.71875	0.500243	1.3165	0.14695	0.515402	0.0852687	0.0106966	0.258111	0.815093	0.673028
TCGA-E9-A1NA	1112	0	0.583483	0.28711	0	0.0560606	0.215905	0.62605	0.0434197	0.898392	0.0219131	0.27751	0.0610708	0.100522	0.693826	0.303745	0.307787	1.26259	1.03825	0.529998	3.70742	0.140463	3.27373	0.127816	0.0324095	0.267744	0.204806	0.183612	0.113124	0.205055	0.120201	0.595478	0.940225	0	0.267859	1.09497	0.0140623	0.070421	1.81665	3.34547	0.113016	0.174986	0.171925	0.354704	0.047885	0	0.20707	1.00224	0.288622
TCGA-E9-A1RA	1369	0	0.421315	1.15589	0.102502	0.19264	0.22389	0.604766	0.137725	1.35698	0	0.270846	0.58114	0.212567	0.40972	0.344094	0.355013	4.11929	0.62459	1.41978	1.79371	0.111385	2.68478	0.160036	0.0822411	0.555293	0.135341	0.273731	0.0897062	0.0813031	0.544671	0.124996	0.527236	0.420322	0.14506	1.75527	0.0732798	0.28351	1.29207	5.1036	1.28029	0.468321	0.109068	0.630058	0.126574	0	1.20416	1.39973	0.377823
TCGA-AC-A5XU	455	0	1.97541	0.394583	0	0.265379	0.553505	1.9007	0.0895094	0.293973	0	0.271374	0.251794	0.11052	0.385475	0.270112	0.961365	3.82366	0.147611	0.694114	4.49623	0.120651	4.49919	0.110944	0.0178165	0.651022	0.316655	0.514779	0.0259117	0.21136	0.141596	0.385121	0.784536	0.04047	0.296297	2.28155	0.115958	0.119116	2.21355	13.0831	0.0887549	0.135275	0.212653	1.05296	0.0219366	0	0.0948609	1.2335	0.176294
TCGA-BH-A18K	2763	1	0.6963	0.849026	0.0501934	0.373702	0.101574	0.331504	0.151744	0.382082	0.0255274	0.130556	0.237146	0.0624544	0.0945841	0.47873	0.0651914	1.88582	2.29389	1.27219	4.20966	0.163631	2.21651	0.133224	0.0339796	0.719782	0.26841	0.303733	0.307494	0.179157	0.0200037	0.214229	0.837125	0.137216	0.152215	1.13156	0.124034	0.119899	1.30359	3.62364	0.752324	0.369475	0.0400564	0.909059	0.0743775	0.00583145	0.643265	1.11527	0.341564
TCGA-E9-A1N4	1000	0	0.860088	0.368815	0	0.433419	0.151881	0.660776	0.034528	0.351538	0.0174256	0.123072	0.372327	0.202506	0.164348	0.223275	0.0890026	0.74585	0.208782	0.556756	3.1544	0.125661	0.600767	0.160486	0.0721631	0.0982682	0.0746465	0.0496437	0.164924	0.244595	0.013655	0.188021	0.440598	0.163918	0.0883195	1.17503	0.146971	0.0559999	0.796781	3.03928	0.166905	0.301495	0.287107	0.33848	0	0.0159228	0.164666	1.33229	0.306023
TCGA-C8-A138	380	0	1.66962	0.297697	0	0.284539	0.0310926	0.409152	0	1.66589	0.164097	0.151865	0.335376	0.100368	0.143712	0.46639	0.209534	1.85047	0.357472	1.04326	2.93331	0.394448	2.09534	0.181356	0.135912	1.07962	0.0511233	0.0989988	0.0847137	0.153557	0	0.209848	0.71415	0.176413	0.332682	0.890512	0.19256	0.292071	0.778378	6.40766	0.870506	0.191099	0.308993	0.552493	0.597649	0	0.465197	1.32183	0.18869
TCGA-OL-A66H	812	0	1.43065	0.573644	0.031087	0.274145	0.0898703	0.50097	0.313273	0.679054	0	0.369643	0.05875	0.203074	0.181066	0.117863	0.323008	2.84999	2.46256	0.503859	4.64127	0.354703	1.25166	0.155316	0.00467668	0.148598	0.246279	0.69947	0.217651	0.0369868	2.8743	0.202182	0.169593	0.169968	0.160264	1.77543	0.162335	0.273585	1.31747	10.7396	0.186379	0.762774	0.645027	0.675625	0.0460653	0.00722336	0.0996007	4.25233	0.115689
TCGA-OL-A66N	792	0	1.83644	0.521684	0	0.269749	0.032692	0.985872	0.0569794	1.44094	0.0287564	0.112054	0.0267142	0.0439714	0.106548	1.40683	0.660938	2.01193	1.06494	2.70373	3.95299	0.23041	6.93985	0.335463	0.0170123	0.243248	0.134383	0.293961	0.0494841	0.134546	0.180272	0.390721	0.885727	0.425076	0.274349	0.57168	0.192448	0.199043	0.964651	13.1619	1.63141	0.645843	0.56404	0.223428	0.23041	0	0.271737	5.00572	0.222444
TCGA-AR-A0TZ	3262	1	0.125512	0.395843	0.0551613	0.300374	0.294128	0.238019	0.185292	0.109538	0	0.204968	0.451736	0.211627	0.963858	0.400847	0.167169	1.6318	0.8454	0.647733	4.0542	0.0899129	0.931368	0.0688987	0.0580886	0.123048	0.116533	0.257006	0.804589	0.0875064	1.01124	0.209274	0.753752	0	0.0836399	2.14545	0.0377209	0.171065	1.99007	5.75648	1.46065	0.0435602	0.117389	1.90119	0.0544926	0	0.648021	0.880935	0.533729
TCGA-AN-A03Y	10	0	0.839485	0.461235	0.189438	0.12324	0.55678	0.613065	0.0715884	0.595625	0	0.105587	0.179006	0.191517	0.146036	0.151503	0.307554	1.37293	0.118057	0.393593	1.64337	0.173691	1.30711	0.0591541	0.0676846	0.61123	0.112558	0.0766916	0.725333	0.0281738	0.0754974	0.0770036	0.335876	0.097102	0.330328	0.750608	0.0441625	0.327481	0.869743	7.22169	0.798581	0.420742	0.132282	0.514641	0.0701783	0.00550222	0.189671	0.476824	0.375154
TCGA-BH-A28O	1120	0	1.08352	0.526625	0.135185	0.918536	0.13027	1.62853	0.108983	1.44962	0	0.133952	0.434315	0.294362	0.333479	2.23915	0.24581	2.32589	2.15671	6.98684	4.04352	0.242386	3.86273	0.607865	0.1871	0.775429	1.09238	0.23965	0.425913	0.900705	0.0431004	0.714355	1.26427	1.77389	0.336163	1.98002	0.236991	0.292328	2.7441	6.22836	1.60071	0.754901	0.668875	0.302704	0.580925	0.0188468	0.0866245	3.66078	0.692819
TCGA-AR-A0TY	1699	1	0.503092	0.382864	0.0219687	0.0730472	0.101616	0.429476	0.044277	0.290835	0.201111	0.495231	0.145312	0.0820054	0.361289	0.117129	0.285331	1.71056	4.23502	0.23526	4.51762	0.035809	1.48372	0.109759	0.0165247	0.0840094	0.0783186	0.0486815	0.115358	0	0	0.160739	0.277364	0.060057	0.226513	0.468249	0.106526	0.0662874	0.945358	4.44148	4.84039	0.118961	0.122724	0.549795	0.0488305	0.00510463	0.0703863	2.50167	0.488199
TCGA-AN-A0FW	11	0	1.12538	0.509091	0.103458	0.0957226	0.354919	0.858214	0	0.671121	0	0.148646	0.371489	0.186659	0.219768	0.230446	0.214995	0.848866	1.47861	0.242972	3.83638	0.252955	1.70652	0.103379	0.0342409	0.118688	0.0573732	0.222203	0	0.0492369	0	0.0841079	0.425723	1.07475	0.257269	0.542803	0.129275	0.0988535	1.37158	2.70721	0.0310136	0.0735295	0.0660509	0.272544	0.122645	0	0.0331472	0.617795	0.286011
TCGA-A8-A0A1	365	0	1.4912	0.588348	0	0.713532	0.3392	0.323449	0.347007	0.937057	0	0.161125	0.976147	0.452265	0.445698	0.448783	0.0993863	2.04213	0.69942	1.45541	2.74347	0.0935474	1.36656	0.0836311	0.16692	0.548665	0.197022	0.182611	0.36833	0.318653	0	0.388809	0.602329	1.35974	0.498919	2.53015	0.117737	0.221272	1.29719	3.64714	0.917553	0.090642	0	0.226782	0.198434	0	0.919385	0.956395	0.813632
TCGA-E9-A243	612	0	0.669118	0.586025	0.0300866	0.415381	0.0840787	0.492795	0.0909572	0.90614	0.275426	0.540346	0.326941	0.116987	0.108236	0.401027	0.136768	0.551023	0.833323	0.776248	3.0511	0.490411	1.5826	0.27245	0.160679	0.546499	0.214517	0.0846199	0.263308	0.107389	0.0119905	0.0611485	1.04343	0.555182	0.328461	0.530285	0.106611	0.0794341	1.03313	1.74561	0.800441	0.35893	0.960413	0.69351	0.144894	0.00699089	0.192791	1.03409	0.391881
TCGA-AR-A251	3030	0	1.01519	1.09985	0.0289962	0.287146	0.220741	0.180016	0.131491	0.355078	0.339178	0.456117	0.575385	0.202946	0.23843	0.94476	0.470755	2.10904	0.248968	0.534111	1.35517	0.212687	2.25962	1.47133	0.137407	0.180184	0.470915	0.215004	0.152259	0.0344991	0.277342	0.500925	0.406764	0.693598	0.263798	0.542761	0.0932837	0.131238	1.28872	5.10575	2.5316	0.561817	0.300822	1.0694	0.0107418	0.057269	0.116127	0.322138	0.342223
TCGA-A8-A09T	579	0	1.61891	0.439664	0	0.194861	0.165313	1.21394	0	0.486659	0	0.394609	0	0.209643	0.545776	0.558947	0.0795749	0.987444	0.135757	0.397718	3.1223	0.199733	4.97343	0.306104	0	0.820018	0.121344	0.198427	0.160859	0.510266	0.195338	0.547896	0.639833	0.586218	0.148638	2.47783	0.0971241	0.13865	1.3715	3.13961	5.8772	1.17155	0.684519	0.524551	0	0	0	1.23371	0.710075
TCGA-EW-A1IY	258	0	0.753313	0.512744	0.120039	0.297906	0.0308465	0.311835	0.0604832	0.5562	0	0.237889	0.604949	0.0435637	0.219346	0.696893	0.207876	1.90115	1.07501	0.59228	4.34466	0.114137	0.870481	0.331103	0.11136	2.00827	0.0871728	0.54223	0.332671	0.166623	0.031893	0.10572	0.817018	0.191425	0.169878	1.2082	0.082086	0.0704277	1.03484	1.65468	0.194914	0.35886	0.287388	0.922318	0.029646	0	0.512795	0.930737	0.563718
TCGA-C8-A26X	376	0	1.14092	0.120721	0.0294398	0.195778	0.0283694	0.30332	0.0890018	1.32512	0.269505	0.306299	0.0278184	0.109894	0.100866	0.265092	0.191183	0.499125	0.554478	0.361522	1.8094	0.287921	1.20445	0.239015	0.0930063	1.54796	0.104953	0.276003	0.0257647	0.0700537	0.0469309	0.227369	0.591948	0.724329	0.0714222	0.353968	0.1153	0.0888302	0.793382	4.69092	0.0441258	0.293924	0.28193	0.329606	0.0436244	0.068406	0.471615	1.02208	0.194076
TCGA-AO-A12A	3112	0	0.941583	0.584492	0.155495	0.490804	0.169821	0.705189	0.0261161	1.26943	0	0.288895	0.489772	0.137047	0.346289	0.890455	0.269277	2.36506	0.631669	1.67696	3.97541	0.0422428	2.0869	0.38844	0.0701773	0.916707	0.143718	0.291558	0.158765	0.215839	0.165253	0.242291	0.609961	0.779323	0.424393	1.21807	0.171581	0.254141	1.30108	6.01047	2.99099	0.258742	0.0827277	0.699781	0.192013	0.0240872	0.45668	1.0437	0.669603
TCGA-BH-A0B9	1572	0	0.419237	0.65594	0.0156059	0.225611	0.345886	0.564824	0.975046	0.11363	0.190485	0.402055	0.103225	0.135927	0.326159	0.874579	0.121614	0.633696	0.250703	0.203256	4.02847	0.152626	0.496592	0.945385	0.070432	0.581859	0.426537	0.215472	0.163894	0.0185677	0	0.107841	0.133787	0.255977	0.156176	0.5885	0.0174629	0.133418	1.56357	11.5168	0.456124	0.314257	0.211721	0.513893	0.208126	0.00362619	0.125001	1.34367	0.194143
TCGA-AO-A0JB	1542	0	0.413299	0.312029	0.101457	0.102672	0.0195537	0.42885	0.102241	1.44389	0	0.0753991	0.0479349	0.0631204	0.0173805	0.408705	0.395319	0.764496	1.65797	0.851575	1.66285	0	3.39316	0.190087	0.0534207	0.242486	0.0200942	0.198883	0.0887921	0.30178	0.0404341	0.0618611	0.189769	0.13868	0.138454	0.499037	0.0520346	0.165822	0.396901	6.47911	0.456208	0.523639	0.161934	1.06909	0.112756	0	0.406328	1.26805	0.258905
TCGA-AR-A254	2605	0	0.949328	0.293346	0.133536	0.132377	0.0477956	1.58749	0.0961196	0.429328	0.0194039	0.207928	0.324466	0.142418	0.0784312	0.164994	0.693746	1.70896	0.4544	1.38505	2.51102	0.248757	1.41227	0.166791	0.0975745	0.875393	0.181354	0.165838	0.250427	0.113484	0.0304104	0.139577	0.96934	0.312902	0.237187	1.3397	0.0373563	0.0815441	1.45938	13.154	0.814895	0.539093	0.0761192	0.263834	0.0282679	0.0044326	0.519518	1.2716	0.322508
TCGA-B6-A402	2281	0	1.1698	1.78789	0.26831	0.640017	0.641215	0.595413	0.108153	0.284163	0.600411	0.166164	0.53242	0.0834628	0.110313	0.247959	0.139393	0.876094	1.33767	1.35677	3.14009	0.196805	4.23406	0.125674	0.0928374	0.0513015	0.27633	0.050309	0.540077	0.063846	0.0427721	0.0763445	0.209106	1.79706	0.943851	0.388588	0.0325257	0.242876	2.85732	19.3034	3.49876	1.04881	0.0642367	1.34296	0.198793	0	0.0859646	1.21097	0.165466
TCGA-EW-A1IX	1208	0	1.3477	0.241325	0.0523117	0.287378	0.267172	0.67026	0.237222	0.640593	0.0532094	0.149025	0.370731	0.463767	0.430149	1.05055	0.237799	1.88876	2.14438	2.88102	3.92514	0.191853	3.61795	0.28586	0.0905014	0.400085	0.0621638	0.343301	0.320471	0.902472	0.10424	0.871818	1.21899	0.429022	0.134843	2.716	0.119512	0.177573	1.08575	3.85397	4.95927	0.132782	0.0834938	0.551228	0.251928	0	0.251405	3.19642	0.681366
TCGA-BH-A204	2534	1	1.12608	0.161312	0.141618	0.0477711	0.106142	0.827238	0.253711	0.187482	0	0.374204	0.713699	0.156632	0.210256	0.11186	0.408742	2.27914	0.38353	0.244628	5.97593	0.102594	1.55322	0.142492	0.011836	0.0300863	0.199454	0.509618	0.771178	0	0.0376262	0.0895461	0.269791	0.0215082	0.324484	2.86369	0.132058	0.0276961	2.83844	4.2621	0.0235849	0.231656	0.0251149	1.60627	0.0349753	0	0.10083	1.35481	0.341311
TCGA-GM-A2DC	2535	0	1.84624	0.36663	0	0.356171	0.34463	0.388418	0.400441	0.946911	0	0.442965	0.26284	0.123609	0.136146	0.24482	0.361274	2.31222	3.69808	0.409108	3.59219	0.194314	1.4709	0.0992665	0.0119559	0.0379891	0.0629612	0.318353	0.243436	0	0.253384	0.145372	0.452145	0.162947	0.698928	4.65833	0.08152	0.219818	1.60633	4.83387	0.1489	0.658977	0.221983	0.235532	0.117766	0	0.381944	2.29011	0.338011
TCGA-B6-A0RU	8605	0	0.735747	0.411046	0.0534613	0.162304	0.082428	0.557877	0.0269372	0.636976	0.217515	0.105948	0.303102	0.0997808	0.183167	0.744261	0.451332	0.464384	1.00691	0.234309	3.4843	0.0217855	3.64538	0.509162	0.00402131	0.459986	0.169413	0.109354	0	0.381643	0	0.249908	0.22499	0.730749	0.145912	0.745052	0.17199	0.0336066	2.2715	7.1154	0.500815	1.3389	0.213322	0.774594	0.11883	0.0248444	0.0856431	2.43143	0.173374
TCGA-E9-A1NI	300	0	1.45569	0.732672	0.107204	0.108488	0.351241	0.368177	0.0720216	0.473076	0	0.36294	0.0675333	0.233434	0.514218	0.436088	0.649772	1.30893	0.554266	0.731371	4.88675	0.145619	3.71299	0.0334755	0.0806379	0.990719	0.127394	0.243649	0.25019	0	0.0854486	0.319562	1.42033	0.0976897	0.195061	0.947192	0.0599802	0.116809	1.13388	4.31916	3.02619	1.26986	0.171106	0.753098	0.132381	0	0.228983	2.00982	0.288768
TCGA-AC-A2FG	1853	0	1.1656	0.88434	0.0784217	0.547022	0.268275	1.11357	0.0790277	0.882463	0	0.208836	0.111154	0.329326	0.161212	1.0569	0.305563	0.85355	1.59648	1.58882	4.36802	0.287612	3.323	0.416296	0.0707858	0.356117	0.178617	0.497942	0.240212	0.326566	0.0468804	0.215171	0.907595	1.95627	0.249709	1.85366	0.201101	0.231696	1.38906	5.72261	0.279163	0.427971	0.312919	0.322796	0.334094	0.0227775	0.502515	1.27964	0.64414
TCGA-A1-A0SJ	416	0	0.926205	0.767182	0.0516107	0.171609	0.184017	0.722634	0.0260048	0.51244	0.0262482	0.185383	0.0975368	0.40939	0.645419	0.559512	0.971968	0.918224	0.157244	0.200591	3.73377	0.0841255	1.17307	0.16116	0.0388212	0.863459	0.0613309	0.0967719	0.11292	0.0614055	0.0205686	0.325174	0.490716	1.12873	0.109559	1.04364	0.122723	0.0908413	0.443061	8.7542	1.37308	0.842784	0.267719	0.220936	0.0764777	0	0	1.1826	0.197555
TCGA-D8-A27N	519	0	0.511039	0.246901	0.0218947	0.42098	0.0717354	0.375972	0.0441278	0.985506	0	0.157289	0.599978	0.122594	0.180036	0.352798	0.483428	0.898224	0.436629	0.888079	2.42221	0.249819	1.54981	0.102553	0.032938	0.3977	0.121419	0.0522496	0.0574846	0.1042	0.0349031	0.240296	1.12278	1.01753	0.112875	0.8077	0.0530834	0.203698	1.44657	5.52462	0.0984507	0.166725	0.314512	0.475845	0.016222	0	0.210447	0.820947	0.267721
TCGA-BH-A18R	1142	1	0.601538	0.369066	0.148239	0.300028	0.281617	0.386025	0.0426813	0.42053	0	0.167871	0.420225	0.1054	0.0435336	0.419014	0.247543	0.921971	0.175965	0.955284	1.93065	0.0172592	1.54027	0.158706	0.07646	0.182209	0.10905	0.144391	0.370668	2.84714	0.151915	0.086081	0.415905	0.0578926	0.31468	2.45362	0.0868886	0.154421	1.64768	3.76685	0.349152	0.157676	0.101401	0.529981	0	0.00492067	0.407098	0.499948	0.430074
TCGA-A8-A08H	0	0	0.635159	0.440417	0	0.337155	0.0887119	0.656648	0.061847	0.629678	0.0312129	0.174838	0.521935	0.162275	0.294382	0.665341	0.119567	0.886367	0.27198	1.92602	2.92333	0.700262	1.11596	0.507853	0.166191	1.14412	0.0972418	0.0889222	0.0805671	0.21906	0.0489181	0.236997	1.14793	1.76167	0.0930581	0.586976	0.486452	0.115739	0.713601	2.08391	0.0229971	0.337526	0.195912	0.464821	0	0.00713026	0.245792	0.937518	0.309966
TCGA-GM-A2DL	3519	0	0.474347	0.259812	0.063359	0.123655	0.0183166	0.267812	0.0319243	0.629087	0.0322231	0.0706289	0.119739	0.0689815	0.260494	0.698135	0.370309	1.41237	0.140391	0.813417	2.36892	0.20655	2.65388	0.128599	0.0571898	0.393718	0.0627431	0.297001	0.0554498	0.188458	0	0.193158	0.982633	2.68472	0.00960699	1.41105	0.153613	0.16728	0.750466	3.56257	1.49571	0.273399	0.151689	0.79282	0.0234716	0.00736103	0.507495	1.27582	0.306525
TCGA-AR-A24Q	3172	0	0.566393	0.272064	0.102072	0.106246	0.102296	0.296622	0.144006	0.391875	0	0.141598	0.115741	0.107955	0.132892	0.565981	0.477259	0.546937	1.82069	0.386587	3.62816	0.0998267	13.1114	0.382478	0.0583513	0.312263	0.234506	0.111354	0.125063	0.0485775	0.325433	0.215752	1.2537	0.306944	0.0866713	1.66238	0.06282	0.16426	1.85012	3.15108	1.34632	0.217634	0.162916	0.645344	0.0756263	0.0237174	0.130813	0.368547	0.227915
TCGA-E2-A14Q	1163	0	1.02225	0.153525	0.124798	0.223717	0.168365	0.474758	0.150915	1.43737	0	0.0989279	0.306605	0.100934	0.188135	0.830982	0.648352	1.43145	2.58553	0.755425	3.02334	0.020342	2.25302	0.342931	0.0262841	0.620403	0.0988678	0.370145	0.131063	0.683018	0.238733	0.0913109	0.55633	0.30705	0.136244	0.804815	0.132666	0.119244	1.11746	4.16754	0.692097	0.350561	0.577644	0.690397	0.166435	0.0347975	0.199922	1.97571	0.400737
TCGA-C8-A1HF	332	0	1.0857	0.549878	0.0412603	0.217719	0.0159041	0.425109	0.0831584	1.81621	0.0209842	0.127763	0.116964	0.0834262	0.155501	0.300646	1.20576	1.09248	0.0457124	0.62098	2.08156	0.336272	3.32253	0.141724	0.0279321	1.16364	0.0898904	0.200444	0.0541646	0.0245454	0.0328872	0.050315	0.720295	0.112796	0.225224	0.794875	0.0711788	0.0778107	1.49305	7.56732	0.0618431	0.202479	0.181101	1.20922	0.0305702	0	0.231342	1.01705	0.0965163
TCGA-D8-A1Y0	472	0	0.585471	0.405179	0.0718611	0.711632	0.276994	0.598008	0.126729	0.225943	0.0182736	0.137961	0.679036	0.760028	0.363157	0.930173	0.14	1.31611	0.149278	1.34894	4.17283	0.117134	0.980003	0.39269	0.164863	0.360675	0.213488	0.13168	0.801855	0.256497	0.0715976	0.240986	0.599249	0.319232	0.185235	3.13207	0.403736	0.180692	1.89366	9.33208	0.525082	0.890739	0.0573482	0.887376	0.119796	0.020872	0.460476	1.08526	1.06971
TCGA-B6-A0I5	8556	0	0.870965	0.465318	0.0324214	0.126551	0.0499882	0.376866	0.0653439	2.1246	0	0.136535	0.0612717	0.0302558	0.111081	0.265051	0.926399	0.882195	1.61639	0.588491	1.63564	0.105694	3.03185	0.0809914	0.0682839	0.247962	0.025685	0.453171	0.0851225	0.231446	0	0.0922514	0.272888	0	0.0983198	0.283504	0.0423259	0.195654	0.613024	6.70622	0.291569	0.444391	0.28461	0.533807	0.144128	0.00753341	0.25969	1.26067	0.0792875
TCGA-A7-A4SB	418	0	0.496163	1.72198	0.0409687	0.598198	0.236875	1.43948	0.0825707	0.596605	0	0.101488	0.348412	0.34409	0.210549	0.373759	1.27705	6.06264	2.90492	1.94463	2.81175	0	2.92657	0.319823	0.0554694	0.0391666	0.438161	0.279337	0.466109	0	0.0653096	0.166531	0.21073	0.279996	0.18636	0.906807	0.114609	0.257536	2.97389	7.38941	11.2987	0.124788	0.261558	0.94435	0.455312	0	0.656305	1.56458	0.496596
TCGA-B6-A1KI	2236	0	1.21269	0.57277	0.0798163	0.340396	0.0423029	0.326833	0.261408	1.82273	0	0.128519	0.150841	0.142763	0.225608	0.496477	0.570162	1.14438	0.519518	1.0412	4.06756	0.0975754	1.34766	0.249235	0.0870539	0.133534	0.102753	0.353737	0.244484	0.118705	0.0159047	0.332551	0.444762	2.15471	0.211792	1.29228	0.228867	0.130452	0.997438	1.86169	0.254219	0.327531	0	0.381103	0.0591366	0	0.191795	1.24697	0.441307
TCGA-D8-A1JB	1688	0	1.48017	0.892638	0.139317	0.634434	0.0537008	0.855717	0.0350985	0.553309	0	0.181187	0.756957	0.216686	0.155131	1.19672	0.135709	2.74837	1.48562	1.06998	4.29022	0.312245	2.12611	0.413281	0.167669	0.832431	0.234537	0.237477	0.579148	0.53871	0.0277613	0.169891	0.77632	0.428466	0.232368	0.628154	0.152647	0.148881	1.80913	4.9638	1.59222	0.565802	0.250157	0.688143	0.206443	0.0161858	0.557954	1.18501	0.562904
TCGA-A2-A04T	2246	0	0.457409	0.263201	0.0233402	0.863806	0.179933	0.369964	0.117603	0.386239	0	0.190801	0.573426	0.137948	0.159935	0.19081	0.0909432	0.532502	0.555961	0.184324	2.6957	0.0951114	3.03144	0.612212	0.108849	0.0892541	0.323587	0.0716133	0.551519	0.0277698	0.0558111	0.0474371	0.109141	0.606161	0.707806	2.44914	0.0152352	0.211277	1.81092	15.1742	0	1.29547	0.186265	4.18106	0.017293	0.0379632	0.448683	2.46338	0.171238
TCGA-BH-A0DP	476	0	1.37735	0.694946	0.0308133	0.44546	0.273175	0.748908	0.186308	1.10139	0	0.419819	0.349396	0.258796	0.200586	0.865236	0.280143	1.20606	2.28725	0.996296	3.16426	0.17579	3.5218	0.240544	0.0509905	0.41241	0.207494	0.367665	0.0809004	0.403272	0.0982409	0.58868	1.07103	0.716005	0.523281	1.65033	0.123553	0.356403	1.08487	2.68766	2.56324	1.10019	0.418035	0.284105	0.114149	0.0143195	0.345533	1.77582	0.671641
TCGA-OL-A5RW	1106	0	0.935424	0.480081	0	0.174088	0.0838078	0.812991	0.202251	1.57205	0.442312	0.613182	0.0632156	0.0624314	0.0802237	0.198159	0.26067	0.959192	0.296474	1.1424	1.43054	0.190832	1.95502	0.156676	0.0251608	0.255828	0.0397498	0.057018	0.087823	0.0397981	0.159971	0.380712	0.297187	0.045722	0.36518	0.182811	0.0343111	0.0841087	0.479806	10.6442	2.88285	5.3547	0.24025	0.837128	0.173484	0.132131	0.0535857	1.44002	0.160049
TCGA-A8-A08I	365	0	1.27496	0.494649	0.108954	0.328526	0.497965	0.620904	0.298018	0.401811	0	0.219777	0.544184	0.605218	0.186647	0.0276621	0.56604	1.4074	0.250043	0.812816	3.2685	0.367876	0.434638	0.315919	0.245863	1.2797	0.234286	0.458995	0.326925	0.0740751	0.694748	0.094903	0.138287	2.02115	0.35873	0.59971	0.0116113	0.446165	1.49856	2.66193	0.0466588	1.11413	0.186321	1.57862	0.080725	0.00361664	0.124672	1.19964	0.60572
TCGA-GM-A5PX	551	0	2.28788	0.252108	0	0.626609	0.0651696	0.600953	0.0929332	1.26157	0	0.0533048	0	0.0956231	0.0315963	1.42771	0.159702	0.636988	4.12091	2.48102	5.22714	0.250533	8.48417	0.441552	0	1.23429	0.0608828	0.434911	0	0	0.171514	0.687246	1.03016	2.31099	0.205087	0.680407	0.622032	0.742032	1.5366	4.71619	4.10067	0.166458	0	0.506126	0.797149	0.0357138	0.541692	5.63498	0.336658
TCGA-BH-A0DL	2381	0	0.843168	0.455445	0.0846226	0.547457	0.248715	0.609193	0.0213191	1.75044	0.215187	0.104814	0.219896	0.0789703	0.181207	0.278226	1.07161	1.36828	0.28126	0.334144	0.568859	0.0862093	0.631972	0.18497	0.159131	1.67868	0.15084	0.0613044	0.185147	0.352388	0	0.30098	0.296776	0.751846	0.423428	1.07527	0.031564	0.148946	1.62303	6.5178	0.0158546	1.04534	0.287012	0.264723	0.470232	0.933985	0.271125	1.11641	0.564606
TCGA-AO-A126	3307	0	0.670698	0.780636	0.0761479	0.157789	0.0244598	0.851615	0.0511576	1.86497	0.0258182	0.182346	0.143909	0.102645	0.0782687	0.875141	0.659342	1.64698	1.4342	2.17455	3.99112	0.268929	8.20881	0.214002	0.00381853	0.606653	0.0502718	0.212006	0.177713	0.0905994	3.09544	0.371435	1.01283	0.173475	0.207831	0.839266	0.340836	0.478678	0.689562	12.2322	1.1033	0.184695	0.121538	0.417916	0.507768	0.0176937	0.0813243	6.00998	0.353552
TCGA-E9-A22B	1167	0	0.835711	0.0992547	0.0193638	0.0559876	0.100763	0.552481	0.0195135	0.794683	0	0.0911394	0.109784	0.168657	0.2123	0.323488	0	1.26049	0.321798	0.245795	4.18526	0.252504	2.55271	0.114885	0.0291306	0.518337	0.0843726	0.0858184	0.169466	0.115193	0.972357	0.118066	0.55837	1.27046	0.270121	0.433892	0.171538	0.0730343	1.59078	4.31597	0.0725586	0.455464	0.169984	0.548367	0.0430405	0	0	1.6	0.20589
TCGA-BH-A0H5	1620	0	0.704075	0.354371	0	0.491405	0.161002	0.646857	0.0870866	0.591098	0	0.192669	0.190539	0.304665	0.355302	0.515361	0.112241	1.7425	0.893605	0.856365	2.5598	0.539973	0.991463	0.665634	0.147341	1.23926	0.319494	0.255333	0.252103	0.137092	0.0229605	0.292732	0.82616	1.29936	0.122299	1.01544	0.115505	0.275242	1.13316	3.00614	0.971466	0.321721	0.367817	0.512227	0.170742	0.0200802	0.230733	1.26011	0.373673
TCGA-AN-A0AJ	303	0	0.973992	0.214909	0	0.190931	0.105047	0.365519	0.0211255	0.860333	0.191909	0.119441	0.19809	0.397786	0.280116	0.0844483	0.599005	0.201842	0.162578	0.427321	2.51783	0.119597	0.844052	0.0327304	0.0409983	0.501034	0.0498233	0.0500274	0.532051	0	0	0.0681706	0.38884	0.372509	0.292436	1.43785	0.0156387	0.105424	2.26892	13.0576	0.235659	0.12416	0.167297	2.23661	0.0465961	0.00487106	0.335828	0.45124	0.173862
TCGA-B6-A0RG	2082	0	1.58932	0.583199	0.142222	0.113084	0.191871	0.187862	0	0.423633	0.361656	0.149733	0.100792	0.309685	0.304547	0.311735	0.369437	0.558157	0.630271	0.363117	2.94102	0	0.969771	0.133231	0.0748846	0.509871	0.140839	0.096971	0.155585	0.0846064	0	0.0578108	0.448901	0	0.0431296	0.680113	0.0232087	0.0804625	1.2982	3.45572	1.67871	0.0360999	0	0.515159	0.07903	0	0.455669	0.320946	0.355369
TCGA-D8-A4Z1	659	0	1.40849	0.642885	0.250844	1.17253	0.169206	1.60148	0	1.30065	0	0.176061	0.592572	0.442168	0.229182	1.09965	0.271497	3.40401	2.24644	3.99999	3.70439	0.0340729	4.20821	0.678847	0.176104	0.439651	0.629293	0.277928	0.841532	0.447673	0.0333231	0.390861	0.970952	0.342872	0.342314	3.16453	0.33917	0.325881	2.50777	5.11826	2.16187	0.466922	0.133456	0.275337	0.495606	0.0582858	0.334869	2.58359	0.60011
TCGA-B6-A0IJ	7106	0	0.438623	0.222405	0	0.239503	0.152043	0.682551	0.119249	0.848567	0.180548	0.0977131	0.111818	0.141106	0.324348	0.0841224	0.281772	0.487117	0.437011	0.139444	3.63144	0.257181	4.4315	0.917624	0.0682414	0.716487	0.187495	0.0201711	0.155344	0	0.0314402	0.272573	0.101446	0.88962	0.305029	1.02937	0.0147129	0.109101	0.638666	18.3271	1.28591	1.45177	0.220351	3.06539	0.0438377	0.0549924	0.126379	1.97199	0.106949
TCGA-A7-A2KD	679	0	1.90532	0.623223	0.0405286	0.196281	0.26948	1.2313	0.204209	0.845052	0.288569	0.758002	0.248928	0.605145	0.388802	0.847529	1.86868	1.6245	0.12348	1.50146	2.76078	0.18167	3.77683	0.208815	0.118893	1.00739	0.369239	0.224523	0.390163	0.216991	0	0.288299	0.751741	0.193892	0.503912	3.26709	0.0585787	0.157957	4.1839	11.3059	0.987128	1.98888	0.355779	0.413719	0.660616	0	0.194776	1.50556	0.825232
TCGA-B6-A1KC	1326	0	2.74991	0.986434	0.0409458	0.171664	0.126263	0.329923	0.0206311	0.785994	0	0.223149	0.812508	0.273845	0.820681	0.097026	0	0.891318	1.59908	0.338597	6.77379	0.0166854	1.6486	0.505038	0.0246393	0.0782894	0.18652	0.139591	0.465848	0.0730749	0.685368	0.0665753	0.140408	0.027984	1.58318	1.02938	0.137454	0.149287	4.25812	1.86864	0.0460288	0.114325	0.065353	1.10562	0.348877	0.00475707	0.196781	3.99455	0.285165
TCGA-A2-A0CU	158	1	0.760404	0.568496	0.0252066	0.338898	0.194321	0.159819	0.17781	1.08452	0	0.181082	0.714553	0.744894	0.397266	0.200096	0.196431	1.40341	0.781941	0.352269	2.25283	0.184891	1.30954	0.118066	0.0568806	0.0481956	0.0898617	0.0902298	0.2206	0.119961	0.060274	0.122953	0.113939	1.03363	0.114661	1.2054	0.289112	0.139438	1.16139	2.75613	0.547824	0.14929	0.0201159	0.249011	0.186758	0.011714	0.323041	0.980132	0.565513
TCGA-D8-A142	425	0	0.813718	0.600142	0.0182942	0.309435	0.119878	0.289979	0.184356	0.21797	0.130257	0.131423	0.10372	0.108124	0.188037	0.40099	0	0.532252	0.283754	1.26396	7.36938	0.432383	3.64725	0.125676	0.0522908	0.437237	0.079712	0.0218287	0.0160105	0.174129	0	0.193344	1.01513	0.0750177	0.0832173	0.614887	0.0818843	0.1564	1.29616	3.123	0.0411304	0.0433401	0.0875972	3.78316	0.162652	0.0127525	0.26376	0.876485	0.260653
TCGA-A2-A0CW	3283	0	0.467944	0.269516	0	0.0696797	0.202675	0.439875	0.110389	0.0580075	0	0.922621	0.207019	0.190821	0.412842	0.150553	0.199184	1.2473	0.19418	0.278096	3.52901	0.0178554	1.19511	0.041047	0.0922846	0.167558	0.33845	0.194192	0.345125	0	0.0523876	0.151393	0.225381	0.0299462	0.199317	3.96322	0.0286014	0.0661057	0.923721	11.9366	0.180607	1.12332	0.174839	1.37072	0.0486966	0	0.456257	1.06486	0.107156
TCGA-BH-A0GZ	328	0	0.923732	0.280473	0	0.175788	0.0937397	0.441696	0.122535	0.52317	0	0.36146	0.315972	0.0851053	0.124982	0.446609	0.197411	1.73704	3.82256	0.644791	4.07923	0.0991004	2.46764	0.227817	0.0365853	1.42402	0.144496	0.409356	0.0798124	0.0723361	0.0242299	0.25949	0.691784	0.290861	0.165936	0.398728	0.161577	0.328679	0.951364	5.35985	0.432852	0.226339	0.557971	0.440446	0.270274	0.00706346	0.097396	5.31913	0.562409
TCGA-BH-A18P	921	1	0.59128	0.3256	0.31761	0.250451	0.205896	0.389021	0	0.267572	0	0.0500681	0.545669	0.26945	0.237422	0.478936	0.33751	3.40251	0.191935	0.543195	4.02983	0.23532	1.76256	0.108193	0.121623	0.496863	0.171558	0.182104	0.176885	0	0	0.164313	0.643571	0.0394666	0.359	0.946802	0.0619263	0.0871219	1.17346	5.68006	0.216386	0.429964	0.115212	0.513425	0.0213927	0	0.416291	1.68408	0.699973
TCGA-D8-A1JC	480	0	0.449007	0.24705	0.0556125	0.128636	0.125045	0.181199	0.0934038	0.503091	1.73472	0.344409	0.525498	0.121095	0.520804	0.296506	0.674145	2.52981	0.441561	0.93356	3.31357	0.0302161	1.48071	0.121559	0.0669301	0.407608	0.139516	1.20707	0.243351	0.176445	0.0443269	0.128098	1.08642	0	0.269837	1.82867	0.0432153	0.0419507	1.89757	4.60244	0.16671	1.85704	0.0591748	0.75693	0.0412038	0	0.386054	0.244561	0.469109
TCGA-A8-A0A4	396	0	0.60922	0.541769	0.0310867	0.458402	0.119826	0.45169	0.0626539	0.925974	0.0316202	0.315733	0.0881241	0.261093	0.170413	1.07917	1.21127	1.06711	0.413292	0.874032	4.46608	0.076007	3.20986	0.174729	0.149652	0.237754	0.197021	0.249051	0.516916	0.0739728	0.0991127	0.442269	1.85096	0	0.311099	1.84337	0.260894	0.211049	1.83768	2.81319	2.16664	0.531306	0.0744255	0.470885	0.161227	0.0577863	0.199199	3.47522	0.403255
TCGA-A2-A25E	3204	0	1.65557	0.926882	0.0475861	0.288935	0.0871264	0.307999	0.0479539	0.755967	0	0.33596	0.472137	0.162828	0.374988	0.188875	0.741661	1.76794	0.540388	0.527301	3.66806	0.058174	2.25589	0.0891556	0.100223	0.272957	0.0848224	0.0405571	0.35399	0.113234	0	0.0677005	0.522913	0.0650444	0.180385	1.08579	0.0776541	0.191446	1.30827	9.36492	0.213974	0.157023	0.113927	2.05274	0.334942	0.0110571	0.114347	0.264334	0.508501
TCGA-GM-A2DI	2590	0	0.372982	0.372102	0	0.227387	0.291478	0.703195	0.121925	0.280304	0	0.0749294	0.285818	0.376363	0.6218	0.602071	0.471428	2.22855	0.703738	1.01302	3.22235	0.542339	0.589286	0.604488	0.0364032	1.15668	0.33548	0.16499	0.15883	0.071976	0.0482186	0.245903	0.801492	0.578826	0.128418	2.66148	0.259492	0.212958	0.867742	3.2979	0.906732	0.174028	0.675887	0.478095	0.0896428	0.0140566	0	1.34417	0.566042
TCGA-AN-A0AM	5	0	0.365987	0.425978	0	0.196022	0.126447	0.161772	0.0881548	0.79619	0.13347	0.265461	0.165322	0.285725	0.164844	0.163242	0.397662	0.544727	0.157492	0.542547	1.51215	0.160414	1.60485	0.0751195	0.0263203	0.731769	0.0866284	0.137931	0.0956982	0.130101	0.0174316	0.195573	0.681761	0.119573	0.112746	0.58566	0.024472	0.0494915	0.527584	5.41271	0.180287	0.995505	0.0698117	0.74896	0.0162035	0	0.0350345	0.516302	0.153473
TCGA-E9-A1RG	647	0	1.64898	0.905025	0.15221	0.18924	0.15841	0.458405	0.21474	0.705264	0	0.558041	0.258889	0.189391	0.458917	0.115417	0.830301	1.491	8.76893	0.474523	3.36	0.173671	2.1746	0.0475291	0.0183185	0.320131	0.060292	0.747224	0.106567	0.108658	0.0485285	0.0618708	0.455516	0.249662	0.350804	1.49734	0.0596126	0.0612361	0.575596	7.08862	0.684419	1.40632	0.0485879	0.400973	0.112773	0	0.390136	1.50076	0.190972
TCGA-E2-A1IO	1855	0	0.511627	0.514287	0.0792105	0.335904	0.0763306	1.28346	0.133038	0.541795	0.0268566	0.228924	0.199595	0.377812	0.533731	1.02921	0.480102	2.65825	0.394909	2.14411	4.31391	0.215189	2.17761	0.255588	0.0436931	1.00968	0.125505	0.112517	0.18486	0.565459	0.0420907	0.472234	1.51038	0.108271	0.112098	5.53394	0.113257	0.132781	0.923876	9.08049	0.771711	0.218931	0.0842844	0.85206	0.0782504	0.0061351	0.296083	2.31001	0.421113
TCGA-A2-A0D2	1027	0	0.466132	0.329644	0.0803885	0.174324	0.0723014	0.141581	0.0810098	0.177372	0.54512	0.199139	0.202564	0.133367	0.266244	0.66354	0	0.263609	0.385938	0.641497	0.988154	0.152872	3.58471	0.627554	0.06853	0.256175	0.0743	0.0456761	0.422121	0.223171	0	0.152491	0.380079	0.915676	0.0243783	0.351472	0.122438	0.242561	3.11568	5.29225	0.0803269	0.0453442	0.363536	2.01182	0	0	0	0.651213	0.199442
TCGA-BH-A0H3	1928	0	0.87989	0.694723	0.0701042	0.141887	0.252207	0.549434	0.070646	0.448572	0.0237691	0.156296	0.132487	0.094498	0.200157	1.09916	0.182104	2.11788	0.466012	1.47345	3.88978	0.19045	3.26269	0.342956	0.0914019	0.759565	0.157358	0.278829	0.286314	0.583861	0.0931295	0.189975	1.72648	0.127765	0.411017	1.24519	0.346471	0.129268	1.26967	2.53327	1.62868	0.241213	0.0559461	0.738715	0.0692545	0.0162894	0.374349	1.16826	0.732977
TCGA-D8-A1XD	522	0	0.639239	0.892823	0.0967682	0.195854	0.27975	0.58798	0.097516	1.68675	0	0.143829	0.640073	0.762573	0.607831	0.672624	0.418943	2.0322	0.51818	1.32035	3.32894	0.0788661	2.89071	0.231663	0.0339679	0.555069	0.191655	0.41787	0.225836	0.460532	1.49119	0.59002	1.19157	0	0.352146	0.705145	0.021055	0.478529	2.25031	6.36556	4.08532	0.283833	0	0.807249	0.167292	0.022485	0	1.00787	0.603628
TCGA-3C-AAAU	4047	0	1.0895	0.895115	0.0793772	0.466665	0.234573	1.78245	0.239972	1.50621	0	0.347386	0.550041	0.246918	0.253829	0.0501583	0.412382	4.77941	1.33379	0.491206	6.37607	0.172513	1.01377	0.0495727	0.0278632	0.328837	0.209615	0.0676522	0.648371	0.062961	2.17223	0.150572	0.206207	0.0361662	0.144429	2.14737	0.135701	0.212897	2.09891	5.60482	0.0396582	0.859655	0.2745	0.801576	0.0196037	0	0.12716	2.53533	0.458572
TCGA-AC-A6IV	568	0	1.73212	0.654557	0.102159	0.697831	0.147667	1.30895	0.154423	0.845276	0	0.120208	0.386132	0.20656	0.297512	0.916871	0.298541	2.34143	1.35819	4.71817	3.17865	1.22808	3.41663	0.518379	0.092212	0.756906	0.343965	0.230733	0.223516	0.607735	0.0610707	0.934336	1.02308	10.1936	0.131667	0.663007	0.428683	0.34036	1.42097	4.11326	1.87574	0.28524	0.305727	0.622345	0.132459	0.0178032	0.286397	1.61377	0.423631
TCGA-S3-AA12	574	0	1.87723	0.490078	0.0796753	0.184296	0.0537449	0.326255	0.0401455	2.0041	0.931989	0.286189	0.188218	0.49569	0.177438	0.11328	0.77612	4.02745	1.76545	0.352493	4.92754	0.0649354	1.57811	0.510029	0.0239724	0.418938	0.457625	0.291997	0.348646	0	5.17578	0.178127	0.267006	0	0.422835	5.58455	0.0185742	0.250426	1.35931	2.76743	5.73222	0	0.222545	0.734622	0.472257	0	0.191456	5.1727	0.224499
TCGA-BH-A42T	320	1	0.970592	0.280958	0	0.274043	0.127648	0.57922	0.0690454	0.529114	0	0.0339456	0.151066	0.298384	0.258222	0.211063	0.563596	1.63488	0.468105	0.98208	3.05302	0.037227	4.30112	0.199685	0.0274865	0.371178	0.226166	0.0467162	0.0599629	0	0.382282	0.167104	0.252748	1.81062	0.387853	1.21698	0.0638907	0.327333	1.48412	10.2877	4.09069	0.189372	0.200488	0.2557	0.25382	0	0	0.856339	0.233124
TCGA-AC-A2FM	792	1	1.84486	1.03795	0.151872	0.241514	0.282944	0.775688	0.127538	0.888002	0	0.808869	0.23918	0.936979	0.390255	0.182938	0.591757	2.77088	1.06564	0.589221	4.29115	0.0618879	1.1342	0.126463	0.0342711	0.145192	0.11029	0.276136	0.243675	0	0.0201754	0.144045	0.130197	0.242189	0.260985	1.12743	0.134539	0.140021	2.36549	4.00167	0.170725	0.102799	0.282801	1.05022	0.0937695	0.00588148	0.202745	1.37089	0.304124
TCGA-A8-A07C	1034	0	1.93952	0.508984	0.055166	0.225964	0.145305	0.228323	0.129715	0.632943	0.112225	0.0728839	0.243263	0.0915222	0.138606	0.108935	0.0716498	0.377195	0.295406	0.209087	1.50221	0.269762	3.85715	0.298587	0.0802245	0.210957	0.356914	0.159859	0.144839	0.0875139	0	0.23919	0.217833	0.125675	0.462847	1.61299	0.0565862	0.0739801	1.54663	7.44111	0.0275618	0.0871278	0.249474	1.23527	0.040873	0.00854555	0.324038	0.612877	0.287417
TCGA-A8-A08S	1004	0	1.23692	0.270996	0.0220288	0.168787	0.135858	0.611058	0.0887961	1.06445	0	0.130967	0.353865	0.541345	0.384919	0.164429	0.400555	0.945223	0.390492	0.857085	5.21257	0.107721	0.958472	0.0343936	0.0430817	1.55842	0.113436	0.0901194	0.231347	0.0524189	0.0175584	0.0626804	0.401732	0.120442	0.400822	2.55231	0.0287584	0.0886249	1.78577	2.13417	0.115562	1.61782	0.0703196	0.754408	0	0	0.494051	1.80491	0.327917
TCGA-A7-A13F	765	0	0.935086	0.171847	0.0558765	0.0323117	0.0430759	0.228804	0.112616	0.628766	0.113671	0.249151	0.131998	0.112979	0.248875	0.139026	0.108859	1.05259	0.309528	0.142085	2.84039	0.159388	0.508008	0.148308	0.0336239	0.0267093	0.0442666	0.0523851	0.195605	0.0664808	1.15797	0.15899	0.43547	0	0.194866	1.06882	0.070341	0.0210749	0.655766	6.87115	1.38188	1.18192	0.0222959	1.10398	0	0	0.0447561	1.24154	0.184177
TCGA-D8-A1XK	441	0	0.236453	0.359892	0.0206506	0.0447811	0.270637	0.120021	0.124861	0.314392	0	0.552482	0.17562	0.0706613	0.374988	0.981127	0.321853	0.717514	1.69303	0.0759917	2.2264	0.100981	5.75313	0.483628	0.0217465	0.0592266	0.106339	0.0176003	0.180727	0.0737091	0.0164599	0.419707	0.0965637	0.169361	0.0814114	2.19513	0.0211822	0.0675027	0.587936	14.4002	0.0619043	0.691905	0.13184	1.59122	0	0.00959672	0.0661631	0.215083	0.2569
TCGA-E2-A14O	1359	0	2.76296	0.468707	0.0254003	0.165242	0.0293721	0.23486	0.0511931	0.924724	0.0258361	0.679553	0.144008	0.150123	0.113133	0.120378	0.593819	0.568868	1.42112	0.498856	2.53683	0.0414024	0.610314	0.0396575	0.022927	0.267112	0	0.0865933	0.266754	0	0.060737	0.0619487	0.265261	0.104157	0.377436	0.492803	0.0378969	0.0830284	0.309138	3.94836	1.33249	0.468504	0.101352	0.468391	0.0564578	0	0.447594	1.04057	0.261972
TCGA-D8-A3Z5	1015	0	2.68456	0.845962	0.133097	0.958229	0.461729	1.53306	0.241426	1.30389	0	0.112101	0.176074	0.380902	0.237127	0.775858	0.380308	3.10344	4.05511	3.43287	2.8222	0.108474	5.18602	0.448859	0.0881009	0.534418	0.590479	0.512736	0.419337	0.443398	0	0.324611	0.593328	3.27469	0.177595	2.56046	0.210991	0.368135	1.7298	8.9889	4.22925	0.27928	0.169947	0.368155	0.355007	0.0371116	0.383791	1.95924	0.461352
TCGA-A8-A09N	31	0	1.01606	0.272256	0	0.187168	0.159949	0.30695	0.167267	0.197765	0	0.0904588	0.250949	0.0826119	0.295719	0.310722	0.689859	2.34857	0.275841	0.732962	3.37502	0.108222	0.970114	0.114027	0.0349585	0.126946	0.039449	0.0396105	0.319581	0.118491	0.0793802	0.20241	0.398425	0.0453759	0.191275	3.0117	0.037147	0	0.613256	4.14686	0.223907	0.415697	0.291417	1.09315	0.0245958	0	0	0.691512	0.416509
TCGA-D8-A141	626	0	0.585683	0.574051	0.139991	0.377779	0.0944308	0.548581	0.211609	0.586872	0	0.161833	0.110234	0.224992	0.191853	0.646863	0.424249	1.39182	0.258494	2.25064	2.2705	0.570463	4.15158	0.305995	0.10179	1.606	0.23105	0.246579	0.28587	0.194318	0	0.701816	1.9711	0.446484	0.169812	0.930848	0.0739731	0.181868	0.993873	3.7831	0.542049	0.122394	0.0930988	0.53781	0.0172868	0.0108427	0.897042	1.00444	0.379564
TCGA-A8-A075	518	0	1.06472	0.13618	0.079703	0.195882	0.399386	0.259691	0.026773	0.211031	0.0270236	0.329067	0.376568	0.338839	0.418716	0.220343	0.483087	3.11965	1.19209	1.32368	2.51735	0.108263	1.62179	0.107848	0.0719423	0.050798	0.157856	0.0815158	0.139507	0.0316097	0.0211762	0.215986	0.426531	0.290518	0.185306	2.6426	0.0396387	0.040082	0.635144	5.21401	0.43803	0.265249	0.0636063	0.41993	0	0	0.510726	0.387395	0.175142
TCGA-AR-A0TV	2288	0	2.4178	0.270588	0.0527896	0.118291	0.213655	1.06687	0.0265988	0.716331	0	0.516544	0.124706	0.862113	0.795811	0.128218	0.925606	1.3204	1.25744	0.211721	5.39399	0.150582	0.377099	0.107147	0.0476495	0.277571	0.230016	0.188966	0.207899	0.0942121	0	0.0643743	0.250962	0.396863	0.608333	1.50023	0.0541486	0.21238	6.92966	13.2339	0	0.43325	0.35809	0.59103	0.0195562	0	0.465119	5.90142	0.221713
TCGA-A7-A0CG	1043	0	0.529621	0.221639	0	0.351625	0.0729188	0.44265	0.108936	1.07332	0	0.140588	0.561807	0.193353	0.203703	1.32881	0.245701	0.916369	0.419175	0.954261	3.16972	0.198229	1.08811	0.278482	0.154493	0.41338	0.0749345	0.234937	0.16556	0.450154	0	0.186749	1.06994	1.07126	0.213083	1.57298	0.267127	0.0679534	0.804661	1.83106	0.162026	0.219511	0.237238	0.872116	0.220254	0	0.519518	0.394064	0.436772
TCGA-A7-A5ZW	326	0	0.773463	0.68746	0.0319328	0.189275	0.0800067	0.826734	0.0321796	1.01459	0.162404	0.18985	0.0905226	0.0496665	0.131289	1.2107	0.580643	0.828798	1.07904	1.83129	4.43227	0.104101	4.25114	0.179484	0.0384314	0.82426	0.139139	0.288489	0.0558932	0.569896	0.10181	0.220663	1.33393	0.130945	0.0968382	0.811517	0.175685	0.176647	0.818928	3.7552	1.69912	0.167513	0.0764512	0.462671	0.283912	0	0.153466	1.10864	0.441394
TCGA-AR-A2LQ	1233	0	0.566863	0.403631	0.333152	0.34152	0.134253	0.76011	0.0305206	0.922188	0.0616126	0.105036	0.171712	0.103633	0.249041	1.77266	0.157345	1.31857	0.436209	4.68595	2.257	0.320886	1.77014	0.226975	0.118463	0.521178	0.143962	0.16004	0.185541	0.252241	0.0241404	0.578617	1.48231	1.32474	0.229614	0.835889	0.313487	0.228463	0.882026	2.22187	0.408555	0.138377	0.0966798	0.15957	0.201956	0.0351868	0.24259	0.925305	0.418638
TCGA-D8-A27E	530	0	1.0023	0.678373	0.0200523	0.315981	0.123669	0.301954	0.141451	0.783118	0.0203964	0.193727	0.416855	0.455348	0.350383	0.0665227	0.234396	2.00623	1.56622	0.291843	5.19164	0.130741	2.09654	0.200369	0.0271497	0.191702	0.174745	0.929713	0.228138	0.0715735	8.93449	0.146717	0.221913	0.054818	0.224996	2.29043	0.0355274	0.12101	1.34663	4.99414	0.19536	0.169661	0.272043	0.382978	0.237711	0	0.192738	7.19841	0.483989
TCGA-AR-A24R	3430	0	1.07993	0.620448	0	0.181025	0.366019	0.330804	0.336496	0.759786	0.0212279	0.548005	0.49301	0.188266	0.378967	0.192868	0.921594	2.29333	2.00002	0.611796	2.00953	0.119062	1.26042	0.0716848	0.072211	0.359131	0.140535	0.163641	0.40182	0.0993217	0	0.0593825	0.579024	0.31379	0.367075	4.90448	0.0447601	0.0787143	1.31989	12.8887	3.23754	1.38437	0.166549	0.687226	0.139163	0	0.468056	1.17377	0.672365
TCGA-C8-A135	393	0	0.386376	0.121955	0.059481	0.395556	0.0458547	0.542126	0.0899111	0.216547	0.33276	0.044204	0.0562053	0.0462567	0.275119	1.09587	1.08156	1.03335	0.164748	0.643123	2.75706	0.0242385	2.85841	0.241457	0.125275	0.227458	0.117806	0.0760424	0.0520559	0.0353847	0	0.193425	0.579453	0.447168	0.171361	0.723296	0.135891	0.127128	3.17363	2.92762	0.111442	0.296927	0.142405	0.470081	0	0	0.333503	1.44554	0.158112
TCGA-E2-A15C	694	0	1.04719	0.484508	0	0.281842	0.0569293	1.49048	0.0297669	1.75972	0	0.21952	0.418678	0.147017	0.910839	0.454969	1.87988	2.08358	2.29081	1.01737	3.95623	0.12037	1.70724	0.166027	0.0799874	0.338871	0.351018	0.256789	0.41362	0.175723	0.0706327	0.180105	0.796519	0	0.179155	7.6843	0.0798794	0.200539	1.61135	3.80491	5.71135	0.404878	0.188584	0.583612	0.24074	0	1.13568	2.50226	0.700391
TCGA-LL-A8F5	596	0	0.93975	0.416681	0	0.396633	0.215423	0.671114	0.0682662	1.18828	0.241168	1.33411	0.0960179	0.358235	0.139259	0.622031	0.307946	0.680602	6.3982	0.691836	1.63939	0.220841	16.6071	0.211534	0.00509555	0.45334	0.134168	0.12702	0.237145	0.080599	0	0.165218	0.285093	0.23149	0.24652	0.462785	0.0947545	0.110719	1.53117	20.9498	0.0761521	0.65341	0.108123	1.36074	0.22586	0.023611	0.271304	3.45726	0.234095
TCGA-A8-A06P	396	0	0.999579	0.352553	0.0917071	0.172352	0.0883728	0.702592	0.254143	0.819498	0	0.113589	0.151649	0.285272	0.494871	0.456352	0.535993	1.33407	1.66374	1.52525	3.88091	0.130797	2.57574	0.16466	0.0758795	0.416447	0.145305	0.171954	0.160518	0.436445	0.621321	0.242303	1.16498	0.689437	0.146006	2.54985	0.106895	0.276713	0.792257	2.78539	2.19928	0.387964	0.109779	0.332183	0.0509599	0	0.293823	1.4009	0.47536
TCGA-A2-A3XZ	1532	0	0.950848	0.332652	0.0249606	0.487148	0.129887	0.474778	0.0503071	0.198266	0	0.0803824	0.23586	0.263992	0.376285	0.275034	0.194514	2.57568	0.248885	1.6812	2.56324	0.223772	4.37656	0.366328	0.097631	0.238627	0.266954	0.106368	0.196603	0.0593954	0.0795811	0.142045	0.361825	0.921189	0.234653	1.69155	0.0977577	0.194564	1.05783	6.44597	0.467653	0.257652	0.318714	0.410968	0.295897	0.00579983	0.479833	1.36919	0.175164
TCGA-OL-A66K	1275	1	2.14869	0.493597	0	0.236664	0.129914	1.35679	0.129388	0.913631	0	0.159031	0.121325	0.129805	0.18696	0.760622	1.08395	1.99543	2.02706	3.4799	4.1594	0.235446	3.31438	0.150348	0.0676048	0.429618	0.254296	0.476021	0.365196	0.572861	0.15351	0.208763	0.99064	1.27238	0.223886	1.9911	0.0778234	0.468127	1.28362	4.80966	2.45369	0.211838	0.179314	1.1627	0.475648	0	0.668478	1.315	0.771338
TCGA-AQ-A1H3	989	0	1.18896	0.87626	0.0833909	0.195904	0.104467	0.50119	0.0630265	0.993579	0	0.315029	0.393992	0.149157	0.235712	0.540942	0.487388	4.19782	1.81313	0.821476	4.02015	0.118936	1.4757	0.162748	0.0784075	0.398613	0.0908383	0.44776	0.182453	0.297651	0.049851	0.262702	0.705144	1.82376	0.309787	1.53815	0.223564	0.0681471	0.90165	2.62373	0.453091	0.959569	0.0998241	0.645311	0.0926776	0.00484416	0.567755	0.550078	0.37462
TCGA-BH-A18Q	1692	1	0.692874	0.63877	0.249238	0.819722	0.210154	1.00412	0.125582	0.680533	0.570408	0.185224	0.55934	0.348885	0.224157	0.420801	1.0116	0.606452	0.414196	0.50882	2.81636	0.177738	4.49149	1.41062	0.0890505	0.268058	0.468949	0.169938	0.299922	0.0741346	0.248324	0.113975	0.286507	1.32012	0.368466	1.98361	0.0929651	0.227178	3.22975	3.66369	0.420266	0.606276	0.0994511	0.923313	0.115414	0.00723909	0.299453	1.38448	0.377637
TCGA-BH-A0B3	1203	0	0.761794	0.13641	0.0266124	0.277006	0.0820636	0.54135	0.0268181	0.352311	0.297761	0.474656	0.176028	0.140731	0.30089	0.249092	0.103693	0.751983	1.1941	0.51276	3.95959	0.281959	2.2294	0.21606	0.0320283	0.712371	0.126498	0.0362903	0.186323	0.094989	0	0.151445	0.57658	0.145504	0.121056	0.465417	0.0397055	0.0869908	0.670918	4.15337	0.498601	2.031	0.127427	1.03407	0.0197174	0	0.298426	1.07175	0.127334
TCGA-A8-A07O	304	0	0.705564	0.225835	0	0.07238	0.223862	0.253952	0.121088	0.291636	0	0.282777	0.984032	0.249186	0.205844	0.0522009	0.286117	0.377259	0.366094	0.12669	1.7591	0.163217	1.17048	0.387718	0.0451915	0.114874	0.118992	0.0819284	0.10516	0.0238273	5.60285	0.0732644	0.277816	0.520104	0.163976	0.678588	0.0466867	0.0503561	0.522294	3.68076	0.315177	2.38238	0.0958924	0.606705	0	0.0186135	0.224574	0.389356	0.0873045
TCGA-A7-A0CD	1165	0	1.30973	0.303797	0.0211673	0.186667	0.110148	0.693409	0.0426618	1.31706	0	0.283153	0.26002	0.276548	0.6382	0.248284	0.24743	0.651287	1.09048	0.212674	5.94108	0.0862568	2.19938	0.284218	0.0413969	0.161889	0.0503077	0.028865	0.333449	0.100738	0.10123	0.197896	0.534491	0.260398	0.545624	1.50967	0.0829012	0.340636	1.69753	2.62768	3.53752	0.193423	0.0337848	0.29275	0.250929	0	0.169546	2.70437	0.308341
TCGA-A8-A08Z	1217	0	0.920959	0.651927	0.0244588	0.328843	0.344115	0.639695	0.22183	0.38856	0	0.139356	0.25423	0.136951	0.41062	0.608559	0.22237	1.62799	0.569057	2.23598	3.81454	0.338877	3.90737	0.236763	0.0772704	0.911933	0.135638	0.296012	0.278272	0.320107	0	0.686005	1.53638	0.0668643	0.348612	1.45703	0.116319	0.172202	1.42461	2.88009	1.41141	0.18625	0.214711	0.596004	0.126852	0	0.783643	1.35865	0.60855
TCGA-A2-A25D	0	0	2.22013	0.171453	0.0716767	0.183064	0.0368377	0.246164	0.120384	0.838193	0	0.278174	0.158035	0.178371	0.204647	0.223631	0.248251	0.980173	0.224997	0.410955	2.55754	0.253138	1.24125	0.193976	0.0862635	0.319778	0.113568	0.0366535	0.146368	0.142133	0.133306	0.10683	0.268132	0.555182	0.123173	0.953206	0.149272	0.180228	1.03852	8.62618	0.447636	0.792431	0.476675	0.975576	0.106212	0	0.382746	1.06174	0.284525
TCGA-BH-A0B7	2559	0	0.615201	0.286417	0	0.187265	0.141958	0.382466	0.204762	0.622055	0.387522	0.119545	0.120001	0.134314	0.16534	1.6852	0.131953	1.15363	0.239186	0.49778	2.90095	0.351902	1.6989	0.325174	0.0573146	0.509915	0.130791	0.0562827	0.155598	0.271973	0	0.464591	0.823452	1.18038	0.200262	2.21403	0.277107	0.191594	0.783845	4.02332	0.095173	0.120343	0.304041	0.284365	0.244638	0.0118034	0.0813764	0.758343	0.318671
TCGA-AO-A03V	1351	0	0.622968	0.351555	0.342928	0.747775	0.0991378	1.29098	0.0287982	0.624233	0	0.403513	0.54007	0.346691	0.283941	0.474021	0.185582	2.85916	0.585726	0.457273	4.28853	0.0698715	2.0414	0.0981592	0.0773842	0.355163	0.158477	0.306887	0.15006	0	0.022778	0.174243	0.369708	0.273431	0.0953286	1.17917	0.0906038	0.100599	0.77635	13.7139	1.22074	0.498089	0.114029	0.677542	0.127039	0	0.320459	3.92888	0.352472
TCGA-A2-A1G0	616	0	1.92527	0.867424	0.0235038	0.404349	0.149485	0.757531	0.142113	0.840124	0	0.12227	0.688492	0.248584	0.418746	0.935677	0.763172	2.14002	1.08066	1.95626	4.1712	0.325645	1.12949	0.271555	0.123756	0.584218	0.121032	0.220352	0.349686	0.587252	0.0562023	0.21974	0.791319	0.642536	0.320745	1.66989	0.151228	0.200938	1.50691	2.93969	2.83591	0.342047	0.300112	0.526296	0.226384	0	0.263566	0.78336	0.682255
TCGA-A2-A0SV	825	1	1.39874	0.621149	0	0.0819432	0.241085	0.433736	0.0787856	0.633945	0.0198808	0.285665	0.0554069	0.0607995	0.200897	0.129682	0.380784	0.900028	0.303161	1.14756	2.26241	0.127436	1.70084	0.0610325	0.0676286	0.336341	0.147101	0.0599698	0.564481	0.0697641	0.218105	0.119173	0.487443	0.0801483	0.308217	1.49013	0.0382745	0.132694	0.943025	3.74453	2.95885	1.68349	0.280764	0.875317	0.0289627	0	0.187866	1.50643	0.180804
TCGA-B6-A1KN	4233	0	2.47049	0.358114	0.184937	0.234682	0.0514838	0.678569	0.0828295	0.503263	0	0.117077	0.757259	0.121448	0.24641	0.34328	0.533772	3.40641	0.421167	1.09686	2.88371	0.200965	0.627182	0.179662	0.0958301	0.275025	0.252325	0.0560425	0.593454	0.122242	0	0.108585	0.384346	0	0.859943	2.3022	0.107304	0.175673	3.46553	5.67785	0.0923977	0.226018	0.0983917	1.50216	0	0.00477465	0.427935	0.998761	0.262185
TCGA-D8-A13Y	1728	0	1.5104	0.261518	0.113378	0.42616	0.273139	0.853642	0.114254	0.731719	0	0.645978	1.95519	0.899342	0.582678	1.28958	0.515395	2.53329	1.69575	0.779352	2.31552	0.0462015	9.38755	0.247824	0.0469051	0.108391	0.348055	0.12562	0.744185	0	0.0451848	0.14978	0.234155	0.154973	0.249273	3.95017	0.0290742	0.156796	3.26491	5.8232	0.0212421	0.796205	0.0678602	0.690689	0	0	1.13517	0.944695	0.256173
TCGA-A7-A26E	954	0	1.02456	2.50351	0.682011	1.76629	0.227624	1.09749	2.92238	1.02726	0	0.222968	7.46355	1.60883	0.801323	6.19266	5.26251	3.67801	1.60335	5.14487	4.52844	0.622879	2.24413	0.635649	3.79492	0.42266	0.529017	1.23005	2.74624	0.556131	0.247219	0.160725	1.04676	0.138446	0.553972	1.65558	0.0965181	5.93491	2.24323	1.82442	1.42878	0.346014	0.435684	1.31389	1.2885	0.170985	1.10394	0.340955	18.2705
TCGA-AC-A3QP	675	0	1.92043	0.297128	0.0263488	0.182841	0.0101563	1.29472	0.0265524	0.976696	0	0.241504	0.0497953	0.163926	0.171523	0.846014	1.02666	1.28501	0.744392	1.49471	2.98919	0.923392	5.27017	0.35379	0.0158555	0.528984	0.146119	0.175162	0.230596	0.595636	0.168014	0.278469	1.15405	0.864372	0.103875	0.705608	0.100737	0.390892	0.715808	5.4214	4.77864	0.329944	0.147192	0.468529	0.19522	0	0.211049	4.11647	0.187707
TCGA-EW-A1IW	371	0	0.64416	0.356523	0.0409146	0.150831	0.0197135	0.221582	0.103077	0.866642	0	0.187505	0.173976	0.0381818	0.161207	0.630188	0.504831	1.31455	0.917919	0.826393	3.14332	0.200072	1.31522	0.210804	0.0769391	0.704067	0.0891372	0.209226	0.125325	0.316416	0.130447	0.157996	0.634543	1.03462	0.285375	1.54289	0.146888	0.0977343	1.09373	1.68878	0.337287	0.43272	0.440796	0.60628	0.045471	0	0.229403	0.639209	0.291473
TCGA-B6-A0IA	8391	0	4.16116	0.264067	0	0.182808	0.0541575	0.191777	0.0707939	1.76704	0	0.232035	0.0885095	0.0072843	0.0240692	0.102655	0.395384	0.318592	2.15333	0.0580933	2.49467	0.114509	0.471419	0	0.0352282	0.447739	0.00927575	0.131723	0.0204938	0	0.0746596	0.0380745	0.0510998	0.0640163	0.205939	0.30715	0.00873449	0.0824337	0.529287	1.78721	0.315887	0.990649	1.00914	0.493508	0.0520496	0.00544116	0.11254	1.38208	0.0672265
TCGA-AC-A2B8	677	0	0.937319	0.303571	0.0370152	0.428096	0.149812	0.748073	0.0373013	0.392023	0	0.0733554	0.559627	0.236043	0.196572	0.638104	0.721133	1.46431	0.481858	2.32554	2.46458	0.437427	3.30519	0.254285	0.16984	0.866981	0.219932	0.1325	0.291551	0.46242	0.0295036	0.293399	0.951972	1.56845	0.319915	1.34021	0.201921	0.200108	0.95329	2.1649	1.56732	0.122142	0.162468	0.450987	0.164549	0.0129012	0.711565	1.00237	0.735982
TCGA-S3-AA14	529	0	1.08174	0.663685	0.190411	1.05705	0.15413	0.915516	0.076753	1.61329	0	0.0566025	0.359849	0.888464	0.260952	0.821186	0.247307	2.12028	0.379722	3.45621	1.96023	0.279333	1.83007	0.166482	0.0458322	0.582513	0.316781	0.123337	0.433268	0.226548	0.121416	0.356036	0.765723	0.208215	0.554335	4.83896	0.106534	0.392601	1.24148	3.01324	2.6542	0.141773	0.273521	0.501608	0.0564309	0.0176975	0.366038	2.08897	0.453509
TCGA-EW-A1J1	575	0	0.230359	0.505885	0.197388	0.108437	0.117931	0.56318	0.218805	0.548759	0	0.0586765	0.0932587	0.135083	0.541028	0.102902	0.564011	1.58651	1.99005	0.191793	2.68414	0.160871	0.397371	0.110946	0.0267253	0.264188	0.132919	0.262441	0.172748	0	0.141598	0.0722115	0.310744	0.0269805	0.173591	1.01404	0.0184063	0.0645222	0.905169	5.03904	1.18342	0.110226	0.267791	0.285993	0.146247	0	0.126484	1.45281	0.736671
TCGA-A8-A08L	30	1	0.613957	0.637819	0	0.109933	0.137674	0.487008	0.232213	2.95908	0	0.0285414	0.217742	0.250881	0.14211	0.971944	0.748216	1.22026	0.153178	0.425887	5.84208	0.0187802	5.37219	0.187083	0.155996	0.572769	0.100405	0.424212	0.1815	0.356413	0	0.1124	0.341214	0.220481	0.188676	0.541525	0.0945458	0.312883	1.09677	3.07949	0.0172692	0.503016	0.128726	1.39619	0.0341459	0.0642517	0.701375	0.912011	0.18621
TCGA-AO-A0J4	1587	0	0.859705	0.685112	0.0879341	0.172889	0.172864	0.548242	0.177227	0.174618	0.214664	0.418235	0.166183	0.202416	0.379609	0.0916829	0.0456837	0.865057	0.974223	0.268323	2.66623	0.186332	7.35508	0.664492	0.0582061	0.184945	0.188091	0.107921	0.138523	0.125547	0.0420536	0.157273	0.317984	0.913483	0.394665	0.629558	0.126277	0.137086	1.64737	3.78842	1.10712	0.660677	0.0701751	1.28565	0.0781814	0.0163458	0.056347	1.03798	0.325373
TCGA-GM-A3XN	2019	0	1.09804	0.651542	0.0488887	0.505342	0.2544	1.24634	0.1478	1.76367	0	0.133218	0.161687	0.144474	0.251251	0.834102	0.539723	2.91125	2.73527	5.51741	3.39287	0.358598	4.25429	0.389283	0.0845795	0.888025	0.474452	0.200003	0.470644	0.116334	0	0.695536	0.822985	3.67536	0.378057	1.77679	0.227942	0.338054	1.26439	5.52832	7.67575	0.504646	0.214584	0.676145	0.271666	0.00567987	0.156636	3.49645	0.545812
TCGA-C8-A1HE	375	0	1.37666	0.38659	0.0198475	0.232414	0.145357	0.571525	0.140006	0.525506	0.0201881	0.231082	0.431353	0.302523	0.163202	0.225749	0.438227	2.72936	1.2094	0.490739	4.19324	0.145582	2.37158	0.185928	0.0865891	0.455387	0.110066	0.51424	0.295289	0.118071	0.0316396	0.137151	0.522821	0.0271291	0.246774	0.85692	0.0573739	0.109793	1.40621	2.19489	0.10412	0.369443	0.0316783	0.431353	0.102937	0	0.158975	1.13006	0.460053
TCGA-E9-A1RE	1419	0	1.01809	0.930658	0.0211121	0.0793553	0.276685	0.73622	0.0638258	0.391292	0	0.49161	0.398988	1.16898	0.528035	0.147581	0.274205	2.62487	0.865434	0.527244	4.48203	0.103238	0.918586	0.10548	0.044465	0.1211	0.234157	0.0863692	0.535822	0.0251188	0.0841387	0.0514903	0.539678	0.375149	0.185669	2.24995	0.14962	0.0743198	3.95058	4.37352	0.268973	0.0285805	0.168483	0.417124	0.0156421	0.00490559	0.304388	2.63868	0.305292
TCGA-E2-A3DX	1325	0	1.20943	0.329832	0.0689439	0.368781	0.283465	0.807474	0.138953	1.00399	0	0.102473	0.412597	0.521859	0.810999	1.21166	0.0895446	1.78459	0.445568	3.72766	2.88965	0.280946	2.28339	0.40904	0.183235	0.681082	0.382333	0.180197	0.261462	0.683567	0.0183176	1.02757	0.823876	0.376951	0.17423	1.31878	0.325735	0.265814	1.15875	4.11643	0.482237	0.291665	0.16506	0.348108	0.153243	0.0320395	0.220891	1.38827	0.647539
TCGA-EW-A6SD	1010	0	1.87016	0.146088	0.0855016	0.140089	0.0439429	0.466818	0	0.660287	0	0.127083	0.215448	0.664922	0.195295	0.290402	0.259117	0.680061	0.173667	0.758896	1.84656	0.232279	1.16602	0.115695	0.0857515	0.490443	0.349971	0.0680139	0.174599	0.305185	0	0.243285	0.422023	0.0779134	0.293861	3.43454	0.0292343	0.128994	2.19272	3.55133	0.961156	0.366535	0.272935	0.262781	0.232279	0.0463566	0.182628	1.22695	0.418194
TCGA-AR-A24Z	3001	0	0.343263	0.590608	0.0338891	0.161676	0.0783767	0.277539	0.034151	0.403779	0.603236	0.104938	0.256182	0.358422	0.65602	0.124471	0.528184	1.74496	0.366071	0.258523	3.06788	0.262386	4.69863	0.0582022	0.0739242	0.145793	0.134239	0.135751	0.326245	0.0201603	0.0270118	0.0688768	0.401452	0.185289	0.328866	0.282447	0.0474021	0.102255	3.16337	1.8633	0.0253973	0.929017	0.0135225	1.22754	0.112989	0.00787444	0.217157	0.517684	0.290069
TCGA-EW-A6SC	952	0	1.45841	0.438055	0.0915654	0.202973	0.723537	0.653127	0.092273	0.262642	0	0.158778	0.31725	0.237359	0.543779	0.477345	0.594628	1.73129	0.439597	1.46138	3.37663	0.124376	2.04156	0.142961	0.0642831	0.817018	0.181351	0.161283	0.16027	0.108943	0.194623	0.235726	0.856332	0.125159	0.0925591	1.6097	0.0996149	0.161166	0.822542	4.52105	2.47037	0.134286	0.0487153	0.884454	0.113069	0	0.244474	0.466246	0.632835
TCGA-S3-A6ZH	641	0	0.972818	0.535701	0.0237525	0.123618	0.215156	0.652597	0.382977	0.597454	0.0241601	0.235359	0.179555	0.140385	0.317382	0.171667	0.586148	2.19746	1.78945	0.438014	3.21777	0.0967915	0.940921	0.118672	0.0321596	0.726646	0.0470433	0.0890735	0.103937	0.395644	0.132526	0.0482751	0.203625	0.0324667	0.48981	0.837291	0.0420833	0.0895872	1.37831	4.39146	1.88688	0.506441	0.113733	1.07937	0.0175985	0	0.190254	2.37495	0.234876
TCGA-D8-A1XF	463	0	0.378363	0.59621	0.0264354	0.0305737	0.478917	1.10343	0.0799192	0.0524951	0	1.19184	1.32392	0.213804	0.0905723	2.73745	0.515017	2.667	0.849348	0.304954	1.5909	0	0.721024	0.0495285	0.0278383	0.0758177	0.335084	0.175739	0.161948	0.251619	3.85595	0.0644734	0.0741683	0	0.160334	0.960761	0.0714876	0.219354	2.28088	10.1126	0.0198114	0.232615	0.0421931	1.30575	0.0195862	0	0.423486	0.183556	0.191135
TCGA-E9-A1RB	976	1	1.07503	0.465148	0.0725974	0.107576	0.097941	0.278094	0.0731584	0.324367	0	0.287741	0.222947	0.0846854	0.167893	0.144073	0.848608	0.816749	0.663553	0.529796	1.93814	0.103542	1.22577	0.102012	0.0245732	0.520529	0.0934592	0.0680612	0.158837	0.302312	0.0578649	0.0959064	0.551639	0.173655	0.143101	2.11771	0.0389256	0.12778	0.800725	5.13646	0.108813	1.32062	0.0724196	0.645456	0	0	0.814089	0.554492	0.212275
TCGA-LD-A74U	402	0	0.866293	0.559344	0.114867	1.76854	0.0996215	1.07727	0.086816	1.5777	0	0.142274	0.461299	0.339449	0.25581	1.10237	0.335677	2.26002	0.938552	4.72684	2.55184	0.327658	3.11434	0.367651	0.0734417	0.521617	0.307126	0.13706	0.175924	0.239166	0.0457783	0.490261	0.868354	0.35327	0.278673	2.46401	0.12318	0.209401	1.36056	6.2754	1.01149	0.340159	0.229172	0.643023	0.127659	0.0066726	0.276019	2.87131	0.558768
TCGA-A2-A25F	322	0	0.451141	0.353158	0.126918	0.338132	0.0314494	0.397563	0.0182712	0.252032	0	0.089829	0.39405	0.141001	0.254693	0.408156	0.235488	0.960141	0.271181	0.81039	1.72261	0.812728	0.953727	0.634103	0.152747	0.606675	0.107729	0.0710835	0.206281	0.129433	0.375744	0.34639	0.70652	2.97396	0.0384886	0.31709	0.363504	0.186919	0.784159	4.68511	0.135879	0.404993	1.24437	0.680632	0	0.067407	0.0871364	0.339915	0.38364
TCGA-C8-A12X	385	0	2.45259	1.04807	0.0538078	0.124462	0.0829624	0.426451	0.162671	0.712339	0	0.533172	0.0508445	0.251069	0.0921774	0.0446264	0.489201	0.810901	0.0894207	0.0511702	8.33662	0.13156	5.06673	0.100812	0.0566634	0.0514409	0.0426278	0.128407	0.188363	0.128039	0.729103	0	0.243222	0	0.0979052	1.6615	0.115404	0.297655	0.479464	2.87467	1.00812	2.47664	0.0429409	0.815053	0	0	0	1.90545	0.308947
TCGA-E2-A1LS	1604	0	1.3217	3.73274	0.044135	1.04959	0.0680485	0.33813	0.0444761	0.0146071	0.224462	0.803586	0.0834088	0.0480516	0.0378035	2.70347	0.687873	0.775983	0.843477	0.053833	2.87647	0.683431	8.64141	0.0757989	0.0763554	0.126581	0.1486	0.402488	0.0772511	0.0262555	0	0.0448504	0.0412757	0.0603271	0.200763	0.295479	0.065849	0.344025	2.11504	4.6505	0.16538	0.373424	0.21133	0.595867	0.735751	0.0102552	0.212108	1.53227	0.358996
TCGA-BH-A0DS	78	0	1.72602	0.566839	0.0325252	0.131659	0.0626853	0.833478	0.0655531	1.57164	0	0.249772	0.215138	0.171999	0.111437	0.420044	0.506927	2.19213	3.8377	0.860684	3.09018	0.318097	3.78083	0.132032	0.0636095	0.155472	0.103069	0.526696	0.11386	0.116094	0.0518495	0.198315	0.694545	0.800243	0.207133	1.00433	0.178944	0.106318	0.819982	2.66474	1.14564	2.39419	0.0259565	0.364151	0.120491	0	0.468938	1.82931	0.311249
TCGA-AC-A2FF	2759	0	1.11675	0.808768	0.0450812	0.404071	0.130326	0.946814	0.0681444	0.820615	0	0.139594	0.404685	0.112187	0.270298	2.04303	0.0878275	2.18442	0.486969	3.58162	4.84302	0.293929	1.84438	0.415274	0.189894	0.68957	0.178572	0.215164	0.256448	0.858188	0.0359327	0.219897	1.17698	2.68049	0.170889	0.831527	0.569614	0.181368	1.06304	8.46469	0.625022	0.553072	0.0899416	0.831315	0.200406	0.00523751	0.252765	0.766908	0.472147
TCGA-BH-A18S	2009	1	2.237	0.360014	0	0.116044	0.362584	0.318086	0.227503	1.6604	0.0255147	0.515752	0.189622	0.280905	0.189074	0.112936	0.325796	1.52261	0.736459	0.0518579	5.63365	0.163549	3.24167	0.211486	0.0452836	0.0239809	0.0397447	0.359167	0.197576	0.0596896	7.31774	0.030589	0.250231	0.205723	0.836764	1.09673	0.0608164	0.00630734	1.25933	4.67675	0.827146	0.224971	0.0400366	0.479084	0.0743406	0	0.120552	3.57057	0.296053
TCGA-E2-A10A	1229	0	0.843406	0.152985	0.0248718	0.168996	0.263642	0.788479	0.150384	0.362194	0	0.154031	0.258522	0.216631	0.383467	0.111979	0.323036	2.36348	1.14355	0.627307	4.56046	0.263516	1.14678	0.13203	0.033675	0.356666	0.236448	0.169583	0.21767	0.0591839	0.8921	0.202199	0.593141	0.10199	0.0829676	1.76708	0.0371084	0.0375235	1.56218	2.30888	2.42314	0.652359	0.357277	0.753489	0.0552831	0	0.119531	1.29524	0.502465
TCGA-A2-A0D1	1051	0	0.392115	0.243407	0.0296792	0.0815225	0.0457602	0.431239	0.20936	1.45377	0.0603771	0.382312	0.112179	0.0184646	0.254215	1.03734	0.269833	0.745459	0.164408	1.27132	2.77418	0	1.2528	0.0834089	0.0669735	0.5391	0.141076	0.0404724	0.129872	0.105935	0	0.0844489	0.25906	0.0811357	0.333015	1.16786	0.0470487	0.231345	4.40555	4.28067	0.0444847	0.115513	0.0473705	0.488658	0.285865	2.48265	0.237726	2.0814	0.261925
TCGA-AR-A1AK	3159	0	1.04862	0.440958	0.0614482	0.324245	0.12435	0.933425	0.0619231	1.01686	0	0.304439	0.435481	0.334506	0.389484	0.862731	0.319237	1.38263	1.1233	1.08488	4.35891	0.150241	2.51399	0.393351	0.13404	0.323099	0.206893	0.345652	0.349554	0.548324	0.0979565	0.349688	0.708762	0.335968	0.260883	1.39368	0.272175	0.247215	1.28205	5.75217	1.47363	3.71735	0.220672	0.465392	0.250401	0.00713903	0.344533	1.42934	0.561892
TCGA-JL-A3YX	352	0	0.996035	0.431896	0.177388	0.163485	0.200853	0.615074	0.156414	1.73192	0	0.450413	0.167619	0.11036	0.144344	0.207544	1.00797	2.24631	0.614153	1.65209	3.14014	0.0722858	2.00154	0.131555	0.0100073	0.211982	0.298629	0.355287	0.17465	0.184672	0.565561	0.162237	0.36981	0.181851	0.383283	2.48426	0.0640978	0.156113	1.08911	7.1526	1.4291	0.131326	0.0707817	0.525715	0.147857	0.00515223	0.28417	2.40183	0.393729
TCGA-PE-A5DC	1430	1	0.75201	0.464748	0.0604458	0.607326	0.0524232	1.90825	0.0913693	0.860232	0	0.449209	0.257026	0.13162	0.528098	0.193365	0.196268	2.35958	1.69094	0.817254	4.42712	0.0985266	2.13932	0.179311	0.0545602	0.346721	0.574639	0.139096	0.396751	0.107876	0.120448	0.282558	0.244962	0.123933	0.17414	1.53612	0.236734	0.0987926	2.18729	8.58636	2.44618	1.11491	0.144715	1.39331	0.246316	0.0140451	0.096832	3.63048	0.382409
TCGA-D8-A1XA	839	0	1.15103	0.391374	0.0881007	0.322658	0.254693	1.00856	0.177563	0.602603	0	0.65473	0.221997	0.465891	0.523203	0.264435	0.190709	1.19862	1.23635	0.989599	1.85005	0.191472	1.06797	0.110042	0.0662686	0.449202	0.0697955	0.0850988	0.514019	0.10482	0.0234074	0.119372	0.727805	0.160564	0.409662	3.24203	0.0164307	0.118147	2.0679	6.98924	2.35489	1.8536	0.11718	0.290109	0.0870328	0	0.141134	2.01872	0.405926
TCGA-BH-A0DE	2372	0	0.890944	0.633712	0	0.467141	0.102891	1.21738	0.113261	0.706763	0.0285804	0.229697	0.477914	0.279695	0.346569	0.822288	0.401435	2.18194	0.980597	1.36741	2.43212	0.297701	2.82829	0.298315	0.14372	0.0537245	0.311641	0.0335269	0.614767	0.100292	0	0.38833	0.468622	6.72119	0.213024	2.52611	0.275115	0.226086	1.05035	5.83826	0.315863	0.0855855	0.112118	0.444122	0.249819	0.0195867	0.225062	0.663346	0.286811
TCGA-A7-A426	364	0	1.60326	0.66055	0	1.12091	0.21525	1.50364	0.497812	1.47856	0	0.148975	0.0608855	0.193753	0.272273	1.15785	0.753185	2.5265	4.41407	5.77677	3.33316	0.455119	4.35174	0.704207	0.0452357	0.349065	0.535985	0.296548	0.563906	1.12438	0.0342388	0.37541	1.16167	1.46789	0.17586	3.93816	0.374526	0.432045	1.78313	8.01882	7.25937	0.872276	0.445649	0.777981	0.366005	0.00998123	0.309663	3.92222	0.55494
TCGA-B6-A0RN	8008	0	0.780594	0.393703	0.0295417	0.102499	0.0683222	1.05359	0.26793	0.56708	0	0.109771	0.111659	0.0827054	0.27328	0.665023	0.268582	1.45309	0.801867	0.610729	3.62376	0.120382	4.87285	0.138371	0.0799956	0.367148	0.0468072	0.780518	0.12927	0.0351481	0.0941866	0.33623	0.939345	0.0403798	0.179174	0.992927	0.0606044	0.252557	0.975899	2.35128	1.37264	0.0549891	0	0.486393	0.372091	0	0.189299	1.68202	0.621936
TCGA-A8-A097	365	0	1.58918	0.468272	0.0182712	0.190183	0.221847	0.463384	0.128887	1.19733	0.817729	0.343987	0.535214	0.238711	0.237881	0.419969	0.427153	3.11684	0.961528	0.900507	4.09884	0.223366	2.25442	0.22251	0.0659686	0.62883	0.224361	0.0716327	0.527682	0.499991	0.0145634	0.386201	1.27302	0.174821	1.06384	2.20682	0.0562247	0.151609	1.51293	1.86405	1.1502	0.0865713	0.0291624	0.385061	0.175985	0.00849097	0.351238	1.68733	0.380775
TCGA-BH-A0BL	2278	0	0.546848	0.982642	0.0435695	0.34643	0.222522	0.529472	0.351249	0.360499	0.531806	0.323791	0.638135	0.210073	0.31348	1.146	0.113176	1.30865	0.820602	1.65465	2.58857	0.230809	4.39974	0.353731	0.173695	2.33256	0.172584	0.0779808	0.0953265	0.181433	0	0.531309	0.65874	2.5906	0.356743	0.636962	0.119853	0.147898	2.49511	1.93409	0.195912	0.505035	0.156466	2.15207	0.161405	0.0354332	0.558374	0.862202	0.458631
TCGA-AR-A1AY	1026	0	0.508154	0.38966	0.0271499	0.145225	0.429069	0.358625	0.164158	0.269569	0.248542	0.174865	0.590057	0.143573	0.18604	0.61118	0.211574	0.528494	1.00766	0.397388	2.60033	0.0663814	2.38021	0.135645	0.0490126	0.2336	0.290368	0.0555348	0.166325	0.12921	0.151482	0.132432	0.342778	1.0762	0.345801	0.689966	0.0556976	0.225282	0.660864	10.6904	0.244162	0.781025	0.108334	2.27082	0.0201156	0.00630852	0.260959	0.697511	0.210735
TCGA-D8-A1XZ	466	0	1.45689	0.107323	0.0209378	0.451013	0.0726356	0.741206	0	0.0970155	0.191674	0.114108	0.118708	0.156315	0.279773	0.367148	0.299136	2.62511	0.266766	0.728932	4.87935	0.170643	1.72683	0.163451	0.0472478	0.420353	0.207343	0.121346	0.0732965	0.149469	0	0.229794	1.25647	0.0858583	0.165087	1.64207	0.0585732	0.0473826	2.3071	7.59538	0.125531	0.386195	0.133674	1.0342	0.0775651	0	0.234792	1.62829	0.302772
TCGA-BH-A1EN	2127	1	0.832829	0.980484	0.0217369	0.0848461	0.0628397	0.13782	0.0438097	0.532366	0	0.08077	0.184858	0.0338083	0.23087	1.30316	0.28232	2.62975	0.0240823	0.229182	2.99481	0.0885778	3.62781	0.0814509	0.0457809	0.166246	0.0430512	0.0592835	0.152187	0.0258621	0	0.0971926	0.362527	0.0891349	0.17798	0.754359	0.0608086	0.0109313	0.633036	2.9557	0.570156	0.514961	0.138775	1.03072	0	0.00505077	0	0.498073	0.191832
TCGA-AN-A0AS	10	0	0.860945	0.559979	0.172496	0.257686	0.116357	0.501273	0.0869145	0.20933	0	0.0783397	0.516154	0.259347	0.24625	0.207781	0.522756	0.734137	2.03849	1.36819	1.1338	0.117153	2.27773	0.0448864	0.255175	0.384786	0.0683277	0.0490054	0.352247	0.478875	0.0229151	0.36227	1.18302	0.11789	0.191805	0.487076	0.0428937	0.202409	0.431125	9.86485	0.797182	1.21137	0.0229431	0.265074	0.0213006	0.0200405	0.368443	0.399245	0.333196
TCGA-B6-A0WW	558	1	0.726396	0.453663	0	0.203559	0.0697812	0.201933	0.243246	0.399441	0.0409204	0.139521	0.34213	0.150172	0.27567	0.27169	0.783764	1.46517	0.401138	0.552245	3.22466	0.163937	1.69816	0.050249	0.0968343	0.461525	0.175291	0.370306	0.105624	0.0957299	0	0.310704	0.438943	0	0.3782	1.52807	0.0975371	0.0404628	2.18583	2.06155	0.48239	0.129346	0.0321052	0.529899	0.0596136	0	0.580024	0.391075	0.278041
TCGA-A2-A04W	3102	0	0.689515	0.304119	0.0659236	0.090539	0.0508214	0.261237	0	1.68001	0	0.114314	0.124586	0.0922804	0.225865	1.25752	0.256866	1.21426	0.511258	2.11517	1.51096	0.0268639	2.67568	0.123512	0.0297523	0.50419	0.0130566	0.0168558	0.0288471	0.274521	0.0262727	0.0803906	1.10975	0.0901094	0.149938	1.3781	0.055326	0.165762	0.279384	3.6349	0.345834	0.345821	0.0526098	0.260498	0.0244217	0	0.264018	1.16725	0.126171
TCGA-AR-A252	2838	0	0.790976	0.602593	0.0653117	0.43433	0.109091	0.70742	0.0877553	0.50437	0	0.194149	0.555434	0.230253	0.171556	0.771239	0.59379	1.97765	1.07333	0.829935	4.04201	0.319374	2.51654	0.367097	0.222709	0.957395	0.155224	0.2709	0.400111	0.336729	0.0173526	0.0530963	0.92978	2.29134	0.165051	0.612751	0.247671	0.114957	2.49349	1.16648	0.146839	0.397871	0.173738	1.27606	0.0967801	0.0101172	0.24413	2.05585	0.509258
TCGA-BH-A0HO	76	0	1.35685	0.445681	0.0378038	0.112037	0.280506	0.25467	0.038096	0.563028	0.0192263	0.173248	0.107166	0.135235	0.194284	0.127652	0.196399	0.909962	0.942366	0.224301	3.42711	0.200266	1.05565	0.0649256	0.0341229	0.361409	0.0598982	0.325419	0.0827118	0.157424	0.587577	0.0998832	0.271053	0.258366	0.18916	0.475194	0.0740289	0.0570338	0.649067	1.7488	0.0566623	0.0863611	0.196099	0.522839	0.0560184	0.00439204	0.0908407	1.95557	0.204999
TCGA-BH-A18G	149	0	0.384391	0.238613	0.349136	0.173854	0.0598119	0.860862	0	2.02857	0	0.0864881	0.256595	0	0.186075	1.13067	0	0.121796	0.66617	0.235783	1.92727	0.537475	5.59267	0.024227	0.00583594	0.407951	0.107564	0.125638	0	0.0923101	0.0309205	0.173456	0.586521	0	0.329397	0.0848046	0.0253219	0.107298	2.20892	4.1027	0.232579	0.354482	0.092875	1.22633	0.057484	0	0	2.04714	0.193863
TCGA-E9-A295	375	0	0.503184	0.20979	0	0.142992	0.0394402	0.522604	0.103111	0.338645	0	0.118286	0.290057	0.148534	0.514167	0.379856	0.620175	1.78473	0.340084	0.916641	4.41959	0.0277971	2.19276	0.138453	0.0461789	0.749952	0.216162	0.162786	0.0596986	0.324638	0.135927	0.374326	0.786799	0.512819	0.124118	1.31413	0.203549	0.111489	1.28979	10.1308	0.383409	0.196232	0.136094	0.336935	0.0758104	0	0.327829	0.260506	0.29012
TCGA-BH-A1EX	1508	1	1.38335	2.22937	0.0345185	0.444133	0.103117	0.547149	0.278282	0.639766	0	0.213773	0.244631	0.18254	0.189226	0.233117	0.313829	5.27068	0.458917	0.79711	4.09723	0.225061	3.40729	0.0646726	0.0778936	1.0395	0.157242	0.529554	0.226571	0.225882	0	0.245546	0.505754	0.18873	0.214593	0.754604	0.0869084	0.125853	1.93552	2.5619	1.18998	0.341709	0.0413208	0.761568	0.140663	0	0.829461	1.55793	0.376202
TCGA-AR-A24X	3004	0	0.858693	0.426948	0	0.109469	0.262688	0.680147	0.114461	0.375919	0	0.121926	0.42931	0.141328	0.14269	0.578668	0.688436	1.98117	0.0838924	0.605823	2.91841	0.123427	1.99155	0.0945798	0.0740446	0.144782	0.149972	0.36786	0.099404	0.180185	0	0.353967	0.418996	0.207005	0.160742	1.98641	0.0882628	0.16184	1.07793	5.63175	0.312113	0.0704746	0.0604292	0.598432	0.056103	0	0.242608	0.76238	0.309976
TCGA-LD-A66U	646	0	1.65223	0.233885	0	0.403119	0.0537412	0.66299	0.102182	1.04033	0	0.100473	0.0718603	0.220792	0.165018	0.988129	0.362165	1.17791	1.97998	4.69874	2.67458	0.268578	5.48186	0.277048	0.0305083	0.775502	0.0502062	0.164198	0.221851	0.392085	0.101026	0.154562	0.75468	0.900891	0.292121	1.51009	0.0827339	0.427061	0.567457	6.7833	5.18633	0.304563	0.424829	0.834741	0.150253	0	0.365481	2.02418	0.264144
TCGA-OL-A5RV	1062	0	0.727668	1.11797	0.165232	0.659287	0.280235	0.969057	0.532828	1.81557	0	0.188284	0.780661	0.472866	0.656691	0.548151	1.0301	5.31912	1.33634	4.17972	3.10584	0.161597	4.52815	0.350849	0.109372	0.442298	0.497423	0.360512	0.549502	0.157272	0.105361	0.228358	0.345111	0.225852	0.290624	3.70242	0.0801205	0.465326	1.59442	5.0906	1.28782	0.335524	0.263724	0.478806	0.440719	0.0383932	0.317635	2.2487	0.783564
TCGA-5L-AAT0	1477	0	0.715556	0.540225	0	0.622157	0.0846347	0.904899	0.0885067	0.581359	0	0.108784	0.207478	0.0819616	0.391188	0.889707	0.342214	1.39713	0.900069	2.07536	3.22756	0.17895	4.90507	0.301677	0.0594572	1.1755	0.191343	0.254506	0.153728	0.208992	0.0350024	0.374857	1.46479	0.12005	0.279661	0.995997	0.114659	0.242924	1.39342	8.33787	2.2379	0.185777	0.420542	0.694107	0.488044	0.0102038	0.211046	1.82952	0.50428
TCGA-BH-A0DG	2041	0	1.35562	0.387015	0.0290399	0.281281	0.151114	0.375918	0.20485	0.422891	0	0.179844	0.329287	0.261968	0.626821	0.719099	0.26402	1.89036	0.369993	2.29576	2.35745	0.355012	2.69677	0.18136	0.0961116	0.583011	0.26457	0.118801	0.152488	0.518266	0.0925867	0.365931	1.00486	0.595408	0.299421	1.15064	0.159769	0.175247	0.99719	3.23407	0.304685	0.452096	0.115875	0.669383	0.172127	0.020243	0.604771	0.967872	0.352002
TCGA-AR-A24M	3660	0	1.20754	0.357244	0.0366819	0.153787	0.116649	0.43608	0.129379	0.461335	0	0.0954119	0.485264	0.0855793	0.119394	0.717106	0.404962	1.17855	0.599438	0.557381	2.83692	0.164426	2.82282	0.166087	0.0551836	0.438354	0.0290602	0.246982	0.0642056	0.327325	0	0.290756	0.980562	0.0501396	0.311472	0.335794	0.0410467	0.0507293	0.904844	1.10841	0.206177	0.142767	0.0292736	0.603954	0.0543558	0	0.176289	0.624021	0.39783
TCGA-D8-A73W	385	1	0.863791	0.989421	0.0311336	0.274555	0.264014	1.14326	0.219619	0.721287	0.0316678	0.246797	0.470703	0.76509	0.181337	0.0995957	0.161746	3.66882	1.36247	3.04956	1.75405	0.0761216	2.18357	0.204157	0.271654	0.178584	0.234315	0.0477626	0.408706	0.0740843	0.198524	0.417625	0.470718	0.59578	0.6609	2.73093	0.185804	0.281823	1.17735	2.99201	2.05324	0.642743	0.124229	0.430587	0.115336	0.0144683	0.498749	1.03765	0.37076
TCGA-AC-A2QJ	446	1	1.98282	0.225155	0	0.107161	0.0634932	0.326374	0.0553317	0.327103	0	0.102013	0	0.0768598	0.0752488	1.62312	0.106971	0.293063	0.60832	5.99233	0.88585	0.671243	2.4425	0.282899	0.00413009	0.419937	0.0543736	0.0280781	0	0.0979916	0.0218824	0.0557974	0.00427918	1.50103	0.0582784	0.0825221	0.066561	0.193288	0.232697	14.697	0.18517	1.70032	0.131455	0.325451	0	0	0.13194	1.92532	0.0583816
TCGA-BH-A0BD	554	0	0.745023	0.277486	0.0225564	0.192394	0.373864	0.309867	0.0227307	1.00036	0	0.201156	0.319712	0.112265	0.285943	0.248542	0.146482	1.0434	1.07458	0.484971	2.68603	0.367669	1.33298	0.119739	0.108587	2.43675	0.116153	0.161486	0.217147	0.37572	0.0359578	0.128363	0.534408	0.955785	0.369379	0.412973	0.0904449	0.0680606	0.951037	2.21339	1.09878	1.50007	0.252013	0.594213	0.0334245	0	0.252942	0.642148	0.338169
TCGA-BH-A5IZ	567	0	0.584026	0.537482	0	0.0757957	0.261531	0.301459	0.0621581	0.734917	0.03137	0.198637	0.0291423	0.0479679	0.359263	0.138853	0.240337	0.626161	0.222095	0.247383	4.47023	0.0502704	2.20308	0.0481517	0.0185585	0.0294841	0.13438	0.325936	0.0269908	0.0366937	0.0245821	0.050145	0.225934	0.590176	0.121584	0.37924	0.0776488	0.100812	0.388758	9.18942	1.13253	0.13569	2.85501	0.690583	0	0	0	1.58467	0.150844
TCGA-S3-AA11	421	0	0.884841	0.453525	0.184331	1.29511	0.255786	0.740194	0.63157	2.24506	0	0.255711	0.243852	0.126147	0.328406	0.275181	0.718232	3.04029	0.939417	2.08983	3.1533	0.0600921	4.45304	0.0805832	0.149745	0.281957	0.408889	0.389616	0.645284	0.0438628	0.0293849	0.0899133	0.442466	0.0503917	0.324218	4.11024	0.0412531	0.268827	2.59598	8.07352	0.303914	0.36807	0.205946	0.437033	0.382404	0	0.41341	3.78855	0.517427
TCGA-AR-A1AP	2856	0	0.691543	0.234762	0.130858	0.160801	0.20176	0.769186	0.0659344	0.433092	0	0.364681	0.247302	0.396881	1.15448	0.596908	0.339917	3.92359	0.25371	0.79941	1.60853	0.159973	2.2307	0.0817233	0.049215	0.125101	0.116627	0.128257	0.143153	0.038923	0	0.146277	0.566007	0.0894331	0.248021	3.06627	0.0549108	0.0987109	1.02383	4.06621	1.71619	1.88774	0.0522149	0.366269	0.193907	0	0.157222	1.09034	0.636554
TCGA-EW-A1OX	911	0	3.54585	0.551356	0	0.0594576	0.347547	0.35103	0.0637626	0.670122	0	0.101882	0.059789	0.0492061	0.531126	0.0637221	0.24654	0.562861	1.92778	0.0340102	4.27776	0	0.267085	0.118547	0.0285564	0	0.0626586	0.582415	0.11075	0.0376409	0.353033	0.0257197	0.0394496	0.0432436	0.345386	0.596512	0.0826032	0.0397748	2.36525	1.10872	0.0237094	0.219495	0.328218	0.458382	0.02344	0.00735111	0.101362	3.07541	0.285928
TCGA-A7-A26J	627	0	0.994719	1.79021	1.3143	1.94883	0.500477	1.60322	1.76709	0.956781	0.0566068	0.217988	6.51303	1.08835	1.76491	4.33242	1.32303	1.6391	1.20673	4.54121	5.87496	0.381377	2.1329	0.729694	4.03455	0.732999	0.809552	0.276475	3.10019	0.810609	0.02769	0.330477	0.590935	0.143902	0.768993	2.04218	0.088771	4.04416	2.23446	4.40778	2.06215	1.30415	0.8547	2.18552	0.63034	0.193929	1.52585	0.805019	12.9875
TCGA-AN-A0FK	213	0	0.675529	0.293181	0.0779963	0.0488616	0.170364	0.164842	0.235797	0.722792	0	0.212534	0.196536	0.21836	0.15143	0.0831696	0.337673	0.865246	1.20977	0.191345	3.1692	0.105945	0.894834	0.129894	0.0156449	0.248551	0.0308953	0.327945	0.0682599	0	0.124337	0.0634085	0.190463	0.106611	0.189223	0.632296	0.0484874	0.104597	0.361626	3.09787	0.311746	0.145183	0.10374	0.547918	0.0192627	0	0.0416492	0.613782	0.149277
TCGA-BH-A0DO	1644	0	0.71907	0.576252	0.107069	0.421794	0.180558	0.55864	0.188818	0.708719	0	0.165769	0.354102	0.34971	0.21093	0.770649	0.173827	2.01134	0.726557	1.69331	3.06407	0.174522	1.37323	0.267467	0.10067	0.997999	0.286275	0.542957	0.398238	0.318471	0	0.0870434	0.458939	0.548811	0.0974076	1.52871	0.132289	0.208646	1.47762	4.61111	1.003	0.27177	0.0213613	0.22917	0.356977	0.0124392	0.385921	1.33819	0.554987
TCGA-BH-A1FD	1009	1	0.312417	0.213898	0.0625948	0.135738	0.0603189	0.374825	0.0841046	0.165733	0	0.279108	0.354885	0.207694	0.285947	0.202712	0.379392	2.53736	0.0577907	0.798861	3.38228	0.221064	1.07043	0.0716682	0.0502222	1.33646	0.115708	0.085358	0.200863	0.074474	0.0665229	0.144181	0.686213	0.0570395	0.0949111	0.889444	0.0525323	0.110174	0.929602	7.59168	0.297097	0.427219	0.0999064	1.78637	0	0	0.334249	1.20248	0.34387
TCGA-C8-A1HM	375	0	0.927309	0.184497	0	0.213346	0.0832447	0.580045	0.0362721	1.14362	0.402728	0.0802479	0.374128	0.403077	0.184982	0.0127938	0.0934982	2.45605	0.119633	0.294671	6.12972	0.293351	1.30897	0.236029	0.0920528	0.172053	0.128319	0.159521	0.0630015	0	0.0573791	0.014631	0.16831	0.393594	0.338377	0.757351	0.0268513	0.0724043	0.453716	7.46201	0.323697	2.10134	0.143623	1.25637	0.0266683	0	0.345966	0.899734	0.386542
TCGA-AN-A0FF	172	0	0.924771	0.33768	0.0274495	0.21032	0.486707	0.44235	0.110646	0.87214	0	0.271992	0.440942	0.187851	0.225712	0.165864	0.142606	1.96494	1.77906	0.398368	3.17732	0.290827	1.42606	0.179999	0.0660712	0.341146	0.195715	0.154406	0.192183	0.0653177	0.0656371	0.133893	0.457802	0.60032	0.241402	1.04262	0.110065	0.172552	0.650259	3.02702	2.6537	0.896478	0.219058	1.44623	0.0406751	0	0.351785	0.876746	0.218897
TCGA-BH-A0E9	2489	0	1.10614	0.605858	0.322358	0.423307	0.170851	0.894192	0.0541416	1.76037	0	0.279492	0.329989	0.233976	0.276114	1.19991	0.767581	1.89486	2.61904	1.32619	3.02691	0.218935	2.12829	0.536852	0.230352	0.66772	0.223457	0.320532	0.352647	1.05472	0.214117	0.3931	0.540141	0.146875	0.708739	1.40941	0.308112	0.270186	1.09176	3.40589	0.442903	0.672772	0.278693	0.601518	0.0995159	0.00624191	0.301237	1.52951	0.608391
TCGA-5T-A9QA	303	0	3.80889	0.272116	0	0.313386	0.0767363	0.806426	0.26749	0.556388	0	0.745219	0.12541	0.399087	0.39409	0.0209663	0.574588	1.47231	0.392107	0.0951174	2.07326	0.252388	0.0861883	0.428245	0	0	0.0525717	0.045246	0.387172	0.0526357	11.5659	0.107897	0.0689561	0.0604703	1.05986	0.906675	0.024752	0.0778675	1.06724	10.019	6.23303	0.658786	0.0353052	1.92296	0.098333	0	0.425224	2.0274	0.103486
TCGA-AN-A0AT	10	0	1.07305	0.248752	0.0404413	0.122776	0.292282	0.154916	0.163015	0.147231	0.411353	1.71811	0.0764282	0.0691901	0.609658	0.162912	0.078788	0.647554	1.04171	0.173901	3.1691	0.0659193	1.66768	0.4925	0.0547553	0.251305	0.312376	0.24472	0.0707858	0.0481163	0.0322344	0.26302	0.185954	0.248752	0.153301	0.674112	0.0490246	0.366077	0.92287	5.73841	0.0303077	0.23952	0.193643	1.27843	0.194762	0.00939691	0.161964	0.912621	0.202101
TCGA-AR-A0TP	4275	0	0.618564	0.951593	0.122137	0.264856	0.268348	0.696953	0.0246162	0.549753	0	0.320712	0.32315	0.136775	0.192493	0.355984	0.253811	0.920321	1.36669	0.20604	3.65325	0.059725	11.0091	0.625473	0.10657	0.0934115	0.387039	0.10826	0.128269	0.145316	0	0.466679	0.159914	2.30386	0.207417	0.173551	0.136671	0.307109	1.05647	4.41731	0.0549195	1.1946	0.136459	0.756115	0.162886	0.136222	0.234791	1.76398	0.223368
TCGA-A2-A0YM	965	0	0.273812	0.136583	0	0.0930946	0.226818	0.38717	0.179015	0.352759	0.203277	0.275035	0.293753	0.124332	0.349963	0.0973432	0.0865208	1.47334	0.861043	0.230448	4.73685	0.126681	1.97556	0.332823	0.113578	0.191056	0.211098	0.0529907	0.0388666	0	2.21238	0.216626	0.190361	0.394574	0.134677	0.491494	0.0248475	0.0502508	1.62152	4.40283	0.349465	1.24751	0.230369	0.93594	0.0164521	0.025798	0.249004	0.539642	0.509982
TCGA-C8-A1HJ	5	0	0.330145	0.505029	0.171351	0.182693	0.173377	0.181071	0.215844	0.297734	0.501089	0.0848945	0.283351	0.0732903	0.102739	0.474556	0.500742	0.609714	0.557656	0.311734	1.95271	0.331672	1.40486	0.66214	0.148223	0.225244	0.526026	0.328592	0.149961	0	0.0170723	0.304726	0.196974	0.49771	0.285798	0.45653	0.107854	0.107714	2.94665	4.94418	0.0642076	0.550922	0.153839	3.59708	0.158695	0.0298613	0.308812	1.20466	0.318839
TCGA-E2-A15S	428	0	0.920946	0.570274	0.0412059	0.274024	0.186626	0.397333	0.207621	0.76371	0	0.306226	0.739795	0.583212	1.07296	0.168433	0.240833	2.80737	0.992932	0.513677	6.45275	0.0671656	3.22448	0.154404	0.00929842	0.157573	0.204027	0.0983339	0.919582	0.024513	2.84099	0.0586233	0.122032	0.112647	0.431109	5.55115	0.0653212	0.139874	1.21794	8.13175	0.0617614	0.728658	0.147978	2.51023	0.0763245	0	0.396062	0.94418	0.23221
TCGA-B6-A3ZX	1152	1	0.60187	0.674581	0.0253087	0.914705	0.219497	1.0096	0.280547	0.619845	0.128715	0.219432	0.645702	0.456619	0.320834	0.104951	0.197226	2.14543	0.350494	0.174755	2.42399	0.495038	3.89522	0.695456	0.0989924	0.26615	0.491229	0.073339	0.310091	0.0301118	0.0201727	1.13163	0.323477	0.657284	0.16885	1.11346	0.549885	0.165458	2.70071	10.2887	0.113802	0.132764	0.222171	0.65005	0.187515	0.0176421	0.0810874	1.23013	0.444017
TCGA-E9-A1NC	1203	0	0.695739	0.336136	0.0298079	0.198226	0.034469	0.354361	0.0300383	0.532729	0	0.53165	0.084499	0.0834508	0.0919143	0.625105	0.193573	0.405541	0.825606	5.01367	2.40454	0.267228	15.873	0.400237	0.035874	0.626928	0.118073	0.0304859	0.0521739	0.106395	0	0.16963	0.845596	1.79272	0.0542365	0.219924	0.0667097	0.089941	0.583043	9.33203	1.69775	1.76038	0.547123	0.255204	0.0662549	0.0346307	0.0955025	2.85623	0.193333
TCGA-EW-A1J6	875	0	0.708018	1.25573	0.204152	0.302517	0.019673	0.701133	1.95443	0.861482	0	0.922952	0.26525	0.309589	0.104919	0.208623	0.563452	5.304	3.3503	0.359801	10.9594	0.187182	3.6293	0.183278	0.0998151	0.170775	0.303252	0.709036	0.357335	0.121448	1.85097	0.0726115	0.103418	0.0348814	0.13156	0.355641	0.078528	0.59675	2.24619	10.5252	0.554614	2.81121	0.101826	0.57142	0.49159	0	0.367926	5.81193	0.545388
TCGA-LL-A5YM	394	0	7.5958	0.099709	0	0.0937397	0.031242	0.599547	0.0653425	0.343363	0	0.281095	0.122541	0.100851	0.0666473	0.207427	0.126325	0.339299	1.97554	0.428959	3.97692	0.211383	1.15798	0.121485	0	0.123978	0.0385267	0.0884217	0.141868	0.0771471	1.96395	0.079071	0.202135	4.74172	0.471925	0.168327	0.0362786	0.179345	0.366397	12.3416	0.0242969	0.351116	1.16429	0.661907	0.0240208	0	0	4.93002	0.0103416
TCGA-AN-A0FY	10	0	0.643014	0.180825	0.0391972	0.441998	0.203969	1.04587	0.197501	0.298376	0	0.169924	0.351866	0.426756	0.16787	0.185765	1.60365	1.00914	0.379983	1.05425	2.71024	0.0319457	2.64729	0.183596	0.0412773	0.299784	0.170791	0.223829	0.102912	0.186544	0.0156214	0.151364	0.720936	0.0803666	0.112924	2.02975	0.0456889	0.453375	1.53765	4.17294	2.37941	0.384708	0.125124	0.826071	0.0580831	0.00455392	0.25117	0.925371	0.433445
TCGA-E9-A228	1285	0	1.01996	0.833085	0.325057	0.132167	0.105718	0.826536	0.102365	0.712732	0.0206647	0.236537	0.460732	0.145353	0.529007	0.08184	0.237479	2.50463	0.889072	0.363723	3.69911	0.198691	1.63597	0.37429	0.00611262	0.0776894	0.21728	0.2528	0.231139	0.217545	6.26677	0.107356	0.237498	0.055539	0.782441	0.81053	0.172396	0.0459755	3.06425	5.64523	0.045676	0.0996978	0.129704	0.615473	0.135471	0	0.423092	1.74921	0.196574
TCGA-BH-A42U	3364	0	1.99289	0.233709	0.0455947	0.484476	0.057118	0.89135	0	1.20722	0	0.0847105	0.0430837	0.0992815	0.156215	1.13174	0.266484	0.720527	1.79326	2.73825	1.76311	0.334437	6.92857	0.66204	0.0583031	0.871781	0.189636	0.291448	0.0199515	0.298362	0.018171	0.213135	0.657379	1.96315	0.172836	0.566895	0.36777	0.309544	1.14947	7.5278	2.59691	0.362627	0.418444	0.37535	0.337815	0	0.219123	2.80181	0.218159
TCGA-A2-A0CO	1468	0	1.30946	0.392342	0.117758	0.719265	0.170215	1.25994	0.385672	1.20819	0	0.138563	0.306001	0.338836	0.211816	0.641796	0.30589	2.04578	1.94066	2.44664	2.66131	0.407885	1.62504	0.735425	0.132865	0.225156	0.373163	0.255928	0.412233	0.280213	0.281583	0.789802	0.587355	6.11651	0.241048	2.09966	0.323936	0.155452	1.46519	3.59497	0.838384	0.54799	0.540362	0.445935	0.392617	0.0136811	0.188645	4.8242	0.491446
TCGA-E2-A1LI	3121	0	0.976517	0.631435	0.0615939	0.264167	0.197848	0.585791	0.26897	0.285396	0.417673	0.32042	0.504416	0.0957997	0.11255	0.338127	0.399992	1.41814	0.98948	0.168933	5.55752	0.0836651	4.99991	1.05142	0.111193	0.157025	0.398502	0.0909926	0.161715	0	0.0490944	0.0667652	0.976059	1.9364	0.747149	1.16135	0.124445	0.196176	1.81163	13.9908	0	2.28608	0.344082	2.10938	0.121695	0.0190826	0.197343	1.59668	0.174643
TCGA-AN-A0AL	227	0	0.356796	0.08592	0.0558743	0.428114	0.0592271	0.140229	0.140765	0.332864	0.255749	0.332189	0.18479	0.069523	0.22015	0.483263	0	0.514582	0.247613	0.314192	2.40387	0.204919	2.72137	0.139579	0.071448	0.694415	0.044265	0.0380968	0.122249	0.0997174	0	0.317968	0.648826	0.725547	0.364301	0.160317	0.135467	0.0421482	0.503949	2.21922	0	0.647667	0.31213	1.23273	0.269086	0.0259658	0.134263	1.02811	0.12179
TCGA-A2-A4RY	648	0	0.903793	1.34966	0.23233	1.15317	0.208957	1.5242	0.234125	1.66601	0	0.0767371	0.658605	0.361353	0.305134	2.01403	0.854962	4.46576	1.90904	10.8901	3.26241	0.378698	3.49528	0.773839	0.262135	1.44372	0.720891	0.33662	0.677759	0.644984	0.154319	0.299055	0.712189	0.68806	0.364019	2.32784	0.357466	0.710758	2.07021	7.17107	6.32614	0.760082	0.370818	0.867052	0.315581	0.080976	0.372184	2.36602	1.18575
TCGA-AC-A8OR	40	0	0.942122	0.368933	0.0799731	0.144519	0.346795	0.676077	0.0805912	1.53516	0	0.257543	0.264491	0.422911	0.315102	0.0142129	0.311608	1.94174	0.841722	0.0115733	3.80931	0.162945	1.86965	0.923981	0.0782017	1.03215	0.395979	0.252192	0.174975	0	0.764926	0.178793	0.018698	0	0.169766	2.15257	0.0372872	0.271471	1.27749	4.71475	4.94454	0.372156	0.191466	0.763703	0.0592528	0	0.256228	4.16474	0.399657
TCGA-HN-A2OB	1900	1	0.77493	0.75436	0.127974	0.485647	0.178815	0.93818	0.096722	1.14358	0.0325424	0.126807	0.42324	0.238852	0.274037	1.58068	0.373979	1.82146	0.762079	4.69869	3.08881	0.156448	3.80212	0.489524	0.120326	0.917582	0.291478	0.234501	0.139998	1.44648	0.204007	0.546202	1.5459	1.57432	0.213448	1.16276	0.107401	0.402231	1.22377	7.8336	1.05497	0.324833	0.153192	0.568901	0.142225	0.0148679	0.358766	1.97712	0.714373
TCGA-E2-A10F	878	0	0.815847	0.162785	0.0793949	0.260167	0.295832	0.468434	0.0800085	0.665682	0.0269191	0.203233	0.325097	0.156416	0.226684	0.614576	0.274983	1.80584	1.58331	1.81426	3.19892	0.21569	2.6639	0.214863	0.091571	2.04937	0.251594	0.058645	0.208452	0.157438	0.14766	0.376516	1.08489	0.217046	0.473514	1.88751	0.231977	0.139745	0.86851	3.28532	2.00319	0.188092	0.105601	0.522884	0.156865	0.00614938	0.466356	1.26795	0.627512
TCGA-3C-AALJ	1474	0	0.983072	0.6148	0.13327	0.722493	0.102739	0.686544	0.335749	1.36733	0	0.346643	0.0629651	0.373104	0.205472	0.150004	0.346183	3.43104	0.959723	1.0993	4.76096	0	1.55782	0.228882	0.0400977	5.2874	0.263948	0.056792	0.466533	0	0	0.243774	0.498542	0.910816	0.303111	4.29725	0.0497093	0.318346	1.72335	5.70837	0	0.0902069	0.265887	0.92158	0.0987407	0	0.533733	2.35968	0.453447
TCGA-B6-A1KF	3088	0	2.28705	0.563899	0.0323565	0.126298	0.0997762	0.743675	0.130426	0.471189	0.0329118	0.192369	0.244596	0.0402604	0.0665153	2.30784	0.336198	0.751751	2.18672	0.06823	5.02138	0.158223	3.63514	0.11114	0.0584119	1.45386	0.179435	0.0717003	0.113269	0.0769943	0	0.157829	0.171475	0.221137	0.480803	0.8046	0.0301723	0.0813592	2.9535	5.44798	0.0242488	2.49127	0.129109	3.64393	0.0719197	0.0150367	0.362838	1.50528	0.495415
TCGA-B6-A0RQ	4267	1	1.06239	0.520647	0.0923401	0.797626	0.146822	0.84771	0.186107	2.04761	0	0.263057	0.0218137	0.201069	0.221461	1.78331	0.449744	2.10189	1.25322	1.62741	2.6544	0.0376286	5.05212	0.526223	0.142388	0.706226	0.192029	0.546967	0.343456	1.20851	0	0.121988	0.197903	0.283989	0.448043	0.933618	0.0236793	0.446957	1.69078	3.92646	0.588217	1.18364	0.350033	0.410494	0.735468	0.00536402	0.554721	1.79527	0.621007
TCGA-AR-A2LN	1161	0	1.32631	1.32615	0.0404251	0.625325	0.202567	1.3563	0.407375	1.28441	0	0.290409	0.61118	0.377249	0.263156	1.71468	0.73506	1.92919	1.07489	3.44654	3.17818	0.230625	2.49395	0.353448	0.231096	0.309175	0.160128	0.372101	0.141515	0.721455	0.0644429	0.624421	1.50594	3.09434	0.245183	2.06571	0.305339	0.284612	1.08943	3.10417	1.24212	0.49937	0.35487	0.186364	0.119805	0.0375726	0.194279	1.45961	0.851062
TCGA-B6-A408	2072	0	1.13718	0.239443	0.155711	0.405195	0.190063	1.3095	0.0523049	1.99268	0	0.27001	0.36784	0.597388	0.6313	0.30133	0.741541	3.6014	2.17078	2.75876	4.10056	0.486468	4.02792	0.170179	0.101508	1.78634	0.411194	0.212337	0.272547	0.030877	0.0827414	0.421961	0.817109	0.177365	0.558774	7.29728	0.1089	0.195765	3.46309	6.39475	3.53972	0.461112	0.890559	0.922943	0.211508	0	0.956202	5.58615	0.389075
TCGA-D8-A27H	397	0	1.95858	0.158386	0.0882851	0.16273	0.229703	0.42565	0.0444837	0.39446	0	0.251505	0.29198	0.0755225	0.446157	0.271962	0.143331	0.988623	1.23487	1.17996	1.56566	0.359762	6.03425	0.827038	0.132815	0.822915	0.22731	0.0940553	0.115896	0.42016	0.175923	0.215319	1.24192	1.77995	0.147251	0.681527	0.0432208	0.344084	0.585212	4.19063	0.562386	0.765649	0	0.203502	0.0654112	0.0153854	0.0707148	0.98082	0.316816
TCGA-EW-A1J5	477	0	2.69264	0.743164	0.114462	1.37345	0.319871	0.453582	0.153796	1.66685	0	0.344981	0.721056	0.350122	0.529425	0.300615	0.421215	2.22011	1.69084	0.949687	4.26007	0.264312	1.23887	0.232323	0.157845	0.620087	0.392945	0.380463	0.517564	0.136185	3.25401	0.093054	0.517392	0.182532	0.6653	2.45532	0.0747147	0.436513	1.53405	3.75286	1.88718	1.28482	0.669868	1.28151	0.212015	0.00886545	1.22243	0.74179	0.797166
TCGA-D8-A146	643	0	1.07244	0.702129	0.0760999	0.495071	0.25911	0.723751	0.178939	0.856336	0	0.169663	0.359544	0.299849	0.269422	0.634152	0.131785	1.61408	1.37708	1.59842	4.52128	0.248086	2.99811	0.150499	0.0725062	0.509267	0.15072	0.510224	0.1776	0.39235	0.262846	0.577423	1.30478	1.04019	0.284625	2.30826	0.106444	0.223242	1.74211	2.86845	0.988541	0.0558027	0.22268	0.551302	0.131561	0	0.447001	1.81419	0.515159
TCGA-E2-A1LL	1309	0	0.505022	0.195934	0.0382252	0.281832	0.0810378	0.121181	0.0385206	0.278326	1.20532	0.246198	0	0.0237813	0.209545	0.851443	0.198588	0.480054	3.04918	0.142244	1.36067	0.0311535	4.98953	0.298405	0.0230021	3.65437	0.0302829	0.0521261	0.133814	0.272878	0	0.0776896	0.0536231	0.104498	0.05796	1.16989	0.0534671	0.0480579	1.42891	5.47159	1.03129	0.0840894	0.0305053	0.251746	0.0566428	0.0355279	0	0.238877	0.174769
TCGA-AN-A04D	52	0	0.16436	0.361346	0.0207341	0.290755	0.127873	0.301265	0.104471	0.466632	0.231988	0.133542	0.156737	0.109645	0.163388	0.950699	0.350083	0.355867	0.424969	0.0582957	2.66549	0.321067	6.16685	0.142437	0.0530264	0.039644	0.16426	0.0671512	0.399207	0	0	0.0252842	0.0678677	0	0.144618	0.781881	0.0464025	0.10427	1.19414	4.16926	0.202002	0.557866	0.0330933	2.772	0.138258	0.019271	0	0.590269	0.160936
TCGA-C8-A8HP	396	0	1.59206	0.340787	0	0.462556	0.0480506	0.592786	0	0.660123	0	0.144109	0.274852	0.284368	0.199315	0.18216	0.269846	4.31393	0.851677	2.30052	1.45785	0.270925	2.53655	0.246532	0.10627	0.715052	0.312733	0.0283321	0.327292	0	0.0662409	0.253359	0.272026	0.738371	0.151214	3.62218	0.0813706	0.177622	1.11983	4.73764	0.74738	0.40783	0.265288	0.437859	0	0.0386209	0.266266	1.41378	0.0927827
TCGA-BH-A1FJ	1927	1	1.61774	0.439163	0.0856773	0.145537	0.276583	0.294247	0.129509	2.50952	0	0.774676	0.242876	0.206549	0.154111	0.0913601	0.166917	1.65881	3.86807	0.213435	6.4616	0.069827	0.514661	0.0401305	0.0290006	1.59722	0.22908	0.175252	0.337419	0.0764529	0.119508	0.104479	0.21701	0.0878327	1.35107	2.04272	0.0699069	0.0969445	0.921716	4.0535	0.160522	0.569055	0.0683741	1.38243	0.206307	0.00995396	0.34313	2.27551	0.387169
TCGA-B6-A0I8	749	1	1.4235	0.726284	0.0664182	0.204841	0.19201	0.432813	0.133863	0.381022	1.10345	0.351	0.481163	0.227267	2.44248	0.325264	0.718869	1.63117	1.75377	0.79548	3.59455	0.0360872	0.747624	0.0483928	0.0766042	0.19049	0.0789271	0.166048	0.232508	0.0790231	0	0.143989	0.721227	0	0.167848	2.06299	0.0516122	0.295044	0.726556	4.37254	1.16143	0.80173	0.0706727	0.320775	0.0984197	0.0051443	0.212799	0.599532	0.816847
TCGA-AC-A8OQ	34	0	0.671573	0.474929	0	0.390684	0.223215	0.499753	0.194523	0.229991	0.353418	0.439923	0.21888	0.192147	0.872991	0.288168	0.0501419	1.93936	0.57742	3.39362	3.22303	0.786601	13.5634	0.409877	0.168428	0.221448	1.43748	0.0987108	0.337869	0.137799	0	0.219699	0.661926	1.89972	0.550255	0.928361	0.1224	0.22327	3.2387	9.96988	1.50449	1.62669	0.215666	1.42383	0.0858111	0.017941	0	0.777387	0.41049
TCGA-B6-A0WV	2417	1	1.1812	0.764799	0.177626	0.467359	0.205402	0.272169	0.143199	0.799517	0	0.440017	0.537101	0.342575	0.62075	0.113645	0.922809	2.35715	0.413264	0.392186	2.31989	0.0289531	1.52263	0.0554657	0.0587881	0.203776	0.14072	0.157444	0.404178	0.126802	0.084948	0.0288809	0.315626	0.291352	0.150826	1.70855	0.0364399	0.151856	1.77579	9.99872	0.559095	0.108208	0.085052	0.631704	0.131605	0	0	1.4307	0.494828
TCGA-A2-A04P	548	1	0.43077	0.406917	0.113409	0.213138	0.103821	0.367017	0.199999	1.10726	0.403743	0.0842811	0.0535816	0.149931	0.0874256	2.6101	0.441888	0.225507	0.125646	0.372785	1.2561	0.577677	4.03223	0.0885329	0.0725095	0.0542102	0.16846	0.318968	0.0992519	0.033733	0.0225986	0.0806731	0.145835	0.38754	0.275135	0.294407	0.528766	0.299421	1.44804	3.92588	0.0849915	0.350234	0.113131	1.19503	0.462142	0.0395274	0.0908386	2.0474	0.250214
TCGA-LL-A5YN	447	0	1.91625	0.501605	0.139799	0.394102	0.033679	0.821742	0.0352198	0.555221	0.106648	0.034631	0.0330249	0.337024	0.0718461	0.347833	0.453928	0.629117	1.43267	1.0968	1.37833	0.512712	2.24694	0.316489	0.0315466	0.801895	0.110752	0.0357446	0.214108	0	0	0.0994453	0.364987	1.28984	0.222573	0.859533	0.0749579	0.123032	0.911488	18.5901	0.995302	1.55542	0.920413	0.598451	0.129473	0	0.223953	1.72299	0.122632
TCGA-D8-A27W	373	0	0.800769	0.125465	0.0349675	0.0733	0.242612	0.226325	0.0352377	0.300898	0.480162	0.28152	0.18173	0.233862	0.503179	0.19472	0.158956	0.827052	0.300239	0.292774	1.41933	0.19949	1.31706	0.0873518	0.0499743	0.25072	0.0346276	0.0178814	0.168313	0.166415	0.167229	0.184778	0.885682	0.0716944	0.174968	0.635424	0.112494	0.0835282	1.02215	2.82398	0.0393083	0.295858	0.0279055	0.184233	0.0129539	0	0.112033	0.861936	0.122694
TCGA-AC-A3BB	987	0	0.810027	0.404058	0.0788285	0.444446	0.101283	0.763585	0.0794377	0.487003	0	0.201783	0.124145	0.130779	0.288085	0.700475	0.238893	1.75995	0.917009	2.93013	2.28786	0.471132	2.50838	0.34461	0.0474353	0.75361	0.197758	0.107495	0.298949	0.343892	0.0628315	0.331106	0.966571	2.33456	0.1514	0.89035	0.257275	0.17839	1.03363	7.69838	1.59505	0.373499	0.0838779	0.536458	0.0584047	0	0.084187	1.95222	0.293357
TCGA-AO-A03U	1793	1	0.875588	0.425032	0.0565366	0.283343	0.0944337	0.378377	0.0189912	0.848259	0	0.0373474	0.195884	0.111383	0.187247	0.605098	0.122383	0.757354	0.542854	0.446485	1.63605	0.52221	4.46699	0.347198	0.062372	0.234215	0.298597	0.0899461	0.148437	0.201798	0	0.406001	0.475864	0.283355	0.0685802	0.39138	0.0913814	0.213239	0.716758	4.28851	0.353083	0.408194	0.120316	0.235817	0.0418885	0.0175157	0.0905697	0.471078	0.400759
TCGA-AR-A24S	2976	0	0.442325	0.424601	0.186381	0.203582	0.103772	0.454089	0.125215	0.287866	0.547675	0.0923409	0.547919	0.296329	0.26962	0.218373	0.242073	1.0143	0.275323	1.15595	2.50318	0.438825	1.3583	0.278065	0.202503	0.554346	0.10664	0.0529502	0.108743	0.0985569	0.0330129	0.075761	0.610073	0.537827	0.175844	0.560238	0.160282	0.114559	2.41691	2.45467	0.0465597	0.858568	0.0991601	1.22748	0.0460306	0.0144358	0.364927	0.431383	0.722236
TCGA-AN-A0XT	10	0	0.446161	0.890217	0	0.53935	0.0185955	1.35945	0.324105	0.0425778	0	0.0956059	0.972502	0.190087	0.220384	0.369625	0.710125	1.24538	0.837357	0.582451	3.22862	0.157272	1.42025	0.24103	0.0870909	0.21523	0.280274	0.241219	0.0844412	0	0.128176	0.104586	0.290757	0.747343	0.0585197	0.799761	0.29391	0.218349	1.69155	3.53667	0.988221	0.0489816	0.153999	0.61426	0.452752	0.0373656	0.566745	0.73695	0.680519
TCGA-EW-A1PE	320	0	1.25987	0.395689	0.0454093	0.594107	0.385073	0.383882	0.297442	0.976877	0	0.404957	0.70799	0.529703	0.54453	0.263627	0.353867	2.00072	1.11938	1.08052	3.30839	0.111026	0.928901	0.170154	0.167367	0.58606	0.161884	0.170288	0.238445	0.216109	0.0180971	0.304559	0.583927	0.248276	0.20656	1.50764	0.101625	0.137016	0.814189	1.58078	1.31019	1.36777	0.126835	0.508401	0.168221	0.00527564	0.363721	0.788255	0.688027
TCGA-A2-A0CY	1673	0	0.255452	0.321432	0.125418	0.222109	0.0785576	0.439013	0.126387	0.684895	0.25514	0.201945	0.296277	0.00975338	0.37599	0.0148596	0.447956	1.08286	0.972653	0.750621	1.62196	0.102216	1.0588	0.117489	0.0141507	0.68943	0.0620993	0.0908582	0.137202	0.111915	0.0499831	0.0254901	0.102631	0.0428576	0.152135	0.548348	0.0146189	0.701672	0.988083	12.2825	0.140987	0.599551	0.225199	0.412992	0.371693	0.00728549	0.301372	0.39188	0.223367
TCGA-A8-A08F	1004	0	1.9987	0.284855	0.0308738	0.151754	0.440319	0.146813	0.0622248	0.245235	0	0.244738	0.0583471	0.364947	0.423116	0.139002	0.120297	2.1196	0.153923	0.89996	2.05567	0.251622	3.00743	0.125329	0.0650245	0.649346	0.146754	0.0736775	0.270198	0	0.0738254	0.188246	0.649657	0.0844014	0.262155	1.85605	0.0950059	0.116447	1.40908	3.51525	0.0231376	0.50677	0	1.32165	0.114374	0	0.148376	0.471623	0.167419
TCGA-AC-A2FK	2650	0	1.54147	1.19042	0.13271	0.844164	0.236587	1.13067	0.133735	1.55924	0	0.0821873	0.752407	0.319935	0.170507	1.73745	0.301637	1.52776	0.661633	3.48845	2.93974	0.108159	4.05056	0.901321	0.144744	0.348899	0.473112	0.548569	0.377466	1.30264	0.0264446	0.188805	0.894642	0.0453495	0.311899	1.92201	0.232034	0.258613	2.91307	2.74918	1.09402	1.15654	0.582494	0.480705	0.442467	0.0616727	0.159447	1.52044	0.994805
TCGA-E9-A1N5	1120	0	0.607603	0.382269	0	0.404307	0.172479	0.541807	0.037577	0.271508	0	0.0461861	0.458059	0.301584	0.447153	0.432966	0.726464	3.12197	0.495749	1.36139	3.77195	0.273514	2.25204	0.186302	0.134632	0.855566	0.0886234	0.16526	0.228438	0.133097	0.0891651	0.378933	0.85439	0.509693	0.147005	1.00877	0.100838	0.131266	1.62893	4.66383	1.67671	0.208229	0.238065	0.834969	0.110511	0	0.477884	0.828536	0.523358
TCGA-AC-A3W5	504	0	0.464311	0.421106	0	0.368183	0.0211113	0.716221	0.110386	0.978846	0	0.0542701	0.336396	0.187408	0.243945	0.879279	0.391242	2.47618	0.409585	3.10131	2.02673	0.379416	3.68123	0.265087	0.0659156	1.30901	0.206101	0.084023	0.335528	0.195491	0.0218275	0.567705	0.687219	0.336885	0.0913505	1.54154	0.130234	0.179031	1.04749	6.86726	0.677254	0.560716	0.196688	0.847656	0.223186	0.00636311	0.350956	0.931724	0.21547
TCGA-A7-A4SD	441	0	0.771863	0.416093	0.184492	0.282718	0.270232	0.263192	0.0371835	0.854844	0.262721	0.310776	0.313797	0.263992	0.670026	1.89734	0.191695	1.12759	0.776716	1.60649	1.46463	0.0902165	3.8339	0.460876	0.17763	1.55211	0.409245	0.0691857	0.4198	0.043901	0	0.329969	0.379587	0.302613	0.257362	0.403315	0.0206445	0.241227	1.251	3.59774	0.608357	0.330927	0.147232	1.19074	0.218707	0.025721	0.29555	0.461171	0.357021
TCGA-E2-A1AZ	2329	0	0.496903	1.21454	0	0.367017	0.10873	0.387506	0.170556	0.672181	0.344305	0.475163	0.693017	0.315886	0.154633	2.42637	0.293093	1.21627	0.18751	2.09004	1.74814	0.183916	1.13574	0.563728	0.161255	1.02475	0.201123	0.134631	0.14812	0.201368	0	0.275186	0.6771	0.385568	0.205302	0.601235	0.131519	0.326268	2.45221	8.1721	0.126839	1.38426	0.225112	0.928869	0.543389	0.0393263	0.271129	0.470073	0.437896
TCGA-B6-A0I6	991	1	0.354368	0.774404	0.0985305	0.322871	0.240535	0.459862	0.132389	0.608722	0.100221	0.235944	0.465521	0.0612995	0.337582	0.354111	0.298601	1.49863	0.600391	0.831083	2.33821	0.187372	3.4979	0.676878	0.0592911	0.313988	0.169126	0.21274	0.0862307	0.156306	0.130892	0.133503	0.691103	0.359144	0.0697199	0.700037	0.0551275	0.214718	0.927938	5.37139	0.295365	0.233425	0.131052	0.80032	0.170338	0.030526	0.420913	1.82441	0.213022
TCGA-E2-A15E	630	0	1.15923	1.51359	0.0512769	0.356568	0.212671	0.772491	0.0556658	0.445774	0.131429	0.329069	0.461266	0.17426	0.555518	0.861685	0.550875	3.49496	1.1926	1.15511	4.18785	0.0908234	0.988763	0.147817	0.0821979	0.10183	0.16211	0.192639	0.33662	0.478639	0.0298638	0.0721461	0.414974	0.16447	0.248544	2.41562	0.175482	0.159944	1.87347	4.63324	2.51213	1.03047	0.0739834	0.435771	0.106678	0.0304705	0.68408	1.95357	0.431177
TCGA-D8-A1JG	1612	0	0.363851	0.48124	0.0375545	0.301318	0.0796159	0.719287	0.0378447	1.09377	1.92905	0.395378	0.337119	0.262845	0.135101	0.729715	0.170716	2.34243	0.0832133	0.653713	1.98115	0.168338	0.89016	0.152448	0.110168	0.86166	0.156195	0.0736166	0.147899	0.0446816	0	0.557183	0.676088	0.230995	0.0968032	15.0854	0.0787935	0.061379	4.76243	3.36632	0.0703607	1.65863	0.254745	0.692519	0.0695611	0.135255	0.391046	1.30381	0.481165
TCGA-AO-A129	3286	0	0.502177	0.278329	0.0542998	0.286525	0.0784883	0.423178	0.0820791	0.539139	0	0.699461	0.256547	0.270255	0.148832	0.659432	0.0352624	0.698977	0.631668	0.434433	2.62814	0.265526	9.944	0.483237	0.0776034	0.596979	0.193579	0.0879302	0.190086	0.226117	0.0216403	0.11036	0.334314	1.15043	0.189367	0.504492	0.1038	0.150188	0.926391	12.7414	0.427283	1.58962	0.195001	2.86089	0.18104	0.0126171	0.13048	2.43187	0.138565
TCGA-AO-A0JF	1980	0	0.670571	0.365634	0.109742	0.285572	0.121615	0.420381	0.11059	0.54481	0	0.0951485	0.28517	0.11948	0.338395	0.581853	0.3207	0.769497	0.94227	1.18882	3.77291	0.201239	3.3139	0.239876	0.0866743	0.891773	0.0434701	0.425569	0.120053	0.489633	0.0656036	0.457235	1.15889	2.43756	0.10816	0.862159	0.670285	0.110377	0.936135	1.17515	0.287852	0.0882093	0.197052	0.12648	0.14229	0	0.175803	2.3622	0.615517
TCGA-BH-A28Q	1119	0	0.647067	0.59483	0.0561515	0.15153	0.252513	0.845549	0.113171	0.495578	0	0.176192	0.247609	0.227071	0.256513	0.325991	0.486199	2.82857	0.684314	1.09893	3.86335	0.137291	2.6741	0.105203	0.0703946	0.23262	0.148282	0.268001	0.196568	0.400848	0.0149188	0.136948	0.615577	0.0767522	0.329213	1.33493	0.0785415	0.15531	1.61494	4.02025	0.729411	0.345235	0.0746854	0.283518	0.235751	0.00434911	0.62967	1.0917	0.449774
TCGA-AC-A6IX	373	0	0.99147	0.497305	0.0139114	0.5549	0.16398	0.738461	0.0921401	0.840295	0.0141501	0.125089	0.351316	0.213368	0.184942	0.663465	0.306064	2.3554	0.527968	1.62306	3.13005	0.303787	1.82663	0.396403	0.088235	0.31259	0.331981	0.174701	0.297496	0.196348	0.0815971	0.313951	0.731371	4.44072	0.204691	1.85937	0.43686	0.0914826	1.25023	2.76279	0.379859	0.308334	0.258654	0.392776	0.0920567	0	0.243613	0.821284	0.412434
TCGA-E2-A15H	393	0	1.41286	0.625041	0.0580669	0.188878	0.604321	1.21955	0.585156	0.365143	0	0.417146	0.329214	0.135471	0.198947	0.268313	0.452505	1.93856	0.385994	1.32649	2.49076	0.0473245	1.35752	0.108792	0.0742516	0.471857	0.149506	0.118775	0.431955	0.0345434	0.0462831	0.129818	0.733117	0.0793702	0.757192	1.99136	0.0297809	0.146007	1.4639	8.60569	0.54396	0.157216	0.0695097	0.458904	0.150578	0.0269847	0.279063	1.24989	0.290183
TCGA-A8-A06Q	31	0	0.973329	1.62349	0.0696108	0.105666	0.1677	0.317226	0.0175372	0.253426	0.159312	0.193995	0.542662	0.0378941	0.184836	0.0144332	0.474657	2.9359	0.356689	0.0676376	2.8255	0.0850992	0.610273	0.0543418	0.0837771	0.0332744	0.110295	0.246213	0.380757	0	0.0138711	0.0141478	0.0840888	0.118937	0.0844396	1.61211	0.0843852	0.0962686	0.359308	2.59404	0.013042	0.111905	0.0138881	0.836666	0.0128938	0.00404368	0.19515	0.447096	0.197991
TCGA-EW-A1PC	187	0	1.64838	0.16603	0.0719804	0.163895	0.156067	0.328024	0.163207	2.16789	0.366078	0.209514	0.374089	0.0335863	0.505565	0.330471	0.140233	0.549916	0.458546	0.988088	2.42398	0.058664	0.701163	0.0337149	0.0460216	0.447292	0.121177	0.0828198	0.535457	0.149871	0.0143433	0.109721	1.01817	0.0737912	0.0436569	1.40145	0.0285265	0.321261	1.65433	7.85924	0.539439	1.16628	0.0574433	0.782187	0.173325	0	0.201793	1.89924	0.315706
TCGA-AC-A3YJ	754	0	1.73873	0.215865	0	0.497208	0.101456	0.389397	0.282927	0.813055	0	0.234729	0.0994856	0.283838	0.0721441	0.0873188	0.227905	0.639071	1.03036	0.307624	3.09164	0.257419	6.746	0.131504	0.00527958	0.201305	0.0278028	0.568303	0.0614274	0	2.68538	0.199715	0.207866	0.14391	0.372493	1.0549	0.107994	0.132366	0.99154	8.45628	0.499715	0.285056	0.476118	0.184903	0.104008	0	0.168661	5.82399	0.223891
TCGA-AN-A0XU	10	0	0.495936	0.3632	0.126531	0.325603	0.131685	0.86242	0.0255018	0.452274	0.643512	0.169259	0.143475	0.149567	0.208088	1.67905	0.690224	1.47782	3.02797	0.478175	1.98955	0.515614	2.11997	0.252868	0.17893	0.967721	0.370891	0.263131	0.132883	0.120435	0.0201707	0.0514328	0.619279	0.242133	0.214879	0.532469	0.0117989	0.10181	2.81044	6.43273	1.04308	0.715141	0.424103	1.04998	0.224995	0.0411609	0.283778	1.49358	0.2906
TCGA-C8-A1HN	394	0	1.98354	0.596449	0.0802499	0.205927	0.104398	0.842722	0.040435	0.571037	0	0.337952	0.284364	0.0998529	0.185591	0.125982	0.729603	1.83508	0.388977	0.258811	9.85936	0.196211	1.98035	0.100236	0.0241453	0.21098	0.174834	0.266744	0.403835	0.0477399	0.0159911	0.0489304	0.200136	0	0.559734	3.14135	0.0673493	0.0706249	2.05804	7.77782	0.165389	1.22897	0.0640428	1.17595	0.193238	0	0.0964182	1.26768	0.238918
TCGA-BH-A0BG	1871	0	0.749293	0.463655	0.150759	0.442125	0.166032	0.642934	0.173627	0.242351	1.07342	0.554856	0.203509	0.113891	0.169716	0.119931	0.195806	0.459806	1.32428	0.139807	2.19512	0.298395	7.41268	0.934797	0.0874798	0.761816	0.375367	0.110134	0.131939	0.0256243	0.0686656	0.113808	0.372622	0.529892	0.293905	0.188327	0.0542245	0.102893	1.63357	4.70307	0.0484211	0.225957	0.189062	0.652462	0.0797848	0	0.138006	1.64498	0.208388
TCGA-E2-A156	726	0	1.21787	0.246522	0.120236	0.15644	0.208556	0.365287	0.181748	0.636702	0	0.148924	0.284036	0.243111	0.205975	0.0142457	0.624652	1.98816	1.29879	0.0969422	4.49549	0	0.897938	0.131407	0.0271322	0.344841	0.309575	0.276684	0.31568	0	0.431262	0.122185	0.16867	0	0.401085	1.57708	0.0224239	0.0302329	1.99904	1.20793	1.7571	0.396751	0.28786	0.673079	0.044542	0	0.192614	2.37937	0.543337
TCGA-E2-A1LH	3247	0	0.850112	0.627461	0	0.56494	0.190554	0.721412	0.189782	0.311648	0.0478897	0.209936	0.133467	0.043937	0.048393	0.256601	0.1223	0.423751	0.391215	0.412698	1.42274	0.345345	6.17615	0.499861	0.375394	0.810193	0.0932482	0.0642035	0.206022	0.056017	0	0.0765519	0.322898	5.21275	0.399779	0.373102	0.109759	0.224932	0.624179	8.39666	0.352843	0.844515	0.225439	1.98447	0.0697666	0.0109399	0.150847	1.56919	0.380462
TCGA-LL-A740	441	0	0.701752	0.318038	0.0282031	0.375107	0.0760974	0.320381	0.170526	1.25078	0	0.307405	0.159899	0.0614116	0.299548	0.457788	0.293042	0.448641	0.796778	1.94974	4.09514	0.183884	1.75825	0.149714	0.0296998	0.350512	0.134059	0.0384594	0.123412	0.0671109	0	0.183425	0.971512	0.231301	0.0769747	1.37952	0.142016	0.0709155	0.821348	6.07529	1.39498	0.229079	0.112536	0.947281	0.0835836	0.0327662	0.180721	1.54705	0.188922
TCGA-A1-A0SF	1463	0	0.404129	0.50173	0.122354	0.371458	0.135592	0.589909	0.154125	0.708661	0	0.303097	0.086712	0.171273	0.303925	0.938658	0.595929	1.018	0.440559	0.978912	3.52502	0.0997188	2.00629	0.2961	0.0598221	0.497132	0.157514	0.229418	0.107081	0.436725	0.243811	0.174073	0.529227	0.376297	0.213352	1.94757	0.131209	0.246124	0.870877	4.90256	0.664792	0.341627	0.0976439	0.261888	0.33995	0	0.0490019	2.37881	0.494366
TCGA-AO-A0J8	680	0	1.46009	0.20599	0.0365337	0.124118	0.133781	0.419842	0.147264	1.4026	0	0.176478	0.0345217	0.0568225	0.194015	0.233741	0.355876	1.50261	1.16368	0.231871	1.76825	0.133987	1.60144	0.102672	0.0604568	0.384193	0.0723572	0.127663	0.0319731	0	0.0145599	0.111378	0.606462	0.0749056	0.415465	2.58566	0.0732451	0.188318	0.49228	2.58913	0.424379	0.290563	0.102044	0.40903	0.0541363	0.00424447	0.468206	1.42057	0.409819
TCGA-A7-A13E	614	1	1.38863	4.05128	0.4861	1.16852	0.516976	1.03477	3.18106	0.966198	1.04824	0.34079	7.20446	0.537464	0.964542	3.49515	0.522611	1.54308	0.905016	1.74793	3.44659	0.777292	5.64985	1.32003	4.23969	0.0675716	2.05322	0.97057	1.45167	0.210994	0.246712	0.333635	0.294958	0.419397	0.873948	2.55465	0.63618	6.71113	2.96328	5.20678	2.38551	0.477848	2.13573	1.66284	0.951828	0.606078	1.03775	1.54108	8.11804
TCGA-A8-A08J	1127	1	1.39198	0.208304	0.0451539	0.166459	0.134888	0.411545	0.0682543	0.552941	0.390395	0.268453	0.704009	0.238782	0.193381	0.23272	0.322554	2.0509	0.537781	0.693582	1.82701	0.0920011	1.7154	0.105748	0.061136	0.237422	0.08943	0.0692714	0.237104	0.16117	0	0.266138	0.763634	0.18516	0.116392	2.44308	0.0273688	0.113538	0.937185	3.14026	0.186117	0.0802294	0.0180174	0.416328	0.0836374	0.0104919	0.43401	0.862204	0.312072
TCGA-AN-A0G0	16	0	0.251639	0.213008	0.124669	0.0931191	0.316358	0.0988055	0.0837548	0.206305	0	0.180151	0.235606	0.0387805	0.249163	0.411122	0.0809602	0.691501	0.817214	0.461343	1.22916	0.0846708	2.65819	0.0843464	0.0468874	0.198641	0.123457	0.155839	0.0727374	0.123607	0	0.0591218	0.278525	0.0284011	0.17643	1.22074	0.0368134	0.120165	1.23281	3.65707	0.0155716	0.0210963	0.0663272	0.957892	0.554209	0.0386239	0.199715	0.504959	0.0972085
TCGA-E2-A1IE	2362	0	0.519717	0.364864	0.0561964	0.19498	0.101086	0.578996	0.0943845	0.533172	0	0.27378	0.566416	0.326311	0.474928	0.226379	0.559576	2.85436	0.24904	0.466259	3.49707	0.0763335	1.73955	0.128685	0.0479066	0.0537244	0.0964603	0.102177	0.229513	0.111436	1.40349	0.114215	0.274457	0.947367	0.579424	2.62592	0.115286	0.127173	1.832	2.84764	0.0982684	0.148982	0.14949	0.604499	0.0555153	0	0.120033	1.20963	0.545737
TCGA-BH-A0BO	2197	0	0.662482	0.440613	0.0716334	0.773239	0.11965	0.271247	0.120312	0.600606	0.0971503	0.0828103	1.26352	0.148553	0.204524	0.913787	0.248101	1.01956	1.12431	3.80594	2.54377	0.252985	1.67468	0.387717	0.10058	0.342412	0.0851245	0.122105	0.229868	1.02274	0.0190322	0.572651	0.491279	1.04442	0.152063	1.32455	0.198167	0.174116	1.26103	5.97294	0.715785	0.165664	0.152444	0.361689	0.123839	0.00554823	0.306011	0.679767	0.60425
TCGA-E2-A14T	2311	0	0.894334	0.889521	0.0369231	0.47774	0.213484	0.595018	0.0186042	0.476589	0.0375567	0.201225	0.244227	0.0516852	0.392164	0.142177	0.143868	3.40821	1.93286	0.41983	4.29282	0.135415	1.4147	0.0576481	0.0638784	0.105897	0.0585026	0.236018	0.339296	0.0878607	0	0.10506	0.290636	0.605631	0.251935	2.64348	0.0602534	0.13462	0.946904	2.82951	0.0276711	0.168698	0.0441992	0.778144	0.0547133	0	0.532345	0.858864	0.294445
TCGA-BH-A0W5	1288	0	1.17523	0.533802	0.104141	0.835572	0.0501771	1.54067	0.078709	1.58547	0	0.309573	0.639634	0.437331	0.535205	0.761912	1.6231	2.12527	0.576887	2.38547	3.94703	0.169749	1.94434	0.569082	0.191918	0.224009	0.495016	0.403848	0.250636	0.185857	0.435786	0.243406	1.03075	0.78291	0.157906	2.98093	0.101966	0.209486	2.15016	6.13546	3.49254	0.321611	1.01808	0.497245	0.327925	0.012099	0.333659	2.47664	0.722514
TCGA-BH-A6R8	293	0	1.28986	0.714268	0.0258052	0.160415	0.174069	0.54538	0.156028	1.3665	0.209984	0.562537	0.048768	0.280951	0.884129	0.128412	0.435706	1.53396	0.500318	0.532416	4.13025	0.147219	3.48565	0.0886373	0.0271746	0.690761	0.112439	0.360692	0.203255	0	0.0411369	0.0944045	0.3258	0.14109	0.422581	3.68796	0.0216569	0.110306	1.47499	3.51693	2.35936	1.34495	0.102968	0.645807	0.114716	0	0	2.47268	0.452727
TCGA-B6-A0X0	3945	1	0.659199	0.188862	0.184227	0.0133167	0.204159	0.559699	0.0464128	0.884104	0	0.205366	0.217602	0.114615	0.205138	0.223731	0.119638	1.64847	0.306159	0.228517	3.75068	0	2.57221	0.0431452	0.0207861	0.396278	0.054731	0.298328	0.241845	0.273988	0.110131	0.0187214	0.165113	0	0.111736	0.717375	0.0472425	0.0810657	0.65063	4.38312	0.345162	0.155874	0.0735106	0.212327	0.0682479	0	0.147563	2.49443	0.22037
TCGA-GI-A2C8	225	0	0.890099	0.690667	0.0217328	0.213647	0.0335083	0.510986	0.131405	0.345254	0	0.113057	0.287503	0.696322	0.208489	0.878049	0.451627	0.932523	0.22874	2.98331	2.75493	0.318821	2.18757	0.339315	0.147125	0.290876	0.206607	0.618656	0.247258	0.206859	0.0519675	0.318026	1.08399	0.148531	0.0922685	2.74963	0.0993021	0.0874342	0.746277	3.59153	0.0325743	0.264788	0.0346874	0.271946	0.112714	0.0100996	0.348152	1.01105	0.496821
TCGA-B6-A0IC	0	1	0.929702	0.202261	0.0394594	0.536228	0.235754	0.635892	0.0795287	0.940296	0.0200683	0.171061	0.372863	0.478709	0.419104	0.00701278	0.333126	4.35262	1.16943	0.0367094	6.07316	0.0964783	1.62719	0.0554473	0.0623302	0.20748	0.156304	0.410296	0.43167	0	0.0943553	0.0561387	0.0522793	0.0269681	0.149579	3.48821	0.0202376	0.188517	2.01104	2.68277	2.43968	0.126868	0.346393	0.363824	0.306976	0	0.158032	7.90458	0.520257
TCGA-EW-A1J2	403	0	1.02055	0.490217	0.0367836	0.25791	0.216222	0.762828	0.018534	0.961752	0	0.164017	0.434473	0.268893	0.270958	1.04596	0.429973	1.79776	0.99844	1.26614	2.74118	0.344755	2.61567	0.246951	0.102373	0.808809	0.138419	0.244532	0.209247	0.568938	0.0732975	0.284087	0.837081	0.452508	0.278871	1.32177	0.193798	0.286722	1.13519	4.08214	2.13641	0.149388	0.102742	0.205914	0.258907	0.017094	0.471409	0.945014	0.617955
TCGA-BH-A0GY	923	0	0.515505	0.131508	0.0320701	0.115907	0.129797	0.381255	0.0323179	0.764213	0.0978614	0.19861	0	0.0798081	0.692229	0.334373	0.374875	0.886062	0.33754	0.515814	1.88072	0.104549	0.666445	0.210299	0.0627195	0.582529	0.0762201	0.0327995	0.252601	0.305251	0.076686	0.0651799	0.589851	0.175344	0.087529	1.66507	0.0358862	0.0725752	0.892148	8.23701	0.9854	1.0908	0.127966	0.401298	0.166327	0	0.205501	0.712578	0.368273
TCGA-OK-A5Q2	64	0	1.52343	0.397428	0.0596423	0.672543	0.045979	0.803576	0	1.36202	0	0.0886476	0.281788	0.204081	0.337168	0.45932	0.542246	2.27828	1.1068	2.24162	2.45142	0.315955	5.0545	0.61459	0.0672937	0.342112	0.212625	0.182997	0.313182	0.212884	0.118847	0.509116	0.404393	1.10057	0.244173	2.08613	0.625681	0.172463	1.04346	8.95993	1.29623	0.439028	0.0713955	0.530274	0.0441895	0	0.334407	1.22168	0.443913
TCGA-B6-A0I2	4361	0	0.707926	0.323701	0	0.460633	0.116179	0.849339	0.231416	0.722031	0.0291978	0.0924413	0.325492	0.116081	0.108184	0.547564	0.484672	0.931284	0.795064	0.129369	1.16147	1.26332	0.689726	1.38038	0.0820489	0.32931	0.227409	0.0489302	0.200975	0	0.0228799	0.0466728	0.0447425	0.0392365	0.295971	0.5883	0.0481814	0.267059	1.83415	9.78712	3.07627	1.47667	1.39739	0.983052	0.191412	0.0466894	0.413863	1.05638	0.109878
TCGA-AQ-A04L	3957	0	0.957873	0.651978	0	0.717147	0.093154	0.564526	0.128179	1.04401	0.0517514	0.510445	0.192305	0.14244	0.287624	0.310447	0.561688	3.12025	0.267749	0.998188	4.43648	0.103665	2.39543	0.0476618	0.114811	0.218881	0.342609	0.138761	0.133581	0.060534	0.0811067	0.103406	0.68201	0.104317	0.138862	1.63361	0.0450715	0.153518	0.785086	6.37143	0.076259	0.482135	0.081206	0.402093	0	0.0295551	0.407526	3.19715	0.300242
TCGA-A8-A083	0	0	1.48268	0.197225	0.0427522	0.262675	0.168911	0.683308	0.0861652	1.11781	0	0.201221	0.18179	0.531955	0.644496	0.0557185	0.305397	2.63979	0.213144	0.15202	6.13654	0.0522646	3.95628	0.133498	0.0578842	0.163487	0.135477	0.207692	0.579938	0	0.64745	0.0608233	0.186585	0	0.434323	3.09586	0.0418595	0.171998	2.22066	3.11307	0.464574	0.191714	0.102354	0.534964	0.14254	0	0.547901	5.3285	0.547761
TCGA-BH-A1EU	1286	1	0.718125	1.03597	0.0765564	0.768089	0.112135	0.885845	0.077148	0.689178	0	0.185853	1.18638	0.452472	0.215082	0.903418	0.517045	1.99979	1.0178	1.60611	4.1955	0.399318	1.47159	0.38727	0.23034	0.58551	0.248664	0.417588	0.549397	0.400775	0	0.273846	1.21476	2.57422	0.585047	1.82421	0.329814	0.373446	1.86016	3.89206	0.757327	0.479327	0.158847	0.252095	0.61259	0.0213463	0.39245	1.09504	1.07449
TCGA-A2-A3XS	1032	1	0.768285	0.681309	0.0474707	0.394607	0.118936	1.1663	0.215269	0.816978	0.0482853	0.188151	0.201854	0.258416	0.146378	0.340274	0.154138	1.54506	1.13075	1.80182	3.66524	0.058033	4.51624	0.541048	0.0464192	0.453826	0.366672	0.473367	0.186952	0.141199	0.0189186	0.250849	0.436554	0.551536	0.143958	1.58257	0.126159	0.387931	1.45469	12.5068	0.604788	2.36168	0.170476	1.0317	0.0527572	0.00551513	0.11407	3.09839	0.211993
TCGA-BH-A0BQ	2255	0	0.707366	0.101853	0.0331179	0.119694	0.0893587	0.236227	0.0667477	1.70989	0	0.106652	0.0625881	0.123623	0.317709	0.619967	0.516165	1.36559	0.880593	0.571009	3.13801	0.24292	3.48411	0.206828	0.0348754	1.01316	0.065592	0.163711	0.0579675	0.236418	0.211177	0.255776	1.08403	0.271609	0.331426	0.678737	0.0772057	0.149893	0.683775	3.22913	0.84386	0.151313	0.0792884	0.458031	0.0736121	0	0.159161	1.26476	0.218323
TCGA-E2-A10C	1220	0	0.732603	0.334388	0	0.702614	0.0817238	0.663518	0.262962	1.92159	0.0331779	0.145443	0.0616436	0.121758	0.111755	0.0734279	0.762563	2.28715	2.15019	0.809197	3.34125	0.212671	2.11823	0.112039	0.0785124	0.530117	0.103363	0.15012	0.228371	0.077617	0	0.0397763	0.238956	0.62419	0.227508	2.32636	0.0882071	0.28706	1.21931	5.74098	0.635567	0.204226	0.624736	0.408155	0.0725013	0	0.783798	1.35892	0.215029
TCGA-E2-A2P5	821	1	0.274243	0.239397	0.0778406	0.120035	0.0750105	0.390717	0.339916	0.188925	0.0263921	0.147834	0.0735538	0.0564988	0.106678	0.381202	0.606599	0.678867	1.52357	1.06961	2.97682	0.148027	2.3253	0.113431	0.0585511	0.173639	0.0822229	0.172491	0.136247	0.0617422	0.0827255	0.158205	0.457007	0.177331	0.393427	1.41805	0.0532297	0.156582	0.874064	6.07021	0.175007	0.223926	0.0828268	1.12782	0	0	0.20783	1.29718	0.21795
TCGA-AO-A0J7	618	0	1.00784	0.395408	0.0514273	0.115238	0.173451	0.482308	0.285036	1.00422	0	0.242052	0.340165	0.18397	0.229058	0.131003	0.367367	0.425187	0.413078	0.529464	1.47503	0.12574	0.467558	0.0160587	0.0309465	0.147495	0.11204	0.0964278	0.405067	0.152968	0	0.0418087	0.416828	0.0351474	0.218339	1.84798	0.0167845	0.116381	1.19592	8.26249	0.963522	0.056566	0	0.423366	0.0762058	0.0059748	0.247154	0.696322	0.191385
TCGA-E9-A1N9	1101	0	0.421799	0.507867	0.0330269	0.0859433	0.235513	0.602032	0.0332822	0.655845	0.503906	0.204536	0.312081	0.0924628	0.169734	0.387393	0.257373	1.16827	0.274429	0.303155	4.62642	0.188419	2.35926	0.0928171	0.00993704	0.221019	0.0523294	0.236447	0.0867123	0.117885	0.184273	0.120824	1.2149	0.0902875	0.0801249	0.388074	0.12627	0.049827	1.66526	3.54434	0.123756	0.346504	0.184498	1.19631	0.513869	0.0230223	0.158724	0.687973	0.31605
TCGA-BH-A0E7	1363	0	0.988702	0.336809	0.0438059	0.34831	0.109754	0.653858	0.176578	1.00038	0	0.217032	0.558811	0.470119	0.337694	0.262103	0.341372	1.302	1.17692	0.455527	3.50568	0.0892545	1.73531	0.212022	0.0922612	0.188455	0.156168	0.433088	0.210856	0	0.0174581	0.160257	0.474545	0	0.179339	3.238	0.0694429	0.0605815	1.86601	2.34032	4.84231	0.689388	0.227233	0.288499	0.162281	0	0.210527	1.39918	0.950185
TCGA-A2-A0YC	990	0	1.64811	0.523163	0.0212635	0.282809	0.245885	0.544891	0.0642835	0.802271	0	0.200161	0.381757	0.198432	0.45897	0.289722	0.662812	1.70015	1.26035	0.957429	3.62659	0.294606	1.32562	0.0995964	0.131153	0.508204	0.210568	0.402322	0.130264	0.0252989	0.118639	0.190152	0.470634	0.842873	0.502966	1.62694	0.101123	0.101586	1.04903	2.92114	0.493998	0.367015	0.237568	0.294081	0.0630173	0.00494077	0.408761	1.26974	0.411483
TCGA-BH-A1FL	1673	1	1.83953	0.495823	0.15389	0.168446	0.177954	0.714366	0.199388	1.13506	0.0447232	0.250515	0.332378	0.198321	0.210902	0.224006	0.285534	2.05229	0.803764	0.76173	4.45327	0.179172	2.76968	0.144162	0.0859895	0.252207	0.235123	0.577099	0.26936	0.0784697	0.017523	0.107235	0.390641	0.540898	0.400013	4.54764	0.190653	0.309561	1.27571	3.94128	1.79584	0.0669629	0.0350888	0.622579	0.195461	0	0.774799	0.915897	0.794763
TCGA-AR-A0TX	1972	0	0.396844	0.574245	0	0.278149	0.0563256	0.456815	0.0490854	0.644838	0	0.0482648	0.345199	0.318189	0.241984	1.07054	0.601003	1.76378	0.121421	1.2829	1.32222	0.17864	1.94535	0.266173	0.153882	0.721779	0.115765	0.0913309	0.213143	0.144883	0.0194121	0.197994	0.797183	1.06527	0.0664708	3.75349	0.13172	0.116353	0.762198	2.9854	0.0547556	0.259638	0.155487	0.32079	0.360889	0.022636	0.429166	0.524231	0.209754
TCGA-AO-A0JC	1547	0	0.962627	1.60961	0.061573	3.23568	0.17207	2.00077	0.651513	1.24309	0	0.183035	0.814549	0.679947	0.242604	0.186028	0.439842	2.33914	0.920927	1.36076	2.42829	1.30473	0.499821	2.33606	0.333466	1.23616	1.30485	0.209912	0.40415	0	0.0245389	0.162685	0.595034	1.68325	0.252077	1.35445	0.499523	0.696704	2.93063	4.82879	1.10747	0.229225	2.11293	0.851574	0.47901	0.0286141	0.690465	1.475	0.553213
TCGA-A2-A0T0	533	0	0.358107	0.187856	0.114529	0.218555	0.128023	0.369128	0.0461656	0.409374	0.139793	0.153204	0.0865772	0.0427516	0.156958	0.141123	0.0297501	0.388347	0.659811	0.531314	1.05586	0.149346	1.78501	0.0572206	0.0275673	0.394168	0.072586	0.050758	0.22051	0.0272529	0	0.353812	0.796177	0.0939281	0.277853	0.481962	0.042719	0.0748744	2.08586	5.55497	0.240326	0.302335	0.0365595	1.32752	0.0339422	0.0159671	0.220166	1.51095	0.2606
TCGA-AC-A3TN	456	0	1.96235	0.352429	0	0.393773	0.0458697	0.852314	0.133245	1.50538	0	0.163772	0.124941	0.180974	0.0906038	0.463711	0.583889	1.15684	4.89278	1.82927	2.46506	0.129314	4.84284	0.0990914	0.0477395	0.202251	0.136175	0.103677	0.092574	0	0	0.214986	0.482262	0.795224	0.304741	2.05226	0.0838422	0.199482	0.890832	4.96745	0.376547	0.228221	0.337663	0.522482	0.176338	0	0.211817	5.78402	0.222132
TCGA-E9-A22G	1239	0	1.23501	0.867893	0.0211649	0.37635	0.0693442	0.106236	0.213284	0.574395	0	0.131074	0.239991	0.0592536	0.159532	0.160488	0.137445	0.349971	1.09036	0.0752589	2.95936	0.362237	4.78309	0.145397	0.0222881	0.101169	0.192824	0.158739	0.148182	0	0	0.103238	0.0989684	0.347157	0.186133	1.14514	0.0947334	0.11708	0.915367	5.46573	0.0158615	1.36813	0.38848	2.71808	0.109769	0.00983571	0.305149	0.867061	0.168781
TCGA-OL-A97C	271	0	0.441183	0.466817	0.136609	0.329153	0.0877611	0.240596	0.22944	0.904251	0.463176	0.124083	0.430284	0.212473	1.54455	0.210411	0.0591426	2.06826	0.983767	17.0091	2.51883	0.18556	2.48399	0.312821	0.0685039	0.435331	0.270561	0.15524	0.717332	0.108356	0	0.240626	0.638791	1.05812	0.110473	1.34387	0.513793	0.469446	2.11786	5.362	0.955527	0.246578	0.109019	1.61943	0.168691	0.105808	0.0729474	2.52946	0.474491
TCGA-E2-A1B1	2653	0	0.99455	0.766799	0.10069	0.347276	0.0609896	0.539608	0.0289909	0.895008	0.0146311	0.135405	0.448539	0.134235	0.20206	1.57474	0.373647	1.61076	0.541836	1.73963	4.82925	0.164125	1.03687	0.318906	0.0995415	0.921353	0.182329	0.0735572	0.18883	0.410739	0.0573261	0.111092	1.27349	0.943753	0.126501	0.703587	0.256193	0.191694	1.33488	6.08507	0.485097	0.557406	0.505087	0.530503	0.234464	0.00334232	0.161302	0.439463	0.786134
TCGA-BH-A18F	1001	0	0.436955	0.127145	0.124025	0.237572	0.239031	0.630726	0.312458	0.287334	0.0315382	0.0998511	0.146493	0.154321	0.169972	0.642886	0.604064	1.9275	0.532452	0.723054	3.00143	0.37905	1.93301	0.329188	0.0186581	0.563203	0.0982552	0.11099	0.271356	0.184453	0.0247139	0.327691	0.782929	4.74674	0.460737	3.32132	0.144565	0.116946	0.936675	4.07604	0.720341	0.645359	0.197954	0.592186	0.0689182	0	0.298025	1.22717	0.590128
TCGA-AC-A8OP	614	0	0.41772	0.305061	0.0743936	0.387177	0.458808	0.756657	0.187421	0.320081	0	0.165859	0.527224	0.370264	0.637213	0.445118	0.0966228	1.11335	0.597551	3.53119	1.75272	0.212208	1.9083	0.220687	0.128704	0.248924	0.206277	0.164852	0.813836	0.132768	0	0.196559	0.544996	1.01687	0.0564007	2.50045	0.235864	0.18706	2.00486	6.40201	0.975668	0.094416	0.0593692	0.465449	0.413392	0.017286	0.357528	2.09205	0.747503
TCGA-A1-A0SP	584	0	0.547093	0.236327	0	0.0999805	0.36037	0.128569	0.0258121	0.74601	0	0.279187	0.121018	0.0239033	0.412465	0.254922	0.0665357	0.262704	0.794584	0.174746	2.02032	0.37576	1.72993	1.14376	0.0578004	0.269362	0.0710226	0.349291	0.0448334	0.0304753	0.0612486	0.187412	0.223578	0.595194	0.178656	0.636941	0.0668782	0.135252	1.69788	11.2068	0.172763	0.0996912	0.306618	0.556682	0.0569334	0.0119034	0.0820661	1.2094	0.155239
TCGA-Z7-A8R6	3256	0	0.575766	0.167536	0	0.157506	0.157483	0.330999	0.109792	0.414672	0	0.323868	0.10295	0.152509	0.811884	0.132312	0.707521	1.00339	1.85585	0.712874	2.1623	0.221985	0.831338	0.102062	0.0204878	0.442668	0.140258	0.0835708	0.286048	0.0972196	0.08684	0.0553578	0.483983	0.223381	0.0660792	2.41895	0.0457177	0.116429	0.793226	5.38788	0.489898	0.19819	0.108683	0.699589	0.0807218	0	0.174534	1.62647	0.225895
TCGA-E2-A15O	289	0	0.617487	0.660876	0.161164	0.139795	0.155305	1.95001	0.129928	0.490725	0	0.255512	0.243662	0.260693	0.927657	0.0840175	0.460506	2.18592	2.60689	0.345178	2.33601	0.105079	1.67457	0.0805205	0.0824341	0.400595	0.242589	0.153841	0.141046	0.0383501	0.102767	0.0393064	0.185892	0.132175	0.26392	5.43452	0.0751425	0.145887	2.76008	4.12686	2.29483	0.981794	0.282955	0.700528	0.238816	0	0.154908	1.49953	0.980191
TCGA-E2-A14N	1434	0	0.488128	0.220943	0.0615775	0.218102	0.0474709	0.252148	0.930801	0.0407599	0	0.320334	0.232745	0.114929	0.0632925	0.667562	0.119966	0.882881	1.22799	0.194772	1.93962	0.125464	1.13967	0.605689	0.0880044	0.235475	0.195133	0.0787226	0.619743	0	0.171785	0	0.0863822	0.799604	0.242759	0.824509	0.0344524	0.209026	1.70631	4.66609	0.0692216	1.7662	0.171995	1.60189	0.068435	0	1.13442	2.09508	0.15059
TCGA-A2-A0YG	666	0	0.430709	0.526374	0.122252	0.13432	0.183779	0.48445	0.0246393	0.226581	0	0.0666253	0.623803	0.0836631	0.175919	0.217267	0.381075	2.88126	0.162531	0.358886	2.06001	0	0.857418	0.0458093	0.0514958	0.210373	0.0484254	0.0916904	0.278176	0.116362	0	0.159019	0.381105	0	0.192782	1.63692	0.0455996	0.116811	1.33378	3.37417	0.0366474	0.153086	0.0195124	0.676311	0.543465	0.00568126	0.352518	0.713044	0.423758
TCGA-A7-A26F	738	0	0.630404	7.01835	4.85452	2.50131	0.431817	1.54555	7.77708	0.933793	0.92848	0.390576	1.84271	1.16161	2.17501	7.46243	3.82616	3.72569	0.735498	11.5114	1.90197	0.405788	0.404172	3.49817	9.99958	2.30066	2.7447	0.834562	4.82951	0.839221	0.529145	1.09627	1.02829	4.93411	0.415225	1.72338	0.270835	7.3552	2.79543	7.39324	0.870657	2.93485	1.6556	1.20233	1.93672	7.80918	2.85813	0.518579	12.6925
TCGA-BH-A0B8	1569	0	0.228978	0.366452	0	0.122146	0.0814184	0.669624	0.0982423	0.193592	0	0.10465	0.18424	0.131411	0.478753	0.188659	0.0844127	1.38076	1.4041	0.255288	3.59506	0.0794534	0.86523	0.0811785	0.00488869	0.963072	0.077233	0.193873	0.341276	0.11599	0.207213	0.317021	0.329236	0.444184	0.31535	0.914636	0.148483	0.392211	1.83626	2.29794	0.0487071	0.241955	0.0778002	0.449434	0.144461	0	0.208232	0.361024	0.20386
TCGA-E2-A1BC	501	0	1.09862	0.120348	0.117395	0.763719	0.101814	0.604765	0.118302	0.893633	0.0597048	0.0872435	0.443719	0.255626	0.361994	0.737181	0.22871	2.11319	0.29264	1.58238	4.01347	0.287031	1.8678	0.238276	0.141286	0.168347	0.0697524	0.0900489	0.513702	0.279349	0	0.286315	1.0247	1.12325	0.284806	3.12775	0.262729	0.368982	0.944013	1.91994	1.40766	0.0297982	0.187372	0.657175	0.260937	0	0.376126	2.52693	0.667804
TCGA-E2-A14Y	2109	0	1.20208	0.286998	0	0.273189	0.0539552	0.0924486	0.105794	0.671749	0	0.112695	0.198403	0.0326569	0.107907	1.00752	0.318156	0.725141	0.135696	0.150479	0.707969	0.0570408	0.977193	0.0437094	0.010529	0.26764	0.0138617	0.0238602	0.0306259	0.166542	0	0.36984	0.152727	1.19582	0.0955101	0.516379	0.0424216	0.0527952	0.661673	9.46228	0.655641	1.23764	0.809881	1.03711	0.181493	0.0894438	0.0560597	0.315881	0.17116
TCGA-A7-A4SF	545	0	0.463199	0.853613	0	0.589211	0.076016	0.416794	0.0883263	0.0870261	0.0445765	0.455961	0.165644	0.272649	0.33033	0.160963	0.739953	2.21067	0.655468	0.746548	4.01781	0.107151	0.825332	0.0957926	0.0527431	0.25138	0.190953	0.0373511	0.0767076	0	0	0.195953	0.163941	0.119805	0.19935	3.90402	0.020433	0.242429	0.457177	11.2219	0.62402	0.192814	0.0699475	0.779279	0.42211	0	0.140411	1.67364	0.321523
TCGA-A2-A4RW	222	0	0.36601	0.331337	0.277034	0.387151	0.160177	0.963631	0.139587	0.519567	0	0.0800647	0.610812	0.287255	0.205652	0.486877	0.539719	2.66735	0.255772	3.32562	2.4476	0.188152	1.919	0.317191	0.0972452	0.485554	0.438945	0.37778	0.323268	0.439479	0.404826	0.356597	1.30982	0.126224	0.504072	2.86407	0.0947218	0.127708	2.36821	4.53794	0.51904	0.250023	0.0736948	0.456126	0.376304	0.0107286	0.591731	1.4427	0.490938
TCGA-AN-A03X	10	0	1.51107	0	0	0.100389	0.236175	0.248197	0.164653	0.351497	0	0.516058	0.038598	0.0127064	0.153946	1.4277	0.848849	0.564287	0.0905102	1.28865	4.24699	0.732397	3.76677	0.0255102	0.0122901	0.50766	0.129442	0.487394	0	0	0	0.564532	1.42618	0	0	0.703208	0.0495172	0	0.772346	1.47606	0.0918366	0.366345	0	0.349721	0.181586	0.0474566	0	1.27632	0.208475
TCGA-GM-A2DD	2282	0	0.602245	0.422085	0	1.63261	0.0453437	0.574931	0.385273	2.33601	0	0.145705	0.250105	0.118927	0.161217	1.11501	0.381967	1.17572	0.472444	1.20868	2.1163	0.191747	1.50877	0.257132	0.0486668	1.29331	0.174739	0.070182	0.102952	0.0699807	0.0703229	0.179315	0.783858	0.522582	0.017837	1.86443	0.131634	0.103527	0.709465	5.2403	0.550998	0.736532	0.539802	0.522947	0.39221	0.0956686	0.424011	1.69489	0.112572
TCGA-A8-A0A7	30	0	0.554193	0.322517	0.0524337	0.303209	0.0909492	0.533303	0	0.46855	0	0.376678	0.346822	0.260968	0.287435	0.785867	0.170253	0.949328	0.450208	0.780471	3.71274	0.598269	1.29392	0.368392	0.149873	0.576463	0.249235	0.0580952	0.137665	0.093577	0	0.255761	1.67134	1.2184	0.214661	1.31818	0.0562283	0.0922898	1.33898	2.65425	0.294714	2.12947	0.29291	0.189927	0.0971215	0.0121835	0.29399	1.54733	0.340084
TCGA-D8-A1XC	377	1	0.905642	1.28467	0.128528	0.213681	0.662623	1.06108	0	0.638072	0	0.31839	0.455436	0.4198	0.0880716	0.0494913	0.79293	1.8428	0.694182	0.0425139	3.17624	0.157125	0.542531	0.0802684	0.0483388	0.153593	0.267285	0.810616	0.309329	0.07646	0.58906	0.0783667	0.100168	0.0439204	0.292326	1.48389	0.0359554	0.137351	1.68299	3.04291	0.0240805	0.375176	0.0769279	0.359748	0.119034	0	0.205897	1.74026	0.310902
TCGA-AO-A12F	1842	0	0.829212	0.167849	0	0.240082	0.171301	0.593205	0.0942831	0.170308	0.404454	0.162237	0.35363	0.0582073	0.144249	0.324239	0.0911372	0.935091	0.285052	0.485487	2.21627	0.190629	6.36442	0.160683	0.151307	0.0894446	0.231627	0.0996752	0.347993	0.083487	0	0.437353	0.415619	0.447598	0.198609	0.754206	0.122142	0.170559	5.0326	13.8878	0.122704	1.39719	0.765315	1.72529	0.485237	0.0271744	0.78687	0.828291	0.186525
TCGA-A2-A0EO	2442	0	0.997846	0.681035	0.0474516	0.157779	0.100598	0.513969	0.191273	0.455439	0	0.129302	0.134515	0.169748	0.186964	0.809583	0.431412	0.779669	1.15658	0.497362	2.10226	0.212702	2.4344	0.21485	0.0321234	1.17947	0.103379	0.149637	0.0622922	0.423428	0.0756441	0.125374	1.36461	0.0648605	0.424504	0.803933	0.0973463	0.161076	1.16535	2.01033	1.58248	0.192713	0.0757367	0.109378	0.0878933	0	0.114024	0.87313	0.383451
TCGA-B6-A0X5	2097	1	1.97208	0.669086	0	0.304031	0.0978346	0.469372	0	1.15205	1.62279	0.574858	0.205574	0.090233	0.149076	0.137473	0.235469	1.44958	0.0200858	0.187401	3.84422	0	1.71892	0.543472	0.076367	0.0693286	0.229804	0.135975	0.0317329	0.0431406	0.578021	0.766418	0.220416	0	0.296888	2.93284	0.0371927	0.164111	3.08122	3.54107	0.0271736	1.04921	0	0.620876	0.107459	0	0.116172	3.09675	0.231321
TCGA-D8-A73U	492	0	0.841003	0.708827	0.0329253	0.747311	0.387085	1.0177	0.165899	0.806387	0	0.0815628	0.311121	0.184357	0.28202	0.64757	0.256582	2.543	0.674844	4.19164	2.30188	0.402512	2.43753	0.452377	0.173363	1.35351	0.443432	0.140309	0.201707	0.19587	0.0262437	0.803017	1.56014	0.225024	0.439331	1.6195	0.187286	0.182137	1.25942	4.09243	0.814278	0.278579	0.262758	0.433683	0.0487894	0	0.580198	0.800167	0.588146
TCGA-AR-A5QP	1185	0	0.733116	0.63797	0.0622315	0.332876	0.0959501	1.13439	0.188137	1.37996	0	0.169576	0.147011	0.271016	0.202555	1.07649	1.25281	2.47487	2.03392	2.41098	4.08777	0.228234	3.6574	0.28177	0.028086	0.684181	0.369759	0.312931	0.163389	0.40723	0.0496026	0.113832	1.16884	0.425314	0.198157	0.552676	0.153781	0.140831	1.35926	4.51694	5.40999	0.663436	0.198653	0.471325	0.230539	0.00723003	0.348924	2.24696	0.380473
TCGA-BH-A1ET	2520	1	1.23069	0.81143	0.0646137	0.312925	0.0435851	0.733999	0.065113	0.737776	0	0.224086	0.381595	0.110546	0.221377	0.604783	0.461563	2.25855	1.15432	0.928373	5.95684	0.10532	2.24487	0.176543	0.162816	0.231643	0.102377	0.715902	0.282739	0.249847	0.0515014	0.157586	0.367601	0.0220797	0.200843	1.91572	0.126529	0.101543	1.58332	1.83166	0.121058	0.437354	0.0902377	0.755327	0.191491	0	0.414035	3.23027	0.647517
TCGA-D8-A1XR	482	0	1.34119	0.665517	0.0572811	0.372644	0.209754	0.559906	0.173171	1.35234	0	0.288524	0.433012	0.201941	0.300924	0.101801	0.297588	2.15011	2.96155	0.570784	5.13415	0.0311227	0.520778	0.137131	0.0603209	0.292061	0.151265	0.829939	0.267363	0.0454346	0.0152189	0.116419	0.312492	0.548073	0.474802	1.13221	0.0872433	0.129628	0.771843	3.17324	1.28784	0.0840063	0.0609502	0.352095	0.113173	0	1.13173	1.39207	0.261894
TCGA-A8-A07L	975	0	0.69409	0.21543	0.0262679	0.110127	0.435381	0.40943	0.370593	0.521625	0	0.279805	0.322676	0.678203	0.53099	0.242755	0.477636	1.40752	0.785761	0.728772	4.57429	0.0428167	1.58644	0.172251	0.0434687	0.226012	0.301746	0.192535	0.321844	0.0937592	0	0.138807	1.00721	0	0.58151	5.66343	0.078383	0.0396298	1.98098	7.93735	0.413403	0.155576	0.125777	1.17638	0.0194621	0	0.547044	0.364785	0.206682
TCGA-AO-A0JA	655	0	0.351995	0.208098	0.0253739	0.150398	0.249404	0.422309	0.07671	0.621442	0	0.119427	0.311694	0.173647	0.252112	0.715504	0.131823	1.87478	0.969857	0.96835	4.31464	0.268836	2.43872	0.198082	0.0648926	0.897537	0.0301527	0.237884	0.222064	0.0905682	0	0.185653	1.13509	0.34683	0.138506	1.74036	0.0970102	0.0638017	1.43931	3.15383	0.0570475	0.399318	0.0809977	0.501327	0.0563993	0	0.284537	0.916163	0.466744
TCGA-A2-A0YE	554	0	0.35926	0.290886	0	0.10597	0.24153	0.537219	0.0476567	0.250427	2.83806	0.339735	0.402181	0.036777	0.340258	0.862877	0.245688	0.544418	2.67209	0.398891	4.46279	0.0192712	4.09992	0.110754	0.135174	0.135633	0.0842967	0.169284	0.165551	0.253198	0	0.413297	0.26905	0.0646412	0.157755	0.68491	0.035279	0.118912	1.78836	6.81719	0.177206	1.41645	0.169831	0.451607	0.437981	0.0769198	0.227277	1.36273	0.263989
TCGA-E2-A14R	1174	0	1.34429	0.466064	0	0.638464	0.106395	0.883621	0.0654485	1.07475	0.297275	0.144797	0.0920548	0.21213	0.0667554	0.0192373	0.337412	0.387428	0.305806	0.192002	2.20375	0.238192	2.80474	1.6934	0.00977047	0.124179	0.308713	0.132848	0.0284196	0.0386361	0	0.0527995	1.89809	0.665805	0.108325	0.408189	0.0272531	0.326612	1.05863	11.4664	1.65487	2.55522	0.233236	1.86062	0	0.015091	0.208085	4.37432	0.0586977
TCGA-EW-A1P5	703	0	1.11345	0.145614	0	0.266949	0.268278	0.180118	0.114511	1.03423	0	0.33779	0.187906	0.220922	0.301727	0.164925	0.0737934	1.92654	0.739626	0.456916	3.0555	0.0463053	1.30983	0.11532	0.0598315	3.15039	0.135034	0.184011	0.671272	0	0.113216	0.127022	0.358664	0.271813	0.267063	2.08044	0.0105962	0.185721	1.01872	3.64602	1.70318	1.31237	0.136025	0.542568	0.105239	0.0264036	0.0910179	1.55831	0.755142
TCGA-A8-A07R	273	0	0.535571	0.126785	0.0206123	0.0327785	0.206573	0.103462	0.0207715	0.109151	0.41932	0.291046	0.194771	0.115413	0.247174	0.451799	0.107085	0.332205	0.673673	0.204541	1.32492	0.705558	1.44565	0.218837	0.0434123	0.17735	0.0244943	0.00351352	0.270588	0.0245241	0	0.1173	0.353409	0	0.287536	0.450602	0.00384416	0.0466459	0.663	2.73536	0.2935	2.27416	0	1.09957	0	0.00478945	0.165101	0.214684	0.245465
TCGA-AR-A1AJ	2383	0	0.664597	0.424686	0	0.436335	0.171087	0.750452	0.029819	0.76388	0	0.0733012	0.475332	0.35898	0.152072	0.820376	0.038432	2.08722	0.426181	1.76179	2.43245	0.168813	0.28824	0.452754	0.240382	0.84866	0.2227	0.0706144	0.336654	0.140824	0.0235854	0.300699	1.32832	1.29428	0.233309	1.82741	0.124168	0.104165	1.66562	4.21715	0.133054	2.84912	0.306986	0.60412	0.109619	0.0343779	0.331818	0.719117	0.585205
TCGA-EW-A1P0	1251	0	1.11647	0.589097	0.101407	0.263883	0.50163	0.732257	0.102191	1.18586	0	0.502412	0.255526	0.283901	0.683295	0.148182	0.0878054	3.58003	0.0561745	0.271139	4.31953	0.0826468	3.18294	0.158327	0.0101703	0.484732	0.28118	0.685662	0.0591655	0.0402174	0.107771	0.0412203	0.395156	0.138611	0.522789	4.48911	0.059889	0.144491	1.85863	5.07543	0.835967	0.1716	0.18883	0.467497	0.0250445	0	0.216601	3.80228	0.388165
TCGA-C8-A27B	439	0	0.296604	0.447329	0	0.10148	0.0511897	0.390936	0.0573553	0.301392	0	0.0516968	0.304759	0.0708185	0.0910009	0.0179824	0.320329	0.508286	0.304774	0.0980533	3.93535	0.170082	1.30596	0.195497	0.131288	0.308334	0.120239	0.05821	0.0830176	0.0225723	0.0151218	0.0539822	0.206998	0.181525	0.12082	0.124422	0.0424587	0.0286223	1.03905	5.91886	0.0284359	1.58272	0.0757015	4.29813	0.070282	0.00440828	0.0607844	0.961643	0.147257
TCGA-A2-A0EX	752	0	0.627288	0.298004	0.0872073	0.0588343	0.0168073	0.568284	0.0292938	0.634976	0	0.0864121	0.192277	0.135637	0.22907	1.10212	0.679592	0.651036	0.144926	0.311297	2.85859	0.0947653	2.66173	0.181543	0.0349849	0.250114	0	0.272528	0.101761	0.518788	0	0.236322	1.38648	0.0794677	0.141046	1.12797	0.230408	0.0804025	1.1056	2.57627	1.82995	0.177085	0.27838	0.344601	0	0	0	1.15051	0.228722
TCGA-A8-A07G	577	0	0.249932	0.290899	0.0436554	0.287158	0.155652	0.253725	0.175971	0.433452	0	0.17303	0.103128	0.0339496	0.35897	0.68792	0.311849	0.762982	0.471568	1.1525	4.05262	0.142317	1.50255	0.129503	0.0656745	0.834702	0.172924	0.253007	0.210132	0.415523	0	0.328287	1.77598	0.0895074	0.205201	0.906628	0.0936294	0.120747	0.62145	3.78741	0.621613	0.155134	0.0174194	0.143754	0.113207	0.00507187	0.174836	0.469842	0.413118
TCGA-A2-A3KC	1102	0	0.610078	0.312435	0.110825	0.416563	0.496598	0.914931	0.0558405	0.586864	0.0563632	0.295125	0.602147	0.40507	0.427167	0.961815	0.143939	1.91372	1.33526	3.22705	2.6607	0.361288	2.50095	0.216288	0.141714	0.450286	0.329242	0.217245	0.460703	0.263714	0.596258	0.551843	1.07963	0.0757417	0.487319	1.42335	0.351367	0.285631	1.54752	5.85173	1.8272	0.309434	0.176885	0.437925	0.123166	0.0321889	0.488227	1.03885	0.683454
TCGA-D8-A1JD	552	0	0.520557	0.271292	0.0176423	0.0790655	0.190409	0.335575	0.0355572	0.537185	0.017945	0.314665	0.166707	0.29635	0.284093	0.581095	0.389536	0.631452	0.156367	1.54061	1.93369	0.273191	2.00496	0.121198	0.0557356	1.04571	0.167719	0.0601452	0.154399	0.230895	0	0.616732	1.65268	0.0241148	0.101652	1.92355	0.0312575	0.0709773	1.15028	8.01291	0.224767	0.152256	0.0703963	0.453139	0	0	0.226099	0.624751	0.196965
TCGA-E2-A107	1047	0	1.20629	0.580065	0.0257196	0.237966	0.0297413	0.394089	0.233265	1.20874	0	0.344048	0.0243031	0.0800055	0.246735	0.179789	1.23597	1.89494	0.669627	0.309457	3.14833	0.0628844	2.20471	0.184718	0.0193461	0.221294	0.122254	0.381416	0.135054	0.0306007	0.0205002	0.146364	0.192426	0.457021	0.179391	3.35945	0.112722	0.0517367	0.939073	1.85879	0.250574	0.169737	0.0615759	0.575911	0.0381117	0	0.247211	1.41082	0.207837
TCGA-A8-A086	396	0	1.17525	0.280042	0.0420261	0.0850585	0.0971953	0.799381	0.0211754	0.973639	0	0.624643	0.37726	0.183022	0.907127	0.535273	0.955214	0.831266	0.791532	0.535196	4.10584	0.154131	1.26907	0.0984231	0.0410952	0.92408	0.0998821	0.200582	0.183899	0.150005	0.95468	0.427073	1.4444	0	0.35685	1.88913	0.0313512	0.11624	1.44312	2.8409	0.692899	0.714716	0.335385	0.387489	0.108981	0	0.100986	0.919203	0.339608
TCGA-BH-A0AU	1914	0	0.745788	0.883817	0.0923709	0.24482	0.28484	0.36604	0	1.10057	0	0.541544	0.407324	0.440583	0.981082	0.561801	0.319925	1.77229	0.92104	1.12668	1.97125	0.150564	0.959774	0.144219	0.0972729	0.618153	0.158553	0.173198	0.134733	0.29307	0	0.125158	0.892661	0.168346	0.168072	2.02772	0.0746506	0.077421	0.890003	4.18195	0.0923001	1.25568	0.12286	0.486673	0.0912512	0	0.09865	0.491726	0.474709
TCGA-GM-A2DM	3226	0	0.781171	0.671421	0.0272894	0.181477	0.220896	0.446979	0.0550005	0.776736	0	0.202804	0.232078	0.127333	0.261794	0.0420325	0.0354435	0.993876	0.559327	0.194073	5.40209	0.177927	0.956976	0.0852139	0.0205268	0.2348	0.118906	0.627976	0.119414	0	13.0291	0.144205	0.0893249	0.0373012	0.157238	1.29754	0.017813	0.0892035	0.925218	3.00087	1.73836	0.240129	2.33025	0.37742	0.101095	0	0.13115	4.77503	0.293062
TCGA-BH-A0AW	622	0	1.25181	0.225599	0	0.0848373	0.0424124	0.474782	0	1.31099	0	0.0817711	0.173286	0.114091	0.10053	0.608376	0.524001	0.760012	0.182856	0.580815	3.15591	0.269027	1.92928	0.194698	0.00551765	1.05191	0.0871696	0.0875266	0	0	0	0.163995	0.691737	0.601598	0.122348	0.932086	0.198367	0.101446	0.852915	7.96927	0.0274868	0.248259	0.497588	0.434791	0.108698	0	0.117511	1.98643	0.19109
TCGA-GM-A3NY	1162	0	1.27136	1.11725	0.0927516	0.998962	0.0983173	0.722846	0.420608	2.4251	0	0.120626	0.153376	0.129835	0.0476674	0.673094	0.632448	1.71327	4.25168	1.77369	2.74936	0.0377963	5.84261	0.130332	0.0872088	0.243847	0.027555	0.383398	0.18264	0.165531	0.0184823	0.141383	0.354199	0.6339	0.731314	0.912433	0.149196	0.623865	1.26492	4.24373	7.24646	0.431621	0.166544	0.916274	0.635665	0.00538792	1.22583	3.81586	0.732257
TCGA-AC-A3W6	0	0	0.78505	0.267434	0.0869569	1.99043	0.0391045	1.09502	0.175258	0.844203	0.0589661	0.043082	0.0273893	0.261479	0.337653	0.752099	0.150587	1.9111	1.04368	6.55562	2.64997	0.0944932	4.19761	0.325839	0.07849	0.581923	0.241113	0.128461	0.253673	0.241406	0.0231035	0.801189	1.36442	0.435818	0.140641	1.37819	0.508144	0.255092	1.29141	6.95719	0.477897	0.215816	0.277581	0.80176	0.171806	0.00673508	0.092868	1.89188	0.317443
TCGA-A1-A0SN	1196	0	0.37202	0.27712	0.0450532	0.0879287	0.112879	0.202338	0.0681021	1.05868	0	0.0502227	0.170288	0.175183	0.378182	0.306932	0.409607	1.20233	0.586495	0.388396	1.41335	0.128514	1.77009	0.16882	0.0304998	0.732214	0.124923	0.0691169	0.157717	0.0804052	0	0.311328	0.758419	0.0307911	0.0819759	2.01905	0.102929	0.0792992	0.3476	4.11569	0.08441	0.205844	0.0539315	0.31155	0.0667607	0.0104685	0.216521	0.406678	0.162873
TCGA-EW-A2FV	788	0	0.629468	0.418656	0.0204191	0.256819	0.0826421	0.53404	0.0205769	0.783927	0	0.14163	0.270124	0.177849	0.286833	0.580625	0.238684	1.33773	0.169667	0.648397	2.61454	0.166416	1.12712	0.274171	0.0645081	0.331855	0.1375	0.0765729	0.107221	0.364414	0.0162754	0.1411	0.684281	0.223283	0.136229	1.47863	0.257049	0.0872831	1.07837	3.32354	0.749826	1.19899	0.146657	0.739625	0.0907721	0	0.228975	1.4887	0.510211
TCGA-AC-A62Y	530	0	1.184	0.459358	0	0.798936	0.0633297	0.726039	0.0903096	1.28527	0	0.2146	0.310499	0.130093	0.0818782	0.215897	0.46558	1.42559	2.81313	0.653384	1.67534	0.511265	0.71777	0.177231	0.0494334	1.11377	0.141993	0.407357	0.366007	0	0.690497	0.0728558	0.228153	1.59244	0.208356	0.97139	0.0807818	0.307963	0.967346	3.88047	2.12677	0.490331	0.166876	0.72792	0.0663981	0.00694112	0.382836	2.17791	0.371621
TCGA-A2-A0YT	723	1	0.598488	0.633262	0.0411815	0.11014	0.253979	0.310063	0.103749	0.722369	0	0.122418	0.116741	0.0896719	0.783076	0.280555	0.267434	1.18952	0.136875	0.217098	9.98187	0.151033	1.09648	0.102875	0.034074	0.03937	0.106031	0.161453	0.126142	0.0979939	0.229771	0.209245	0.401182	0.16887	0.305969	3.73609	0.107524	0.0258873	1.09191	5.39765	0.277762	0.71429	0.0985936	0.569553	0.244094	0	0.296871	1.01511	0.409411
TCGA-D8-A27T	398	0	0.750394	0.472106	0.069078	0.179756	0.0887553	0.395398	0.0464079	0.701113	0	0.148304	0.261095	0.222043	0.205117	0.739326	0.149531	1.28683	0.727051	1.71941	1.97539	0.112597	1.97382	0.222894	0.0762079	0.70442	0.10033	0.125599	0.201516	0.273959	0.0367065	0.449266	1.45715	0.598	0.195518	2.04493	0.122388	0.185274	1.00587	4.76283	1.67386	0.440297	0.330763	0.303292	0.204722	0	0.184434	1.40697	0.492108
TCGA-AR-A24V	3203	0	1.25057	0.735658	0.20503	0.145239	0.150157	0.449571	0.0826459	1.15358	0.291968	0.253951	0.174365	0.229602	0.604123	0.932818	0.4527	1.5621	0.249868	2.21005	3.73316	0.250649	3.50177	0.185666	0.0462666	1.48968	0.178673	0.251632	0.25121	0.439094	0.0980535	0.200019	2.39045	0.0280251	0.180312	1.64158	0.0325022	0.144351	1.50167	2.24183	2.47384	1.36004	0.212709	0.297066	0.0911452	0.0142922	0.229916	1.566	0.843673
TCGA-AR-A2LK	1649	1	1.32133	0.71424	0.112373	0.0779783	0.619403	0.379992	0.13589	0.773582	0.0228603	0.295073	0.318553	0.706105	1.40143	0.266281	0.175141	1.04432	0.224097	0.752697	5.5713	0.146534	1.25517	0.112287	0.0439535	0.558635	0.0623171	0.283491	0.354043	0.160439	0.0537412	0.283202	0.711127	0.03072	0.42938	0.902789	0.0398191	0.19779	3.66336	4.63127	0.707407	0.239597	0.394584	0.843682	0.0499549	0.00522218	0.252025	1.79462	0.446867
TCGA-A8-A094	0	0	1.47696	0.282584	0.0459415	0.345366	0.0885423	0.182054	0.0462966	0.12164	0	0.18209	0.217057	0.242947	0.141663	0.234057	0.238676	1.80781	0.0254493	0.666739	3.63541	0.0748847	1.43206	0.215186	0.0414682	0.483127	0.236574	0.446371	0.201033	0.109321	0.0366184	0.317466	0.422491	0.0627964	0	2.17184	0.0556923	0.138622	1.21812	4.96607	0.172149	0.598611	0.146653	0.42359	0	0	0.44158	1.21219	0.31263
TCGA-A8-A081	0	0	1.77177	0.612531	0.05975	0.221706	0.429912	0.336743	0.220776	0.738271	1.09396	0.749931	0.564594	0.539004	0.491312	0.0401156	0.724299	3.05986	0.0551642	0.182815	2.04527	0.292177	2.1341	0.0995069	0.188762	0.209446	0.220898	0.135798	0.226595	0.213268	0.0952493	0.0971495	0.152115	0.245012	0.259713	2.91715	0.0520021	0.180287	0.965267	4.42679	0.253743	0.266251	0.0953659	0.708309	0.427936	0.0138835	0.60621	0.248926	0.489186
TCGA-AR-A24O	3607	0	0.616457	0.643279	0.0482687	0.491955	0.0604678	0.446309	0.0243209	0.223653	0	0.155443	0.752572	0.172671	0.223258	1.35824	0.59557	2.08124	0.855631	2.12948	3.65887	0.196695	2.24123	0.452172	0.19969	0.738327	0.152958	0.185125	0.295702	0.574292	0.0961833	0.264876	0.978067	1.68242	0.13174	0.896916	0.477109	0.163849	1.24836	2.17276	0.217043	0.592178	0.269643	0.731149	0.143051	0.0112157	0.270637	1.60875	0.767277
TCGA-A7-A6VY	266	0	0.534127	0.179454	0	0.224144	0.12049	0.422811	0.63001	0.811094	0.40698	0.14248	0.11815	0.1478	0.214197	0.225178	0.422232	1.96284	1.16363	0.954353	2.62565	0.24457	3.60521	0.156175	0.0526685	0.621585	0.237735	0.0852531	0.0875418	0.059506	0	0.294785	0.767874	0.136727	0.10617	1.01819	0.0326466	0.119471	1.14676	15.6191	0.524747	3.90161	0.199567	0.75759	0.018528	0	0.120182	0.955012	0.154219
TCGA-BH-A1FU	1688	1	0.339266	0.126361	0.0308149	0.160374	0.142534	0.54543	0.0621062	0.30596	0	0.0534344	0.116472	0.0575134	0.147808	1.13545	0.200113	1.27062	0.529169	1.12249	2.33584	0.326484	1.72097	0.33678	0.0695363	0.55973	0.170886	0.0892949	0.215746	0.513283	0.0491231	0.626289	1.36888	0.168481	0.140172	1.91988	0.158041	0.185959	1.393	3.80612	0.577337	0.208579	0.14755	1.01471	0.0228311	0.0143203	0.197458	1.00564	0.452154
TCGA-E9-A1QZ	755	0	2.13208	1.05452	0.0894472	0.514014	0.0818853	0.933396	0.202811	0.444057	0	0.609342	0.0422606	0.139121	0.375415	0.694154	0.348523	1.21226	1.80855	0.658309	6.76882	0.510296	1.04557	0.502755	0.104286	0.491697	0.106293	0.141034	0.273985	0.372479	0.0178238	0.181794	0.393863	9.292	0.20344	1.31989	0.291931	0.118079	1.49687	4.02288	0.234619	1.13899	0.588906	0.78054	0.248521	0	0.788102	1.44401	0.323364
TCGA-AC-A2BM	3022	0	2.09963	1.54345	0.167286	0.532051	0.558839	0.427207	0.0561929	0.996582	0	0.414401	0.816711	0.477009	0.983907	0.287392	0.0362119	1.82076	2.81093	1.02022	5.76197	0.249953	3.29529	0.130592	0.0964705	0.666363	0.231924	0.0617828	0.390408	0.0663445	1.82228	0.181331	0.230326	0.11433	0.676405	2.5142	0.0597974	0.273412	2.4662	9.57123	0.480578	0.330259	0.0667505	0.624309	0.123944	0	0.223322	1.62618	0.42689
TCGA-A7-A4SE	644	0	0.507598	1.40042	0	0.394974	0.156321	0.394719	0.43019	0.141286	0.26053	0.0528748	0.161352	0.0663962	0.555788	0.440032	0.221779	0.830978	2.19923	4.26616	1.36652	0.139167	7.1801	0.293263	0.192662	0.652981	0.253645	0.0291067	0.410961	0.507907	0.0680521	0.659392	0.692007	0.233403	0.0388372	0.944886	0.0477688	0.21468	0.259777	11.8754	1.11973	1.74094	0.272542	1.65875	0.0632575	0.0595153	0.273546	0.533546	0.331349
TCGA-C8-A12W	385	0	1.57955	0.0318348	0.0621072	0.0448935	0.155608	0.385578	0.0625872	0.205553	0	0.484635	0.117374	0.125578	0.606451	0.404718	0.604989	0.799479	0.275235	0.606035	2.28236	0.227778	1.9763	0.0775746	0.0513882	0.296876	0.0369021	0.0793998	0.244594	0.295576	0.0247518	0.252456	1.33592	0	0.404939	1.93475	0.0173744	0.117125	0.836874	10.346	0.674899	0.152391	0.12391	0.245418	0.460158	0	0	1.70342	0.293865
TCGA-A1-A0SK	967	1	0.283372	0.311831	0.116992	0.0947141	0.329196	0.166898	0.188634	0.789891	0	0.643384	0.596964	0.152848	0.256534	0.288315	0.425459	0.773806	0.324039	0.038698	1.57591	0	3.93549	1.47589	0.0739203	0.0671074	0.240978	0.111676	0.16382	0.250551	0.484901	0.408976	0.463179	0.095948	0.184488	0.332481	0.0174551	0.0706012	0.996708	9.54486	0.0350707	0.21381	0.485495	0.816721	0.0173361	0.0108737	0.262384	0.649872	0.17664
TCGA-E2-A10B	1141	0	0.513189	0.325804	0.0635619	0.287922	0.281754	0.822801	0.21351	0.631101	0	0.188947	0.160164	0.0395442	0.442806	0.291193	0.275181	1.25502	0.551625	0.533502	2.70205	0.155409	1.16952	0.125703	0.0382486	0.405106	0.0755328	0.16613	0.222509	0.151249	0.0675507	0.223919	0.739747	0.260644	0.391935	2.56482	0.112615	0.170479	1.09592	2.41235	0.238174	0.774422	0.169083	0.446517	0.0941871	0	0.27153	0.941537	0.288357
TCGA-E9-A5UP	803	0	1.63834	0.893604	0.0311313	0.252032	0.395992	1.08561	0.0627437	0.762447	0	0.408728	0.323585	0.522934	0.917284	0.0184423	0.566068	4.45048	2.3281	0.146739	3.57958	0.025372	1.75885	0.0680474	0.0936667	0.148809	0.160309	0.0902115	0.354186	0.0370394	0.0248137	0.0506174	0.024262	0.0425526	0.405952	4.22795	0.00290297	0.187868	2.34099	5.41624	4.01286	0.152772	0.273284	0.307539	0.115327	0	0.149614	2.87495	0.354181
TCGA-GM-A2DF	2155	0	0.80201	0.519497	0.0633436	0.416663	0.207538	0.610799	0.159583	0.587006	0.0644306	0.298139	0.299276	0.364528	0.0759591	0.10507	0.287948	1.01427	1.54393	0.649528	2.04391	0.438813	3.80503	0.969206	0.0381172	0.393622	0.175638	0.0161961	0.194027	0	0.151467	0.180237	0.192529	1.81824	0.297744	0.649099	0.165389	0.230949	1.1564	7.16288	0.118678	0.814639	0.0758263	2.71162	0.0234659	0.0220777	0.253686	1.62737	0.138071
TCGA-C8-A12N	358	0	1.61076	0.620232	0.0825016	0.266371	0.079502	1.05344	0.0554261	0.96478	0	0.25206	0.103944	0.205309	0.254398	0.677724	0.107154	1.22606	0.929271	1.51116	3.35226	0.313781	3.83967	0.223271	0.0579199	1.65632	0.261439	0.332825	0.240676	0.0327196	0.613753	0.670711	1.3331	0	0.166794	1.57811	0.0743679	0.179788	1.63764	3.36676	2.28767	1.10291	0.109733	0.344118	0.305631	0	0.17622	4.86927	0.356736
TCGA-AC-A5EH	511	0	0.692148	0.268534	0.0582098	0.471254	0.033656	0.392138	0.0293298	0.443103	0.266439	0.0865185	0.110008	0.00905362	0.54845	0.548291	0.264611	1.06	0.225717	1.37789	2.63851	0.213484	4.34718	0.0636181	0.0656774	0.556492	0.126817	0.114106	0.15283	0.519427	0.185588	0.627025	1.49706	0.0795656	0.0882623	0.588538	0.0515663	0.0731831	0.942494	11.6687	0.370803	0.167453	0.0464538	0.306689	0.10782	0	0	1.05088	0.315654
TCGA-AC-A23E	698	0	0.38896	0.482897	0.0588808	0.139034	0.166437	0.565173	0.0395572	0.493682	0.0199638	0.106964	0.018546	0.164844	0.161389	0.730181	0.280407	0.681947	0.293554	1.18156	2.89511	0.303923	2.68936	0.0735447	0.0354318	0.694253	0.0388723	0.190697	0.0858844	0.630498	0.015644	0.438792	2.06804	0	0.154752	0.58996	0.0420946	0.118443	0.767806	1.59272	0.220634	0.249094	0.0626525	0.529967	0.0581671	0	0.0943251	0.654148	0.373552
TCGA-E9-A1RI	1449	0	0.824797	0.67902	0.0685197	0.350003	0.0704304	0.651659	0.115082	0.332605	0	0.124474	0.669044	0.0781526	0.11738	1.26374	0.474633	2.35684	0.961566	3.02479	4.52714	0.260603	3.11478	0.149772	0.130568	0.851573	0.12666	0.101224	0.279842	0.570664	0.327688	0.278521	1.74442	0.0624386	0.374022	1.07974	0.0915818	0.137832	2.02526	4.96269	1.07836	0.0888937	0.218726	0.706976	0.186145	0.0106141	0.402476	0.935682	0.638698
TCGA-C8-A278	297	0	0.806638	0.186605	0.0455065	0.569064	0.0306964	0.186341	0.0458582	0.512075	0	0.107092	0.236502	0.155712	0.155913	0.183316	0.620593	0.823909	0.0252084	0.513665	2.46475	0.352334	0.531937	0.291303	0.0616133	1.13112	0.0630898	0.120232	0.0796517	0.0270714	0.0181358	0.175728	0.620642	0.279908	0.186302	1.19377	0.101843	0.0629334	1.07307	5.6243	0.0170519	0.246418	0.0726322	0.539459	0	0	0.10935	0.742546	0.195963
TCGA-D8-A1JJ	611	0	0.564592	0.153332	0.0854682	0.265653	0.284144	0.434648	0.0430643	0.551595	0	0.264653	0.363426	0.325684	0.285508	0.364548	0.277516	1.81129	0.390597	2.06288	4.04916	0.104485	2.13687	0.0667208	0.118934	0.674096	0.27084	0.182109	0.168298	0.203377	0	0.251875	1.41878	0.0876183	0.19439	2.55738	0.0199246	0.102081	0.789441	4.34979	0.048039	0.296488	0.0170518	0.506593	0.110817	0.0198593	0.171146	0.623126	0.33397
TCGA-AO-A0JE	2335	0	0.441109	0.328585	0.240391	0.362973	0.0308868	0.86087	0.0269165	0.512725	0.0271685	0.377148	0.0757173	0.224334	0.292843	0.544317	0.485677	1.40885	0.0887765	1.5892	3.34483	0.370068	1.57845	0.141789	0.0281276	1.02141	0.179863	0.332364	0.140255	0.222454	1.61802	0.162858	1.25315	0.219056	0.2592	1.71522	0.0821931	0.221633	1.42803	2.60434	0.680586	0.6147	0.0852631	0.299045	0.178108	0	0.213943	1.22406	0.301042
TCGA-E2-A15I	1692	0	0.640241	1.14216	0.0543476	1.39853	0.0785575	0.804028	0.273838	0.305781	0.276401	0.22214	0.924382	0.160606	0.269996	0.750161	0.423522	3.28752	2.84501	1.89094	5.12174	0.155027	0.794103	0.203648	0.302511	0.623484	0.344444	0.532678	0.356725	0.226316	0	0.209869	0.910645	0.0742865	0.156572	2.93309	0.177376	0.382634	1.68315	3.72885	0.244377	0.252908	0.368659	0.34003	0.2416	0.00631409	0.391784	1.39625	0.892801
TCGA-D8-A145	410	0	0.514768	0.319545	0.249363	0.396547	0.276341	0.881105	0.157056	1.05226	0	0.193038	0.530167	0.669032	0.544654	1.4957	0.0404842	2.64885	1.08781	3.73107	3.33662	0.177827	1.55864	0.272531	0.192258	0.268193	0.382755	0.196589	0.109117	0.556288	0.0745345	0.380107	1.38953	0.468666	0.141789	3.55185	0.264502	0.352695	1.65294	5.17058	0.630716	0.27428	0.174127	0.636379	0.415699	0.0434563	0.549272	1.68818	0.712566
TCGA-BH-A0BP	2296	1	1.06835	0.631015	0.0362077	0.465867	0.0697824	0.880016	0.0729749	0.934709	0	0.14351	0.410563	0.337892	0.198486	0.797924	0.611347	2.39484	1.02292	2.83097	2.55917	0.737731	2.93917	0.214818	0.0544702	0.484609	0.114738	0.26539	0.348566	0.430792	0	0.485688	0.83526	3.51389	0.0988217	3.67072	0.114796	0.227607	0.700353	4.22407	0.135675	0.496288	0.202266	0.28615	0.241439	0.0336527	0.0580034	0.930217	0.242542
TCGA-E2-A15M	336	1	0.43243	0.338102	0.0899469	0.43128	0.193578	0.388118	0.166177	0.327462	0	0.0779859	0.750774	0.177204	0.205449	0.628762	0.214176	1.75717	0.249131	1.0655	3.37069	0.464276	1.45056	0.416622	0.14208	1.1752	0.0653199	0.043441	0.419833	0.124853	0.0477957	0.188903	0.672957	2.45893	0.1182	0.581702	0.359264	0.0942367	1.17617	2.82299	0.0786432	0.279046	0.454615	0.878693	0.0777496	0.00696666	0.384245	0.416368	0.498913
TCGA-C8-A137	379	0	0.542248	0.146349	0	0.0980313	0.0275135	0.282855	0	0.732341	0	0.114933	0.236068	0.155426	0.403518	0.393252	0.556244	1.51644	0.0593106	0.447122	2.11126	0.0581738	1.80779	0.0445777	0.0214763	0.409435	0	0.0851695	0.21864	0.254776	0.0284469	0.130565	0.339336	0	0.119053	1.3361	0.0698885	0	0.519686	3.47431	0.0802398	0.175141	0	0.658128	0.105771	0	0	0.718654	0.258044
TCGA-A8-A06Y	791	0	1.16349	0.840543	0.0607345	0.210726	0.538442	0.64982	0.183612	0.864342	0	0.2332	0.373033	0.207819	0.104043	0.0647629	0.591617	1.54455	0.723345	0.150671	2.48076	0.0247493	1.69597	0.123272	0.0319788	0.0580629	0.0962307	0.274346	0.690988	0	0	0.061719	0.108866	0.622625	0.267062	1.85879	0.0481394	0.0534501	1.30676	4.37518	0.773772	0.251797	0.0484687	0.73998	0.0674982	0	0.243237	0.92777	0.180817
TCGA-A2-A0EW	1884	1	0.66759	0.594588	0.0263635	0.609809	0.106701	0.814876	0.0797017	0.68058	0	0.150208	0.523143	0.352637	0.24388	1.4181	0.547857	2.25692	0.817828	1.7528	5.64415	0.300808	2.94473	0.386917	0.115016	0.453669	0.250629	0.301088	0.207652	0.470502	0.105067	0.557249	0.867052	6.23417	0.111928	0.950942	0.481843	0.178983	1.34647	4.46766	0.612482	0.303362	0.126235	0.277802	0.195329	0.0183774	0.295634	2.05023	0.535404
TCGA-AR-A0TQ	2991	0	0.664023	0.139615	0.0972775	0.230636	0.191231	0.426602	0.0588176	0.360589	0	0.139766	0.275761	0.290496	0.37995	0.281223	0.328496	3.71794	0.215548	0.78512	2.46127	0.110994	0.429571	0.188331	0.0731714	0.316195	0.100185	0.0762758	0.306483	0.162035	0.0620293	0.0869918	0.448812	3.19119	0.1593	0.919742	0.11611	0.185897	0.904863	3.6364	1.57469	0.233749	0.170789	0.922545	0.0432443	0	0.52984	1.17529	0.248239
TCGA-LD-A9QF	323	0	0.970778	0.395879	0	0.334961	0.124041	0.64611	0	1.42717	0	0.159434	0.182448	0.270278	0.407944	0.537598	0.125388	1.37407	0.445658	3.78278	5.07645	0.236043	2.13159	0.251216	0.0919819	0.953708	0.191205	0.0822806	0.112653	0.191438	0.0256498	0.379343	0.842673	1.27561	0.0780709	0.967298	0.174046	0.121374	0.909201	6.65636	0.409985	0.294058	0.20545	0.339096	0.0476854	0.00747739	0.206207	1.94398	0.225829
TCGA-BH-A0H6	747	0	1.05235	0.153105	0.0597393	0.276364	0.0690807	1.0574	0.150502	1.50264	0	0.118389	0.282247	0.436701	0.143274	0.813966	2.13372	1.32543	0.843862	0.917619	4.92612	0	2.2695	0.205196	0.0269612	0.314113	0.153812	0.280033	0.0784229	0.0355383	0.0476162	0.352104	0.903216	0.489937	0.063407	2.45682	0.0417799	0.946337	1.53203	3.58236	2.82052	0.869375	0.0715117	0.275404	0.509006	0.0208215	0.14355	3.60879	0.49545
TCGA-EW-A1P3	1611	0	0.8526	0.700485	0	0.312811	0.0731613	0.802284	0.306034	1.0051	0	0.272707	0.0717405	0.271594	0.169078	0.548711	0.542341	5.17257	5.67768	1.01865	3.06222	0.123752	4.5606	0.248927	0.0456862	0.580656	0.180441	0.446479	0.531554	0.0903302	0	0.154305	0.420101	0.363214	0.483498	1.19292	0.102655	0.104996	1.13027	3.92602	2.81643	1.02137	0.090883	0.875017	0.281255	0	0.668932	2.8467	0.448027
TCGA-B6-A0IB	3941	1	0.892988	0.544428	0	0.32106	0.0604806	0.561193	0.145956	0.559251	0.540181	0.526225	0.0912401	0.0525632	0.2812	0.143003	0.282172	1.33389	1.39069	0.697666	4.48182	0.177063	0.956249	0.0979913	0.0399465	0.161543	0.152991	0.65836	0.0211261	0	0	0.0588737	0.18813	0.725904	0.790606	1.6293	0.0562747	0.333837	1.4165	3.29367	0	1.1846	0.366021	0.683609	0.0357703	0.011218	0.464047	4.08977	0.231002
TCGA-A2-A25B	1291	0	2.1137	0.499527	0.0243634	0.0915763	0.0986061	0.257455	0.196414	0.919231	0	0.0905298	0.874824	0.227361	0.283809	0.346392	0.348077	1.56045	2.37532	0.890501	3.17575	0.218418	2.35743	0.121724	0.036652	0.163042	0.15441	0.0747528	0.127933	0.115949	0.0194193	0.0495167	0.691146	0.0333018	0.177321	0.46603	0.0681563	0.0551349	1.50907	4.91804	0.237362	0.131928	0.0583291	1.74895	0	0.0226443	0.429323	0.338338	0.388576
TCGA-AN-A0XW	170	0	0.759332	0.465878	0.0534642	0.173907	0.123649	0.338982	0	0.601621	0	0.0728429	0.429418	0.191257	0.174018	1.25106	0.486076	2.378	0.503481	1.91989	2.28648	0.0435733	2.4651	0.200337	0.0643445	3.45008	0.211778	0.0637936	0.233951	0.508885	0.639217	0.488977	1.85835	0	0.129707	0.168011	0.059826	0.12099	0.999281	2.35666	0.220371	0.135707	0.298666	0.651399	0.019806	0	0.214119	0.556847	0.267181
TCGA-BH-A0E0	134	0	0.557425	0.598888	0.0389461	0.112607	0.210169	0.216066	0.510212	1.88191	0	0.270137	0.257609	1.24784	0.0266872	0.267633	0.354084	0.937457	0.388336	0.10467	1.10707	0	0.859918	0.158097	0.0761669	0.0372329	0.215978	0.0730252	0.102253	0	0	0.0474929	0.0485639	1.33086	0.803123	1.64958	0.098056	0.215443	0.347036	5.17442	0.0291872	3.28862	0.590532	1.17987	0	0.0633464	0.0623903	1.62255	0.27745
TCGA-A2-A0CM	754	1	0.644578	0.317746	0.0344387	0.214085	0.345141	0.736944	0.347049	0.45592	0	0.255935	0.423047	0.257107	0.33038	0.0979279	0.223646	1.02359	0.114464	0.867177	1.83442	0.0280676	1.4537	0.5592	0.165789	0.526781	0.177341	0.0997958	0.210978	0.0409745	0	0.237979	0.332812	0.188294	0.104437	0.338787	0.0417481	0.285763	1.93853	5.98095	0.232283	1.05481	0.137418	1.81447	0.025516	0.0320086	0.165509	1.57824	0.490679
TCGA-D8-A1X9	727	0	1.01301	0.263057	0.0183287	0.0847915	0.0600518	0.285684	0.147763	0.970584	0	0.272423	0.173193	0.250865	0.320266	0.21716	0.190443	2.89263	0.812256	0.794212	3.07911	0.149379	1.47593	0.160253	0.0413601	0.473106	0.0653419	0.140592	0.176448	0.130843	2.10372	0.156457	1.10275	0	0.200098	1.18702	0.0444377	0.0506955	1.59736	4.14806	1.45602	0.434218	0.117016	1.00189	0.0407397	0.00425884	0.322981	0.330892	0.506699
TCGA-BH-A0HY	1545	0	0.796994	0.200569	0.0244559	0.293449	0.0659869	0.40057	0.14787	0.33995	0	0.0848152	0.323527	0.152149	0.159201	0.318731	0.698797	2.54919	0.243853	0.853434	3.41953	0.139521	2.15992	0.0687296	0.066224	0.210421	0.145309	0.0625305	0.0856122	0.0581944	0	0.288287	0.533669	0.133713	0.18541	1.20959	0.0478905	0.116838	0.483673	7.82027	0.109967	0.202782	0.117101	0.998592	0.108718	0	1.01862	0.509433	0.169022
TCGA-A7-A0CJ	931	0	0.36928	0.118568	0	0.096143	0.089163	0.435408	0.0291382	0.210534	0	0.458417	0.109289	0.305812	0.50524	0.301474	0.0751091	1.04097	1.72987	0.45789	2.71753	0	0.225327	0.0632025	0.0565485	0.248785	0.183255	0.152791	0.202442	0.0688044	0.991018	0.0470134	0.148728	0.118568	0.113991	1.16939	0.018874	0.283549	1.5836	4.95855	1.43018	0.508863	0.253827	1.44725	0.128539	0	0.277922	0.903469	0.212136
TCGA-AR-A2LJ	2632	0	0.947641	0.351869	0.0264026	0.141228	0.0356197	0.788184	0.07982	1.17094	0	0.156971	0.149691	0.229965	0.13569	0.741384	0.514378	0.834475	0.438772	2.39621	2.51524	0.516435	2.38328	0.206112	0	1.03489	0.0836671	0.103512	0.0693201	0.4712	0.0420893	0.0751256	0.695494	2.81495	0.200169	0.382384	0.118177	0.152693	0.395934	9.83686	0.831045	0.241262	0.294985	0.452098	0.176057	0	0.21148	1.31996	0.216164
TCGA-B6-A40C	2164	0	1.33862	0.31265	0	0.258661	0.227274	1.78864	0.184401	0.928617	0	0.120879	0.288182	0.164439	0.153253	0.291481	0.264071	5.11529	1.16007	3.35927	2.97305	0.165704	6.46973	0.234907	0.0458803	0.252687	0.297986	0.232203	0.355875	0	0.0972348	0.305789	0.798614	0.833733	0.468597	1.29452	0.0644617	0.224944	1.47145	4.54123	4.2207	0.0928942	0.194708	1.07122	0.0903842	0.00944858	0.488563	2.03292	0.287524
TCGA-A2-A0EP	3603	0	0.570778	0.623899	0.0450806	1.33277	0.0695065	0.875346	0.181716	0.537123	0.0229271	0.10609	0.298185	0.217359	0.28574	0.563496	0.175653	1.73619	0.46199	8.08021	2.00299	0.606222	2.79581	0.703845	0.155983	0.430976	0.249998	0.0614747	0.236719	0.13409	0	0.4856	1.17697	9.30457	0.0888613	1.13949	0.414069	0.226707	0.87198	3.71796	0.354738	0.118242	1.43905	0.341429	0.0668013	0.00523745	0.180544	1.5338	0.335532
TCGA-B6-A0RO	4929	0	0.766107	0.43441	0	0.0773816	0.0687735	0.229786	0	0.310018	0	0.375687	0.063223	0.0416258	0.404986	0.245746	0.115867	0.331439	4.18819	0.0876037	4.46634	0.10906	0.811068	0.125356	0.0268413	0.149251	0.0441716	0.429586	0.13663	0.185747	0	0.0634595	0.232911	0.182909	0.114978	0.956825	0.0894273	0.0448632	0.891866	0.930976	0.183856	0.411368	0.249178	0.411269	0.0165242	0	0.071456	1.42471	0.199196
TCGA-GM-A3NW	3361	0	1.03595	0.22303	0.0543892	0.338105	0.188682	0.452612	0.191833	0.828041	0	0.10105	0.33406	0.0930533	0.447232	0.322204	0.388525	1.98085	1.6119	0.697136	3.113	0.110818	2.82564	0.551967	0.0531844	0.0779951	0.236986	0.343029	0.594996	0.0970668	5.13719	0.2653	0.178029	0.371716	0.659754	4.19864	0.134402	0.198301	1.24707	8.09877	0.855973	0.308323	0.303834	0.537299	0.261933	0	0.392083	3.1723	0.413489
TCGA-A1-A0SO	852	0	0.8622	0.267607	0.0652601	0.0943449	0.0545023	0.408025	0.131529	0.201588	2.19054	0.123941	0.205553	0.0338339	1.01362	0.817022	0.197773	0.373362	0.325358	0.0746531	6.95789	0.035458	4.06848	0.135854	0.0490881	0	0.310203	0.0259562	0.323643	0	0	0.0442119	0.0678135	0.0297341	0.25068	1.53958	0.0283988	0.0437584	1.17721	2.89695	0	0.0699405	0.138881	1.66187	0.0483518	0.0202184	0.174241	3.3079	0.15497
TCGA-C8-A132	383	0	0.592996	0.641396	0.0272024	0.22809	0.173008	0.596469	0.0274126	0.828279	0	0.0673859	0.488382	0.228469	0.21436	0.418986	0.423968	2.12946	0.527408	1.04151	3.45524	0.11085	1.99618	0.263322	0.0818458	1.27429	0.0431008	0.227206	0.0476134	0.12946	0	0.154803	1.08544	0.260276	0.272227	3.97684	0.104001	0.143639	1.01686	4.39798	0.407724	0.128889	0.238795	0.609115	0.483709	0.00632074	0.217887	0.661086	0.280559
TCGA-A8-A09M	1006	0	0.699003	0.242057	0.183646	0.265493	0.308432	0.526745	0.0528759	0.573073	0.0800562	0.57841	0.495807	0.554944	0.593249	0.136768	0.238521	1.87802	1.13357	0.343864	3.66831	0.0855267	0.30667	0.172037	0.0434146	0.351136	0.135097	0.15652	0.321443	0.0624283	0.0209112	0.0639851	0.32714	0.215162	0.135252	2.19373	0.0464819	0.191305	1.19167	7.24097	0.0983066	1.20754	0.0628103	0.604735	0.233255	0.00609599	0.126084	0.674013	0.270584
TCGA-BH-A0E1	477	0	1.06779	0.350914	0	0.0824764	0.225402	0.218539	0.0862369	1.01961	0	0.176657	0.0539085	0.0532398	0.205238	0.33121	0.111146	0.555266	0.884887	0.169838	3.3822	0.023248	1.70424	0.142517	0	0.518138	0	0.359813	0.074893	0.305449	0.0454729	0.278281	0.28011	0.155962	0.147057	0.553432	0.148958	0.0358628	0.458761	1.78609	0.149643	0.613029	0.364229	0.713879	0.0211346	0	0.137089	0.396133	0.115254
TCGA-EW-A424	715	0	2.10623	0.961362	0.0468885	0.271142	0.0994042	0.860902	0.354381	0.946624	0	0.127768	0.110766	0.218783	0.112453	0.797198	0.304495	2.38486	1.06493	4.23508	5.55951	0.0955353	10.3833	0.329432	0.0387961	0.537911	0.585052	0.243771	0.533459	0.418403	0.691405	0.152475	0.895287	0.0640908	0.327042	0.679078	0.067771	0.406753	2.95013	15.4755	6.60621	0.495901	0.0561285	0.617602	0.243181	0.00544749	0.375569	3.63014	0.386379
TCGA-PL-A8LY	8	0	1.41013	0.36028	0.0780975	0.299195	0.0526806	0.288847	0.157402	2.76568	0	0.135424	0.0368982	0.0485874	0.160545	0.925305	0.101433	0.400491	2.24963	2.52515	3.26997	0.0954742	6.97354	0.585282	0.0352466	0.634628	0.170144	0.34612	0.0683484	0.650432	0.124498	0.126981	0.024346	0	0.248677	0.458831	0.080108	0.0981866	2.01132	16.7502	1.1413	0.905266	0.0311625	0.411471	0.231453	0.00907334	0.0625547	2.08776	0.336308
TCGA-AR-A1AI	3296	0	0.52538	0.292455	0.103738	0.172467	0.0949676	0.123325	0.0784045	0.532169	0.184656	0.122065	0.171543	0.161348	0.115512	0.792764	0.202102	0.455979	0.330427	0.147979	1.09585	0.443867	0.218944	0.364423	0.0936367	0.89257	0.154094	0.0221036	0.022697	0.0308563	0.0206714	0.0421677	0.206161	0.141797	0.0786476	1.16224	0.0241837	0.0782533	2.23766	4.04351	0.0583077	0.702174	0.351845	0.888162	0.019215	0.0120522	0.124638	0.378162	0.372268
TCGA-GM-A4E0	2191	0	1.49649	1.19437	0	1.00356	0.0374234	1.15421	0.391355	1.92797	0	0.228483	0.137612	0.271811	0.149689	1.13306	0.441347	1.93055	1.39834	4.9637	3.50571	1.70123	3.59382	1.03078	0.189876	0.232044	0.134603	0.182044	0.254906	0.0577571	0	0.769566	0.786921	9.55498	0.206099	0.888771	0.493413	0.476045	1.30824	6.27573	2.583	0.262867	0.116221	0.383647	0.215801	0.0338391	0.62213	3.20216	0.676168
TCGA-S3-AA15	525	0	0.733391	0.692112	0	0.448967	0.112767	0.85611	0.408207	0.536264	0.640932	0.222991	0.127589	0.168009	0.185048	0.911882	0.350744	0.970334	0.49865	5.75969	2.18997	1.72405	1.16915	0.89948	0.20313	0.731487	0.713136	0.0690484	0.27573	0.107101	0.0358748	0.80499	0.582281	1.72259	0.15014	0.983925	0.306382	0.384785	1.58466	3.44912	0.910724	0.213256	0.395105	1.00783	0.133389	0.0209163	0	0.937558	0.368494
TCGA-C8-A275	1	0	1.19756	0.170242	0	0.174055	0.0520087	0.400325	0.0627555	1.26412	0	0.0617064	0.470757	0.297031	0.20625	0.855884	0.242646	1.40774	0.0574948	0.419701	1.62135	0.186096	1.25367	0.142602	0.106176	0.694574	0.0904477	0.0318454	0.236169	0.0740927	0	0.101254	0.401207	0.397232	0.1259	1.62797	0.0387136	0.0887322	0.762431	4.16439	0.248906	0.273987	0.0828291	0.478484	0	0	0.332537	0.879223	0.291344
TCGA-B6-A0RE	7777	0	0.522886	0.171838	0	0.100969	0.156143	0.287836	0.225223	0.332861	0.369412	0.200696	0.237585	0.0955933	0.210577	0.383959	0.108854	0.596442	0.46427	0.365014	1.55964	0.113843	2.34036	0.113407	0.0420279	0.293788	0.121728	0.0571447	0.171146	0.0332388	0.0222676	0.181694	0.195952	0.0381863	0.144025	0.366435	0.0234459	0.0632217	0.740738	7.51918	0.439669	0.874579	0	0.883145	0.0413974	0.0194742	0.134262	0.931112	0.398042
TCGA-AO-A12E	2142	0	0.839065	0.248026	0	0.285642	0.0738285	0.6072	0.0203174	0.707313	0	0.274694	0.381025	0.181877	0.559524	0.594801	0.235674	2.57843	0.859976	1.60138	3.49028	0.772289	1.54497	0.220348	0.109191	0.115648	0.151739	0.319612	0.37054	0.0959515	0	0.376986	0.235692	5.0983	0.128396	2.35801	0.139124	0.0963215	0.977138	2.71009	0.604384	1.26234	0.0482693	0.331953	0.164317	0.0421626	0.419876	1.49793	0.501633
TCGA-AQ-A7U7	584	1	0.849707	0.79119	0	1.06424	0.303206	1.48995	0.089739	1.41469	0.060386	0.110299	0.420733	0.757159	0.315273	1.2872	0.308426	4.15655	1.595	8.81221	3.93764	0.556419	2.98787	0.648832	0.339382	0.766203	0.564385	0.0910763	0.675432	0.459121	0.0709794	0.760152	1.86458	0.608607	0.432083	3.11476	0.251886	0.358264	2.05149	4.29055	5.20548	1.2859	0.473775	1.48574	0.15395	0.0206918	0.713282	1.42216	0.8932
TCGA-BH-A202	795	0	1.52123	0.402205	0.102348	0.125768	0.207117	0.256866	0.120329	0.654891	0	0.278891	0.209542	0.185718	0.122732	0.309221	0.265861	0.696231	0.0566959	0.507109	2.48123	0.194632	1.27392	0.149144	0.0333604	0.326154	0.114867	0.107584	0.119429	0.0405907	0	0.166412	0.510494	0.0699487	0.522468	1.19795	0.0620355	0.094362	0.90087	2.38325	0.0255675	1.28162	0.0544521	0.292089	0.101108	0	0.355243	0.722506	0.215835
TCGA-AN-A0AR	10	0	0.412029	0.172152	0	0.128321	0.120211	0.342232	0.0725252	0.269951	0.854047	0.386277	0.136011	0.00746243	0.197262	0.909541	0.249263	0.411744	1.76745	0.228137	3.90724	0.117309	5.4059	0.142329	0.0288717	0.458688	0.418114	0.118587	0.272935	0.11417	0.0191213	0.0682599	0.10096	0.819773	0.138225	1.59297	0.914942	0.331766	1.10532	3.3517	0.179785	0.121785	0.153158	0.679368	1.5108	0.0111484	0.115292	1.21599	0.170901
TCGA-AC-A6IW	413	0	0.538146	0.246069	0	0.246059	0.0883158	0.55341	0.131937	0.25999	0	0.243247	0	0.244361	0.134572	0.0465365	0.0850234	0.84039	0.181316	0.175032	1.65966	0.284545	2.18227	1.09702	0.0459579	0.125166	0.138296	0.0148782	0.152776	0.0259621	0.0173927	0.124178	0.0408145	0.268439	0.145581	0.202735	0.14854	0.219472	0.592802	8.29979	2.38756	4.46794	0.104484	0.502984	0.048502	0	0.209738	2.72727	0.0765654
TCGA-AO-A12G	1639	0	0.710426	0.356192	0.0992719	0.125576	0.0191325	0.445838	0.0750293	0.57497	0	0.11681	0.0938047	0.108081	0.263595	0.264641	0.483505	0.903868	0.86612	0.140582	3.64175	0.161813	2.46588	0.131744	0.0186679	0.427073	0.0688148	0.139603	0	0.14764	0.593447	0.312731	0.506754	0.169615	0.3161	0.176326	0.199026	0.193452	0.94391	5.48526	0.24179	0.352772	0.0594173	0.31055	0.0367757	0	0.079515	1.91281	0.208468
TCGA-A8-A06X	943	1	0.314491	0.154123	0	0.0380351	0.275261	0.675192	0.151502	0.348302	0	0.139659	0.142061	0.0467662	1.40363	0.111328	1.41566	2.43088	0.520508	0.390062	2.7239	0.0918956	2.4652	0.105627	0.022617	0.39525	0.0595516	0.185793	0.0328933	0	1.97722	0.106944	0.650278	0.102748	0.0113979	1.40706	0.0700958	0.0756051	0.65348	10.5843	0.788683	0.114482	0.059989	0.693085	0	0	0	0.965606	0.467571
TCGA-AO-A0J6	1140	0	0.479269	0.228853	0.0372061	0.228599	0.103975	0.201498	0.224962	0.517184	0.813659	0.520744	0.263678	0.0810156	0.293191	1.47895	0.217456	0.560707	0.360681	0.0407665	2.30578	0.0606459	1.1356	0.586709	0.0307847	0.444618	0.0368444	0.0983019	0.113966	0	0	0.0604947	0.121785	0.737414	0.411828	0.610018	0.0138778	0.126297	2.88675	3.87404	0.139416	1.20883	0.0890761	0.882123	0.124049	0.00864518	0.0596029	1.20129	0.140439
TCGA-LL-A7SZ	594	0	2.47918	0.288556	0	0.203461	0.117538	0.557703	0.047275	1.05579	0	0.139454	0.0443289	0.394011	0.064292	0.133398	0.913952	0.923008	0.259872	1.39657	1.50171	0.611738	1.52325	0.26368	0.0282297	0.627884	0.0371652	0.00799658	0.246338	0.111631	0.0373923	0.133484	0.811654	1.34659	0.184944	0.628147	0.0349965	0.389267	0.95839	8.24225	1.16019	0.0396924	0.187191	0.216271	0.104274	0	0.150304	4.07174	0.10475
TCGA-B6-A0I1	2361	1	1.05072	0.538549	0.153222	0.199358	0.168744	1.10448	0.11029	0.507111	0.467554	1.14411	0.475718	0.156606	0.044997	1.38488	0.0852881	0.357361	7.72385	0.202728	1.40697	0.160555	2.516	0.0478452	0.042808	0.10463	0.138727	0.0447734	0.114939	0.156258	2.86129	0.0533848	0.201296	0.149597	0.809827	0.586174	0.0102056	0.456821	2.40238	9.33139	0.278869	9.523	0.0174682	0.922605	0.162177	0	0.315587	1.41348	0.821568
TCGA-E9-A5FK	812	0	1.24092	0.444408	0	0.255502	0.0192803	0.792853	0.100812	1.01535	0	0.123908	0.0630197	0.155595	0.0685501	0.493862	0.563035	0.24429	1.92111	0.653536	1.85309	0.326127	2.25214	0.426922	0.0401325	0.924505	0.0528355	0.16484	0.262653	0.198374	0.0531584	0.054219	0.410615	1.59531	0.0808997	0.592295	0.410457	0.142542	0.572534	6.79366	0.749717	0.761781	0.133059	0.263537	0.0741198	0	0.213679	1.94495	0.223375
TCGA-LL-A441	996	0	0.87689	1.56455	0.143077	1.64096	0.321709	2.54509	0.216275	0.552458	0.0727663	0.236288	0.473192	0.630514	0.171573	0.652649	0.0929148	1.78687	0.977513	2.91354	3.3587	0.621909	6.11689	0.714838	0.254705	0.341959	0.642312	0.109749	0.688692	0.141859	0.038014	0.455576	0.416291	1.07563	0.209714	1.42054	0.204575	0.209861	3.5397	12.9849	0.607613	0.480192	0.894423	2.18297	0.388693	0.0221636	0.0764017	1.4902	0.489353
TCGA-E9-A226	1048	1	0.493234	0.103206	0	0.480284	0.0727596	0.365695	0	0.0999577	0	0.19951	0.689684	0.258359	0.301808	0.283286	1.37292	1.72789	0.961997	1.5495	5.36248	0.0820486	2.38627	0.0864497	0.00757255	0.553407	0.0697862	0.107253	0	0.479116	0	0.265993	1.30634	0	0.274767	1.08665	0	0.113912	1.6355	1.33677	0.358373	0.357751	0	1.04425	0.130532	0	1.12892	0.36699	0.481694
TCGA-C8-A12Z	382	0	1.2826	0.252755	0.0308191	0.0490099	0.20789	0.390808	0.155286	0.652802	0.031348	0.160325	0.174731	0.316366	0.137269	0.237346	0.080056	1.39981	0.239012	0.386106	2.93597	0.0251176	2.60182	0.0577415	0.0278183	0.265171	0.0366234	0.0840536	0.242747	0.220008	0.0245649	0.0501099	0.451552	0	0.448611	1.42326	0.0229909	0.0464961	0.857346	5.21313	0.900768	0.344201	0	0.304455	0.0228342	0.0071611	0	0.984373	0.147461
TCGA-PE-A5DE	2645	0	0.981714	0.602318	0.138244	0.394716	0.239792	0.648257	0.208969	0.754939	0	0.0770532	0.424549	0.38703	0.284188	0.22112	0.314216	2.06168	0.497772	0.494431	2.61094	0.535177	0.493768	0.431681	0.114385	0.660814	0.31487	0.10015	0.241973	0.04112	0	0.252873	0.360928	0.188962	0.157212	2.00216	0.135357	0.199875	0.983975	3.42905	0.207207	0.233935	0.24823	0.796649	0.0512131	0	0.110731	1.65584	0.279284
TCGA-A2-A3XV	996	0	5.47104	0.266842	0	0.263411	0.0547266	0.456349	0	1.15908	0	0.463085	0	0.0588868	0.00810738	0.473812	0.184402	0.00495292	0.262164	0.560621	2.71481	0.231425	2.136	0.184726	0	0.0452444	0.0562394	0.0847046	0	0.0563078	0	0.0961867	0.295067	0.161723	0.143519	1.09925	0.0860563	0.0595	0.308567	8.03851	0.0709349	0.0360382	0.188841	0.48311	0	0	0.075815	4.92918	0.0327085
TCGA-E2-A1IK	1800	0	0.970505	0.366352	0	0.0688839	0.107137	0.58743	0	0.657078	0	0.167215	0.11256	0.296437	0.231272	0.0799765	0.103143	0.96408	1.34173	0.0476109	3.56913	0.129444	0.773572	0.173584	0.0238937	0.493483	0.0629134	0.412868	0.0695003	0.0944849	0.063298	0.145262	0.210428	0.217097	0.0842893	1.15013	0.0740528	0.0898572	0.975147	2.52951	0	0.598004	0.0316877	0.523007	0.0882575	0	0	3.52905	0.227984
TCGA-BH-A0HQ	1121	0	0.71312	0.423143	0.0635014	0.114753	0.159101	0.830407	0.0639921	0.609484	0	0.110114	0.15001	0.256793	0.184931	0.601896	0.20619	1.5551	0.914592	0.954401	3.0979	0.0517536	1.69076	0.138803	0.0573183	0.30354	0.100615	0.432971	0.138936	0.264435	0	0.206498	0.811627	0.0433993	0.414029	1.90877	0.044411	0.127737	1.14548	3.69421	1.90358	0.231031	0.0506767	0.501853	0.0940975	0.0147551	0.254318	1.14641	0.347725
TCGA-E9-A249	217	0	0.649886	0.54101	0.156365	0.115853	0.120544	0.309816	0.157574	0.983277	0	0.4164	0.2401	0.0912007	0.16072	0.0463158	0.837739	1.84509	0.682123	0.434787	2.71794	0.111508	1.21853	0.0732401	0.0676297	1.08378	0.108392	0.239883	0.205269	0.0465102	0.0311584	0.039725	0.268098	0.0534331	0.20153	0.886617	0.058324	0.38826	1.18092	6.67024	1.39156	0.102532	0.0935896	0.720861	0.0868894	0	0.657542	0.542866	0.228607
TCGA-BH-A0C7	2767	0	0.494066	0.400035	0.0390218	0.220011	0.24818	0.778318	0.0196617	0.555338	0	0.347994	0.497783	0.0789001	0.467934	0.517814	0.304091	1.73154	0.810607	0.79139	3.14281	0.0954084	1.05165	0.19496	0.0469631	0.671496	0.216398	0.159638	0.426883	0.255351	0.062206	0.198272	0.708588	0.160014	0.284006	3.31624	0.0509427	0.112837	1.63254	4.43689	1.7985	0.396194	0.108994	0.66818	0.0578233	0.00453354	0.531349	1.70699	0.288362
TCGA-EW-A1P6	562	0	0.853439	0.238399	0	0.0672381	0.0224094	0.307176	0	0.84662	0	0.297637	0.109871	0.132621	0.371818	0.353592	2.41629	1.46024	0.751454	0.584924	3.8908	0.0947638	2.16459	0.036308	0.0757994	0.185266	0.0921155	0.231232	0.10176	0.322796	0	0.157546	1.21428	0.0529777	0.0940292	3.26206	0.0289134	0.185166	1.25509	7.60042	2.32371	0.249227	0.0309307	0.689191	0.0861489	0	0.186268	1.66854	0.280232
TCGA-AR-A24K	1548	0	1.10734	1.25172	0.165559	0.0747955	0.155552	0.639665	0.0834195	0.424656	0	0.189683	0.44977	0.070813	0.0992661	0.247647	0.322544	2.09652	1.44446	0.934395	2.31598	0.118065	1.27674	0.0710843	0.0529263	0.158277	0.114765	0.194018	0.271673	0.172357	0.0659809	0.0588851	0.422567	0.0282874	0.677793	0.774751	0.0115788	0.140499	1.61018	4.29355	1.00811	0.633857	0.0825771	1.00857	0.19933	0	0.397831	1.03462	0.345469
TCGA-E2-A1BD	1133	0	1.14591	0.823643	0.219117	0.253418	0.17244	1.08538	0.20241	1.82509	0	0.140223	0.103525	0.329443	0.0938417	0.558166	0.569182	2.16705	1.53748	0.892394	2.98804	0.133936	3.26094	0.0684217	0.0412046	0.244392	0.0940279	0.311252	0.127843	0.0434503	0.0291085	0.304315	0.594842	0.0249589	0.260257	1.46697	0.0919466	0.229568	0.900841	5.07955	4.05057	0.577811	0.0728604	0.38482	0.12176	0.0127285	0.614283	1.71164	0.733893
TCGA-D8-A1JS	371	0	1.60703	0.438672	0	0.254319	0.0458165	0.301453	0	0.739581	0	0.217891	0.0449268	0.0295796	0.073304	0.0225328	0.926279	0.845892	0.34239	0.0461975	2.93436	0.213121	0.277884	0.0519627	0.00357631	0.204542	0.047083	0.526788	0.062415	0.0282842	0	0.0386527	0.0518758	0.162471	0.158602	1.04588	0.0554195	0.0239101	0.661322	3.3621	0.124711	0.462619	0.208687	0.281813	0.0176133	0	0.304663	2.87215	0.144078
TCGA-D8-A1Y1	302	1	1.17849	0.249392	0.0374265	0.0757492	0.0901643	0.588299	0.0754314	1.25107	0	0.254961	0.053048	0.151349	0.205167	0.603067	0.607621	1.32782	0.777466	1.26428	2.48238	0.320277	3.81586	0.0993379	0.0253367	0.357801	0.0889504	0.0637962	0.0982633	0.155853	0.0149157	0.517251	1.65092	0.076736	0.232671	1.38578	0.057585	0.145867	1.28924	4.79472	1.34632	0.180498	0.104538	0.529944	0.0415944	0.00434819	0.029978	0.987517	0.284531
TCGA-E2-A2P6	1051	0	2.14274	0.582703	0.0454722	0.410863	0.131457	1.35145	0.366589	1.42972	0.0231263	0.3323	0.128904	0.162667	0.186955	0.250523	0.708715	1.58471	4.87415	0.429612	3.27222	0.222359	1.83085	0.149091	0.0581466	0.239096	0.126085	0.329421	0.298469	0.243459	0.0362444	0.0739349	0.400456	0.49724	0.530904	2.6032	0.0720844	0.131489	1.90735	3.82108	3.59523	0.288553	0.217732	0.2845	0.454826	0	0.254957	2.22596	0.403718
TCGA-A8-A09D	1522	0	0.412372	0.500834	0.108565	0.25112	0.136003	0.423044	0.109404	0.592865	0	0.0941284	0.282112	0.185742	0.353365	0.389103	0.317261	1.18732	0.12028	0.607116	2.4883	0.265442	1.49818	0.177978	0.0694126	0.337316	0.118261	0.0832759	0.118766	0.0322922	0.0432668	0.342008	1.01109	4.48896	0.0987691	1.95058	0.1392	0.0887195	0.631162	3.86812	0.203404	0.137785	0.0866396	0.446872	0.402185	0.0126131	0.173918	0.904595	0.233755
TCGA-E2-A56Z	252	0	1.56052	0.651592	0.0317801	0.771854	0.0612492	0.873154	0	0.357615	0	0.118089	0.720717	0.0395432	0.0871072	0.135552	0.330209	1.7561	1.32035	0.310106	6.63288	0	5.92312	0.0694657	0.0239047	0.42535	0.0377654	0.22752	0.139065	0	0	0.129181	0.222909	0.260637	0.2313	1.18974	0.0474156	0.24772	1.6093	5.41033	0.166718	0.639957	0.126809	1.21393	0.117731	0	0.101821	1.7212	0.398733
TCGA-C8-A12Y	1476	0	0.836473	0.642151	0	0.391436	0.0856748	0.688616	0	0.494878	0	0.340373	0.496428	0.0188566	0.110768	0.272921	0.629854	0.676697	0.86188	0.838807	2.44757	0.0823403	3.38547	0.094644	0.0212785	2.16355	0.0240117	0.130883	0.0176838	0.0721229	0	0.082135	0.869268	0.414291	0.441191	0.789583	0.086674	0.0812924	0.746552	9.36311	2.48346	1.34377	0.112878	0.984757	0	0	0.517914	0.785697	0.146096
TCGA-A8-A09I	1371	0	1.5613	0.116535	0.0426283	0.168446	0.161575	0.172678	0.0715962	0.404442	0.0144533	0.105599	0.308818	0.198905	0.223946	0.136367	0.276829	1.28187	0.149555	0.612192	2.44532	0.0926455	1.01504	0.133111	0.0406152	0.366778	0.0900564	0.0726631	0.149228	0.0338122	0.158562	0.12707	0.482829	0.0388451	0.198218	0.877531	0.0278255	0.0714582	1.1488	7.52053	0.0319467	1.19504	0.181435	1.18848	0.0421116	0	0.250393	0.443988	0.288573
TCGA-GM-A2DA	6593	1	0.833501	0.735956	0.261053	1.76434	0.0503123	0.741378	0.26307	0.388797	0.331916	0.0485011	0	0.162411	0.111801	1.03615	0.678114	2.14466	0.253068	7.10228	1.55432	0.319137	5.55206	0.183412	0.0687267	0.623924	0.155109	0.0889969	0.171349	0.465894	0.0520191	0.318341	0.579833	0.981275	0.237498	1.30187	0.206916	0.557947	0.609907	4.34055	0.342369	0.132525	0.260414	0.60174	1.83746	0.0606581	0.627297	1.94858	0.471871
TCGA-C8-A3M8	394	0	1.32293	0.442687	0.413049	0.111284	0.253292	0.619999	0.11352	0.74566	0	0.241849	0.496747	0.186889	0.373091	0.215774	0.170695	2.49541	1.70566	0.919123	1.93764	0.137714	1.18267	0.216919	0.0593139	0.37693	0.0818067	0.188819	0.0821561	0.0223381	1.85564	0.236583	0.292643	0.410608	0.381472	0.831133	0.168072	0.113301	1.1262	2.76934	0.295479	0.0635414	0.149832	0.642975	0.236479	0.00436253	0.210538	0.951663	0.315414
TCGA-A2-A0SY	1347	0	0.729791	0.45784	0.0705166	0.295638	0.0588924	0.366374	0.0710615	0.451211	0	0.0931647	0.244321	0.153549	0.241602	0.556991	0.183174	1.20538	0.338543	0.550085	3.60567	0.076628	3.02238	0.242215	0.053042	0.404488	0.102419	0.184308	0.16457	0.139832	0.0374709	0.277084	0.769394	0.321291	0.363538	1.56082	0.173158	0.147759	1.09323	5.53933	0.669394	0.250587	0.318893	0.294128	0.0870773	0	0.15062	1.66476	0.477363
TCGA-D8-A1JK	0	0	0.621201	0.299183	0	0.257832	0.0874939	0.316963	0.0326774	1.1376	0.659665	0.57836	0.0612819	0.171478	0.1111	0.534031	0.0421161	1.94115	1.00592	0.474625	2.79849	0.132139	3.93785	0.172135	0.0585388	3.00704	0.128446	0.25426	0.0283789	0.462969	0.0258463	0.171353	0.75815	6.33825	0.0786689	0.974706	0.0514042	0.0570751	1.31787	3.28296	1.33658	0.0603594	0.181145	0.640675	0.240253	0.0979506	0.15584	0.900629	0.113779
TCGA-E2-A15L	626	0	1.26129	0.477409	0	0.205339	0.0852648	0.301418	0.140788	0.462384	0	0.207651	0.154016	0.260753	0.295176	0.463477	0.211696	1.85201	0.99319	1.37192	4.40064	0.18977	1.98087	0.0508962	0.0630524	0.690074	0.129127	0.214329	0.20378	0.110815	0.0742377	0.246086	1.01259	0	0.296571	2.07427	0.0369118	0.146371	1.04753	6.3831	0.104701	0.110326	0.278732	1.01211	0.155267	0.00541041	0.149205	2.18266	0.329282
TCGA-C8-A8HR	408	0	1.40923	0.368212	0	0.401241	0.182498	1.6476	0	1.08068	0	0.072798	0.339396	0.2133	0.413929	1.10644	0.339273	2.07768	0.705425	5.86474	2.5671	0.15967	5.49198	0.489411	0.0884192	0.780402	0.19401	0.0556585	0.371492	0.660437	0.572575	0.358362	1.50649	1.65138	0.227747	0.999334	0.408006	0.320203	1.34123	7.58809	0.44047	0.524913	0.078174	1.31177	0.0725774	0.00758709	0.470772	3.78629	0.388847
TCGA-OL-A5RZ	679	0	1.33747	0.498146	0	0.170603	0.0468254	0.568502	0.104931	0.873037	0.141217	0.249343	0.22958	0.107968	0.166485	0.419456	0.180319	1.26409	0.115361	0.865363	2.86209	0.0565751	3.83178	0.11922	0.0417721	0.132727	0.64618	0.260319	0.0607518	0.0825914	0	0.084651	0.13525	0.332097	0.210512	1.81154	0.051785	0.0960009	2.88156	16.3535	0	0.305414	0.332387	0.685759	0.180012	0	0.111204	6.65164	0.225119
TCGA-A2-A04R	3709	0	0.734307	0.600227	0.101826	0.169288	0.206059	0.208479	0.0513063	0.202204	0	0.340528	0.481089	0.197967	0.505864	0.271449	0.23144	0.873837	0.648674	0.444174	3.27258	0	1.2068	0.0317961	0.0765924	0.389386	0.221839	0.0130177	0.267344	0.12115	0.324647	0.175909	0.444401	0.0695915	0.0771981	0.459112	0.0356069	0.128018	0.995855	6.31231	1.33544	0.0473847	0.0203153	1.10651	0.0188609	0	0.530144	0.424219	0.175936
TCGA-A2-A0EM	3094	0	0.945218	0.210808	0	0.156073	0.16348	0.366693	0.025903	0.901765	0	0.12735	0.170021	0.223883	0.176135	0.353274	0.233694	0.618719	1.16759	0.580286	2.88975	0.125694	1.48563	0.0802645	0.0348023	0.319457	0.0610907	0.249745	0.112478	0.183495	0.0819522	0.3239	0.797295	0.175673	0.20267	0.681326	0.0647167	0.213287	0.525122	1.60145	0.635695	0.139189	0.123079	0.304713	0.152357	0	0.16471	0.767462	0.28424
TCGA-E2-A15J	1640	0	0.742429	0.512074	0.0249754	0.0902658	0.341756	0.349696	0.0503368	0.51249	0	0.0928036	0.235999	0.186457	0.213925	0.103569	0.421696	2.38901	0.843943	0.559699	2.78221	0.12213	1.86519	0.0779882	0.0638733	0.477535	0.168182	0.425724	0.306007	0	0.258791	0.131977	0.105108	0.0341383	0.242366	1.50145	0.0326051	0.131879	0.873905	6.75321	0.112303	0.329652	0.0996569	0.345417	0.222054	0.00580326	0.520126	1.09253	0.28149
TCGA-E9-A1N8	1039	0	0.552712	0.140999	0.171924	0.0845059	0.245197	0.272515	0.346506	0.136562	0.454674	0.511069	0.357403	0.0427842	0.435891	0.232215	0.0893184	0.532584	0.361903	0.167762	2.83539	0.140118	4.26495	2.20109	0.0569008	0.0986169	0.885316	1.3422	0.0902775	0.0409104	0.082221	0.363399	0.267977	0.187999	0.427524	1.45638	0.00320637	0.181565	1.25546	16.7044	0.386533	0.413118	0.466489	0.996396	0.305712	0	0.220333	2.96054	0.756803
TCGA-AO-A0J2	997	0	0.581385	0.264568	0.019852	0.212376	0.0918248	0.372361	0.120032	0.551905	0.0807705	0.10819	0.0375173	0.142032	0.0952226	0.108196	0.386757	0.955698	0.802781	0.393172	2.61818	0.0323587	3.40346	0.198367	0.023892	0.246723	0.338135	0.226722	0.173738	0.236195	0.0158233	0.048417	0.238261	0.108541	0.0782629	0.44483	0.0481308	0.0399336	0.504795	6.8768	0.148776	0.295621	0.0158427	1.01979	0.029417	0.0276767	0.540636	1.57141	0.143535
TCGA-OL-A5S0	620	0	0.948148	0.259662	0	0.120315	0.0697374	0.37281	0.0364639	0.359271	0.368052	0.179272	0	0.0787906	0.0743841	0.312961	0.281978	0.424129	1.74385	1.57092	2.50192	0.176941	11.6551	0.83612	0.010887	0.691852	0.042999	0.0740146	0.0633346	0	0.0576825	0.0882499	0.25944	0.791351	0.0329193	0.316408	0.195701	0.145574	0.393202	8.94427	0.488113	1.62873	0.346519	2.02559	0	0	0.057966	2.26123	0.188522
TCGA-OL-A5D6	1104	1	0.712069	0.193116	0	0.830611	0.0907638	0.630364	0.126555	1.14301	0	0.132217	0.029667	0.224626	0.365732	0.595174	0.489329	1.35373	0.27827	1.99912	2.56481	0.127939	2.12042	0.147056	0.0566781	0.30015	0.198982	0.208716	0.219815	0.112063	0.0250248	0.395622	0.768307	0.171658	0.0761684	3.74916	0.12589	0.102628	0.525403	4.3278	0.376464	0.106256	0.0250554	0.703019	0.0465233	0.0218855	0.251477	1.2208	0.260385
TCGA-BH-A18U	1563	1	2.97409	0.480952	0.0987683	0.0642541	0.104695	0.560994	0.0746487	0.719153	0	0.348654	0.41998	0.184342	0.321477	0.234043	0.641404	1.47296	0.177816	0.446151	3.07947	0.160992	1.61954	0.0925243	0.0148585	0.259665	0.176055	0.143104	0.216097	0	0.0787248	0.0903323	0.627343	0.067502	0.524161	3.67057	0.0391429	0.0434611	1.10011	5.64973	0.536641	0.476333	0.0394106	0.813092	0.0731783	0.0114749	0.0791117	0.942979	0.275672
TCGA-B6-A0IQ	4285	0	0.687693	0.540541	0.0202798	0.184704	0.187608	0.0803634	1.08314	0.469834	0.144395	0.241139	0.172467	0.0567758	0.0694822	2.00872	0.974564	0.759814	0.292085	0.350497	1.45935	0.132225	1.14577	0.202643	0.0610173	0.0581633	0.265092	0.141731	0.40821	0.3378	0.0646575	0.0989211	0.053737	0.19404	0.368999	1.15821	0.0302573	1.05555	2.66653	6.95237	0.0151982	0.260812	0.77684	1.81642	0.255434	0.0282733	0.519802	1.49263	0.250131
TCGA-E2-A1LB	2306	0	1.23004	0.274149	0.0297135	0.803278	0.0629929	0.30614	0	0.393364	0	0.11777	0.140385	0.323502	0.30541	0.158421	0.038592	1.00753	0.0164598	0.67448	2.57193	0.0726494	2.8944	0.0742267	0.0357604	0.0568128	0.0706191	0.0607786	0.104017	0	0	0.157015	0.412195	0	0.0991186	5.80546	0.0775814	0.149427	0.632857	2.17057	0	0.0201123	0.0474252	0.234826	0.110075	0.0138084	0.0951999	2.5377	0.180083
TCGA-BH-A0EA	991	1	0.992822	0.702581	0.144282	0.245087	0.257217	0.867153	0.0726985	1.33706	0	0.125096	0.17042	0.213188	0.383109	0.538481	0.374788	3.08036	1.53856	2.18342	3.99048	0.411564	3.53706	0.281585	0.0976749	0.896579	0.157167	0.381206	0.0947032	0.42916	0.0575011	0.645131	0.562227	4.09222	0.514114	1.64606	0.400263	0.145117	1.37188	5.24744	0.324386	0.195322	0.2015	0.190044	0.187075	0	0.808972	2.50457	0.605975
TCGA-BH-A0DX	2156	0	0.756851	0.207273	0.101093	1.68436	0.0633215	0.55417	0.101874	0.685895	0	0.112693	0.191052	0.275161	0.18184	0.535998	0.295426	1.54996	0.742009	2.80262	2.75068	0.123586	2.23211	0.252539	0.11026	0.507393	0.110122	0.28433	0.199065	0.120279	0.0201445	0.390381	1.03998	1.58909	0.260585	2.58292	0.153187	0.241485	0.840388	1.72025	0.170464	0.153962	0.181522	0.71572	0.168527	0.00587249	0.688279	1.63203	0.403087
TCGA-A1-A0SH	1437	0	0.642673	0.199471	0.0216196	0.134396	0.0666673	0.593995	0.0435733	0.314834	0	0.176735	0.122574	0.19503	0.26666	1.30637	0.196557	1.04079	0.994023	1.74132	2.98418	0.12334	2.80796	0.101264	0.0292717	0.558051	0.102765	0.16215	0.0378415	1.10607	0	1.62578	2.17016	0	0.111456	0.47853	0.0564484	0.0924147	0.770579	1.44462	0.453663	0.11707	0.0172533	0.25629	0.0640726	0	0.0692676	1.14089	0.266655
TCGA-A8-A09K	912	0	1.56277	0.614394	0	0.250805	0.504576	1.41662	0.508588	0.960444	0	0.164091	0.149029	0.470978	1.12394	0.112117	0.778395	2.53527	2.63846	0.315618	5.70291	0.10283	1.90502	0.236391	0.0759244	0.0603109	0.13744	0.354865	0.579713	0	0.201135	0.0128217	0.181913	0.431154	0.353927	4.12872	0.0676514	0.277598	2.4405	5.16853	0.0236391	0.437688	0.125863	1.10101	0.116852	0	0.960085	3.35101	0.436005
TCGA-BH-A0B5	2136	0	1.26769	0.372194	0.0259329	0.648586	0.219912	0.815268	0.104533	0.995612	0	0.0835133	0.637122	0.484014	0.346517	0.63909	0.404181	3.33822	0.948125	2.75031	2.683	0.232488	2.79559	0.178152	0.117039	0.396674	0.410893	0.132614	0.499304	0.185127	0.0413404	0.126496	0.901395	0.460811	0.173015	2.5086	0.0918926	0.704238	1.10467	3.23139	3.32334	0.0877666	0.206955	0.683161	0.192139	0.0301287	0.207718	0.864319	0.738977
TCGA-AR-A1AU	2868	0	1.05864	0.646382	0.105087	0.197498	0.465823	0.506655	0.079424	0.591259	0	0.227781	0.223423	0.10624	0.477059	0.86844	0.887166	2.64498	0.36383	1.34695	1.91744	0.29976	0.955409	0.287126	0.0671885	1.63254	0.135285	0.304518	0.183937	0.37509	0.984191	0.160185	0.94593	1.65186	0.175275	1.30658	0.120041	0.165148	1.09626	3.74009	1.02381	0.422337	0.0628976	0.553669	0.194649	0.0244178	0.252518	1.3499	0.673209
TCGA-B6-A0RH	6456	1	0.927221	0.390467	0.169282	0.0917727	0.0244691	0.223606	0.127943	1.89089	0.0215234	0.11532	0.239939	0.250127	0.101498	0.606715	0.137415	1.02311	0.351652	0.869663	2.82866	0.0689825	2.50096	0.165188	0.0318332	2.02295	0.0754365	0.147884	0	0.12588	0.0843307	0.0860131	0.629962	0.0867704	0.198926	1.05816	0.128257	0.0212827	0.423093	8.79008	0.285445	1.63639	0.0506603	0.376268	0.109745	0	0.101694	2.08637	0.202493
TCGA-D8-A27K	1461	0	0.509165	0.839552	0.120434	0.268126	0.176403	0.731776	0.0970915	0.653692	0.0245001	0.179003	0.523485	0.232272	0.181556	0.476587	0.500543	4.51726	0.987372	1.3166	4.15745	0.137415	2.47143	0.172991	0.20292	0.230272	0.228985	0.624076	0.168639	0.343895	0.0767949	0.195817	0.728349	0.164618	0.219133	1.57967	0.0853508	0.211978	0.989387	3.54159	1.26358	0.35053	0.0768889	0.444169	0.0178461	0.0111936	0.578792	0.970036	0.4738
TCGA-LL-A73Y	477	0	0.557117	0.693377	0.200404	0.517872	0.207601	1.20445	0.025244	0.464285	0.586048	0.0930826	0.497088	0.116886	0.240316	0.771679	0.227749	1.09061	0.291411	1.90683	4.0736	0.26541	12.2171	0.508447	0.184659	0.455022	0.208378	0.0640505	0.32885	0.178827	0	1.03862	1.18309	1.98597	0.15953	0.362801	0.140156	0.251954	1.60607	8.12353	2.90988	0.182277	0.179922	0.857889	0.946565	0.0523863	0.20065	2.64388	0.394205
TCGA-A2-A0CS	2348	1	1.74202	0.0336525	0.0328267	0.0759308	0.0253065	0.303527	0.0330804	0.695326	0	0.406592	0.0620377	0.0510567	0.236186	0.40449	0.383719	1.09248	2.05483	0.272814	2.65646	0.160522	1.81201	0.0512524	0.0148152	0.94148	0.0650152	0.212631	0.0861865	0.0390566	0.10466	0.280214	0.613999	0.04487	0.189143	0.37675	0.042855	0.0412707	0.570746	7.34737	1.00865	0.0666587	0.235773	0.194573	0	0	0.105174	1.20805	0.258288
TCGA-A2-A4S3	666	0	0.628804	0.247394	0	0.145365	0.131778	0.541902	0.121594	0.239608	0.736394	0.28894	0.114017	0.312784	0.165363	0.166788	0.417909	1.19544	0.557005	0.962875	2.1836	0.229458	1.30597	0.125593	0.0786593	0.115354	0.17525	0.0754148	0.351997	0.143561	0	0.098094	0.275842	0.219906	0.195154	1.20898	0.0637592	0.0809064	2.49126	6.30223	0.150711	0.129315	0.288879	0.847638	0.0595995	0.0186912	0	1.50808	0.282252
TCGA-AR-A1AW	2632	0	0.764243	0.508294	0.174995	0.788475	0.134906	0.909201	0.176348	0.559867	0	0.1734	0.881909	0.589719	0.21984	0.200425	0.265166	1.99624	0.145408	1.78597	2.56188	0.760646	1.91298	0.719481	0.473868	1.47779	0.519883	0.114346	0.408401	0.208206	0.0232471	0.154121	0.640994	0.877056	0.31841	1.22736	0.138705	0.271345	4.05678	4.29295	0.109288	1.19437	0.349134	0.825955	0.172874	0.00677696	0.420505	0.931569	0.462069
TCGA-A2-A0YJ	566	0	0.315545	0.299811	0	0.0634189	0.146546	0.47129	0.0589427	0.11615	0.237978	0.869359	0.165808	0.191043	0.220439	3.08039	0.18992	1.88537	1.02063	0.272071	2.67371	0.0715048	3.41856	0.0456608	0.0615947	0.0279589	0.0926753	0.114657	0.0255946	0	0	0.154541	0.428493	0.159899	0.186245	1.03092	0.0218169	0.272084	0.629242	3.20684	1.2712	0.514681	0.140034	2.90834	0	0.0543634	0.0937	0.3046	0.155479
TCGA-LL-A73Z	227	1	1.41918	0.406598	0.0661033	0.363143	0.1274	0.715994	0.199842	1.55333	0.0672377	0.131001	0.0624628	0.143939	0.101917	1.84051	0.257566	0.830164	0.823905	1.47591	3.52954	0.269371	3.84202	0.350905	0.0149167	1.64308	0.157106	0.225356	0.173554	0.117973	0	0.10748	0.674876	0.36142	0.110254	0.812855	0.323615	0.0914178	1.51566	5.95628	1.0651	2.15329	0.105506	0.653021	0.293859	0.00767986	0.0529476	1.83597	0.435773
TCGA-S3-A6ZG	562	0	1.05262	0.769734	0.100113	0.426955	0.617426	0.773602	0.0756648	1.52415	0	0.272799	0.449346	0.288063	0.531655	0.266882	0.780161	1.63446	1.73305	1.17765	2.95474	0.183582	2.29172	0.0859684	0.0602432	0.69389	0.297419	0.260241	0.372366	0.119112	0.119695	0.223818	0.448628	0.136842	0.432627	3.54955	0.051345	0.333542	2.04524	6.21782	1.91319	0.114351	0.259656	0.87361	0.185436	0	0.481131	1.32076	0.69723
TCGA-E2-A1L8	2240	0	2.39099	0.816788	0.0455282	1.15183	0.0438729	1.34109	0.0917601	0.994503	0	0.0958653	0.752865	0.155786	0.140389	0.498966	0.76872	2.29661	2.03024	1.45231	3.5619	0.241186	1.50787	0.191925	0.150682	1.1099	0.12624	0.259981	0.179302	0.0270843	0	0.277597	0.585456	1.46244	0.566075	1.77907	0.241992	0.555223	2.2857	4.70866	0.9383	0.589374	0.0908336	0.569701	0.725244	0.00528945	0.948151	3.17708	0.755181
TCGA-D8-A1XQ	499	0	1.68491	0.157337	0.0438503	0.145805	0.084512	0.220104	0.198851	0.4499	0.802851	0.157508	0.248612	0.156865	0.217846	0.111702	0.056953	0.426791	1.56676	0.326354	7.91121	0.410987	7.53203	0.130081	0.0395806	0.5869	0.156327	0.0411104	0.0767528	0.104345	0	0.294103	0.717665	0.329659	0.605053	0.275599	0.0347566	0.115773	1.99656	7.64619	0.492938	0.430377	0.104983	1.48728	0.0162445	0	0.0702467	2.57283	0.230793
TCGA-E2-A1IH	1026	0	0.717089	0.621656	0.0449186	0.188319	0.00865708	0.605199	0.0678985	0.564925	0	0.1224	0.169779	0.0628774	0.0923391	0.564131	0.437553	2.23765	1.0824	0.998269	3.92831	0.311173	3.93798	0.336631	0.114877	1.11651	0.124549	0.168448	0.176901	0.427546	0	0.200845	0.871676	1.22796	0.0681091	0.202529	0.261789	0.0847095	1.47411	2.39277	0.572273	0.35345	0.358469	0.709986	0.116482	0	0.251853	0.389868	0.534921
TCGA-A8-A06O	396	0	1.10425	0.787363	0.0903578	0.218802	0.309108	0.704191	0.11382	0.478484	0.0229771	0.134301	0.725744	0.772956	0.208967	0.195379	0.586786	0.661947	0.287809	0.828462	3.08913	0.128873	1.20291	0.20456	0.0883564	0.323937	0.0626357	0.134769	0.395391	0.053753	0	0.119369	0.436603	0.679294	0.274015	1.32715	0.0779388	0.159041	2.57746	3.74717	0.253937	0.986221	0.144219	0.476067	0.133894	0.00524887	0.470438	1.36461	0.345871
TCGA-A2-A1G1	584	0	0.266437	0.488658	0.165	0.25974	0.0318002	0.11624	0.018475	1.00724	0	0.231619	0.415768	0.142573	0.163314	0.145534	0.190491	0.79433	0.26405	0.627646	1.92023	0.164358	0.678625	0.206092	0.14066	0.858817	0.108931	0.0750013	0.0962684	0.0436253	0	0.201209	0.608668	0.175416	0.0611566	0.410802	0.0632542	0.0553182	0.800873	3.57515	0.0274789	0.0837633	0.117046	0.953852	0.163	0.0425992	0.0881081	0.241867	0.397665
TCGA-BH-A1F8	1	1	1.00337	1.09201	0.0394523	0.119774	0.0304143	0.145916	0.0596358	0.248089	0	0.307854	0.726951	0.0552257	0.223031	0.359924	0.58927	1.91167	0.240401	0.560328	5.06173	0.080384	0.973576	0.0739164	0.0979298	0.207443	0.132834	0.268998	0.362537	0.0234698	0.125784	0.0962203	0.498101	0.0269632	0.167498	0.350375	0.0312707	0.0347204	1.02034	2.15074	0.0443498	0.420592	0.0472269	0.922387	0.0438458	0	0.158003	0.780727	0.503383
TCGA-E9-A24A	747	0	1.21813	0.250536	0.111085	0.440026	0.0899191	0.604542	0.134333	1.08825	0	0.115576	0.566825	0.255708	0.114179	0.352728	0.519402	2.33443	0.418444	0.677933	3.81767	0.887239	1.28408	0.270563	0.0735306	0.679673	0.114406	0.4393	0.388873	0.185034	0.035417	0.415421	0.865738	0.030368	0.404247	1.69989	0.138806	0.100555	1.35198	1.47416	1.21545	0.349638	0.0709206	0.468219	0.0329217	0.00516234	0.35591	1.31126	0.701599
TCGA-E9-A1NE	1088	0	0.541585	0.630359	0.0793406	0.35844	0.256127	0.696931	0.179896	0.577696	0	0.196543	0.487312	0.283824	0.353385	0.977636	0.412192	1.48631	0.230742	1.49591	2.05722	0.210153	1.95791	0.520274	0.185006	1.04295	0.219994	0.0710021	0.225668	0.519189	0.0948596	0.12094	1.06663	0.379571	0.192484	1.33878	0.184962	0.139649	1.2329	3.50346	0.386489	0.701505	0.300756	0.822979	0.176353	0.00460888	0.127101	0.454498	0.708631
TCGA-BH-A1EO	2798	1	0.510455	0.500317	0.0813399	0.052916	0.117574	0.558701	0	1.29219	0	0.0705234	0.307441	0.0632558	0.0975395	0.684243	0.105645	1.13218	0.630816	0.595279	3.312	0.530336	1.98084	0.165095	0.0611832	1.59412	0.128879	0.124785	0.213558	0.677437	0	0.347165	1.5531	0	0.234335	0.922421	0.128943	0.0204526	0.66292	2.31848	2.95647	0.185817	0.0324563	0.589263	0.210929	0	0.0651519	0.48007	0.380541
TCGA-A8-A08R	30	0	0.689102	0.745573	0.110194	0.286747	0.208127	0.436666	0.0888361	0.291761	0.0224169	0.316647	0.541449	0.699266	0.203872	0.148836	0.28624	0.52126	2.4783	0.595946	2.74291	0.215539	10.3189	1.27314	0.112726	0.358177	0.148406	0.02254	0.115725	0.367097	0.0175663	0.107501	0.944666	2.92205	0.427735	0.499852	0.0534325	0.160705	1.28844	3.64208	0.313811	0.365478	0.0527634	1.77075	0.048986	0.0358463	0.0706105	0.22954	0.262452
TCGA-E2-A153	707	0	0.967158	0.475901	0.0357094	0.160035	0.213349	0.792437	0	0.969121	0	0.291916	0.101228	0.0999728	0.354805	0.579631	0.278278	1.69667	1.48359	1.50896	2.38678	0.174619	3.01467	0.234164	0.0322324	0.580357	0.0565797	0.115652	0.18751	0.0849728	0.0284628	0.46449	1.12433	0.0488104	0.140778	1.23926	0.106556	0.17958	0.745042	4.3328	3.31843	0.22358	0.0569952	0.329248	0.132287	0.00829742	0.171616	1.04139	0.512581
TCGA-C8-A1HG	345	0	1.12602	0.836547	0.163204	0.125834	0.0524233	0.603615	0	0.504136	0.387343	0.323431	0.411242	0.27076	0.186388	0.186919	0.847879	1.07035	0.331491	0.195691	6.78464	0	0.989192	0.271798	0	1.09217	0.0861958	0.129823	0.476102	0.194177	0.0433614	0.132679	0.407014	0.371799	0.181472	1.23385	0.0405831	0.164148	1.95083	7.29558	0.0407696	1.4453	0.217072	0.931524	0.0403063	0	0.0871489	2.34198	0.248727
TCGA-BH-A0DT	2403	0	1.3913	0.80225	0.0289838	0.238837	0.201096	0.727414	0.0876234	1.24704	0	0.222576	0.10955	0.153271	0.397214	0.501368	0.527021	2.95443	0.369279	0.675893	3.79285	0.188974	2.27748	0.262465	0.0828453	1.05294	0.183693	0.558278	0.152194	0.275875	0.11551	0.141377	0.551157	0.396173	0.228527	1.48899	0.200002	0.182197	1.10865	3.38132	1.45532	0.235421	0.300694	0.706268	0.0858975	0.00673466	0.371449	0.664128	0.437612
TCGA-A2-A3XY	1093	1	0.739945	0.290303	0	0.423032	0.167369	0.578536	0.114147	0.562334	0.115216	0.243184	0.267584	0.176176	0.426897	0.418273	0.269716	1.0748	3.24193	2.16375	3.4519	0.369266	3.62891	0.229907	0.0880422	0.288771	0.246775	0.0997581	0.115654	0.0449229	0.0150475	0.721342	0.541437	2.47726	0.125951	2.43495	0.116188	0.403491	1.33756	14.0261	1.81096	5.66406	0.256121	1.40495	0.0979114	0.0175465	0.120972	4.08985	0.266973
TCGA-BH-A0DV	2064	0	0.706944	0.10096	0.0590894	0.108204	0.0607371	0.593193	0	0.508469	0	0.131739	0.0744469	0.0183809	0.168709	1.13416	0.0511637	0.791551	0.807405	0.835563	3.30384	0.465526	3.09541	0.43053	0.0118524	0.753202	0.031208	0.255163	0.0172377	0.820207	0.219791	0.43234	1.77757	2.07304	0.0776499	0.613579	0.585902	0.123815	0.881824	1.23635	0.693768	0.149986	0.0628744	0.337267	0.0875598	0.01373	0.0631061	0.629112	0.404195
TCGA-A2-A0CQ	2695	0	2.09339	0.385985	0.188257	0.398031	0.108847	0.366788	0.426851	3.58261	0	0.18654	0.200125	0.109801	0.16125	0.16171	0.947471	2.40857	0.664816	0.346381	2.2478	0.249322	1.97135	0.0734814	0.134525	0.764896	0.177105	0.344965	0.350107	0.027998	0.16881	0.0382616	0.256754	0.675474	0.392493	2.86795	0.0811911	0.313604	1.27346	4.90416	0.758328	0.840217	0.131457	0.402945	0.261527	0.0054679	1.20632	2.79408	0.377818
TCGA-AO-A12D	2515	0	0.740856	1.20246	0.0926018	0.272207	0.077337	0.472965	0.155529	1.12376	0	0.168222	0.641681	0.182435	0.126908	0.504691	0.240543	2.06746	0.153891	0.945714	2.13428	0.201255	1.64371	0.202411	0.0928725	1.59351	0.110042	0.0631387	0.27014	0.0734506	0	0.100376	1.1547	0.126575	0.14041	0.624176	0.0518104	0.0543302	0.791602	2.26448	0.25446	0.302953	0.197067	0.223616	0.0457397	0	0.29669	0.321493	0.33805
TCGA-EW-A1PG	1051	0	0.535655	0.241338	0.0784719	0.289285	0.0302475	0.373155	0.197696	1.29857	0	0.0777564	0.222451	0.0488203	0.268858	0.641522	0.356719	1.41254	0.586839	1.90132	2.1201	0.0959319	1.35044	0.367555	0.13576	0.60016	0.139876	0.17389	0.103014	1.02701	0	0.223283	0.415865	0	0.142782	0.396701	0.0987857	0.0493287	1.2194	4.90125	0.911537	0.391728	0.250495	0.439284	0.0290703	0.0273505	0.188564	0.572118	0.625779
TCGA-B6-A0RP	3126	1	1.5069	0.482324	0.128315	0.324628	0.156623	1.44633	0.150858	0.764418	0	0.455602	0.444577	0.239488	0.183178	0.544769	0.722176	1.59803	1.81254	1.06727	5.83811	0.31373	6.34682	0.160271	0.0933002	0.715578	0.203308	0.652522	0.149729	0.101778	0.0170459	0.58243	1.16335	0.321549	0.376152	1.76486	0.0877455	0.069906	2.34252	2.19846	2.67652	0.358269	0.0341335	0.521123	0.253519	0.00496919	0.445371	4.20237	0.370646
TCGA-C8-A3M7	1034	1	1.68199	1.23644	0.25127	0.737409	0.145281	0.789933	0.177249	1.36385	0.0255582	0.0871427	1.16342	0.109427	0.146352	1.73266	0.489527	2.92945	0.417574	2.32927	4.22118	0.163828	6.07013	0.549233	0.294845	0.120109	0.199062	0.239853	0.285875	0.298957	0	0.326839	0.422985	0.583874	0.205738	1.0986	1.22543	0.233769	1.57275	5.61227	0.809726	0.51874	0	1.15838	0.130318	0	0.7648	0.837461	0.585101
TCGA-A2-A0CT	2289	0	1.11083	0.325261	0	0.0917366	0.0611487	0.528062	0	0.840066	0	0.306527	0.239845	0.00986957	0.228281	0.2669	0.123625	0.670738	0.36909	0.165294	5.71197	0.181008	1.58652	0.0594443	0.0238655	0.727975	0.0502712	0.167656	0.277673	0.113248	0.0758678	0.154763	0.450031	0	0.490706	1.36986	0.100593	0.135624	2.31	3.08866	0.166444	0.225496	0.0506404	0.522389	0.141045	0	0	3.96549	0.212534
TCGA-A2-A0SW	1365	1	0.657711	0.162877	0	0.87741	0.128607	0.444915	0.064043	0.757203	0.323212	0.244018	0.390337	0.158152	0.261287	0.161888	0.495249	2.02856	0.0704092	0.515024	2.12387	0.181282	1.60956	0.277826	0.105167	0.425294	0.151042	0.0866631	0.194665	0	0	0.193746	0.604252	0.434338	0.192725	1.88424	0.0533356	0.303618	0.773469	7.60713	0.0476274	0.139804	0.050717	0.81616	0.0706292	0	0.356328	0.816361	0.320972
TCGA-E2-A14V	1042	0	0.368907	0.435424	0.165176	0.262671	0.145528	0.299222	0.047558	0.484198	0.0240016	0.385794	0.379051	0.146803	0.291046	0.371834	0.858127	2.07932	0.248356	0.576608	2.62258	0.0576937	1.85417	0.0736829	0.0319485	0.203028	0.0841221	0.0201111	0.247812	0.0561496	0	0.0863248	0.32734	0	0.150272	0.567427	0.0462078	0.0830659	0.928228	7.39847	1.78607	0.163713	0.0941554	0.512833	0.0524489	0	0.264607	0.851991	0.509321
TCGA-AQ-A04J	819	0	0.469159	0.397135	0.150651	0.575597	0.161765	0.562876	0.390383	1.46732	0.109455	0.266568	0.447401	0.167368	0.176968	0.866967	0.279524	0.666694	0.691472	0.872057	2.63447	0.210482	2.13836	0.409942	0.242826	0.555523	0.468874	0.0990502	0.15068	0.153636	0	0.19246	0.560211	0.411844	0.332855	0.829224	0.244839	0.108231	1.97385	3.32534	0.403222	1.38391	0.446554	1.71504	0.111619	0.0250038	0.275815	0.851789	0.356981
TCGA-A2-A0EU	1043	0	1.09933	1.1811	0	0.298951	0.085402	0.616539	0	1.29059	0	0.431763	0.446632	0.294061	0.232792	0.255507	1.3429	1.03261	0.572757	0.502015	5.10651	0.0240763	2.4364	0.138369	0.0399975	1.38386	0.14042	0.13596	0.20683	0.31633	1.17732	0.216146	0.483482	0.161518	0.152296	1.74366	0.0853963	0.111421	1.91326	3.68563	1.9261	0.469903	0.282903	0.7004	0.306425	0	0.0946487	1.62047	0.543404
TCGA-S3-AA17	424	0	0.458381	0.75513	0.0960782	0.449103	0.357995	0.879912	0.193641	0.593571	0	0.483944	0.423672	0.986268	0.482798	0.125218	0.166382	3.10366	0.124186	1.29108	2.08318	0.313215	0.727923	0.360017	0.322803	0.826667	0.532808	0.387595	0.672676	0.152416	0.357376	0.195271	0.334455	0.218878	0.242802	2.64294	0.0716739	0.531487	1.74704	14.8551	2.0641	1.19769	0.230023	0.653849	0.0949136	0.0148831	0.615656	1.73452	0.762776
TCGA-A2-A0SX	1534	0	0.689538	0.367586	0.0239044	0.483812	0.400813	0.511523	0.0240891	0.427221	0.680809	0.378982	1.01646	0.111539	0.253891	0.379516	0.0931414	1.68115	0.291321	1.00419	2.39968	0.66239	1.76969	0.604616	0.258922	1.05123	0.227251	0.0814936	0.251044	0.255969	0	0.38867	0.603604	0.686161	0.115986	0.228624	0.0891628	0.186331	1.31439	6.35564	2.14975	0.327651	0.324304	0.472293	0.106266	0.0222176	0.114882	0.912898	0.490546
TCGA-A7-A56D	448	0	2.32219	0.193059	0	0.103456	0.0435538	0.388058	0	0.673139	0	0.102632	0	0.0585809	0.0387133	0.673837	0.440267	0.0551845	0.584196	2.8997	0.858438	0.368357	7.46008	0.141133	0.0169985	0.792165	0.0149193	0.0128403	0.164813	0	0.240167	0.260269	1.44419	0.154447	0.274126	0.329349	0.0280974	0.0568232	0.221014	8.76453	0.649211	0.796688	0.420807	0.124026	0.195341	0	0.120674	1.83067	0.108128
TCGA-E2-A158	450	0	0.923651	1.14835	0.0715003	0.44792	0.128614	0.447041	0.120088	0.331297	0	0.265681	0.585542	0.222415	0.22864	0.330385	0.371459	1.13241	0.237646	0.105442	4.071	0.0971212	4.14796	0.148845	0.0896365	0.022785	0.472035	0.0771891	0.083433	0	1.1968	0.0484395	0.0631531	0.48866	0.166235	1.65423	0.024447	0.161806	1.50732	21.9801	1.46463	3.67412	0.608642	0.674943	0.812286	0.0886066	0.343623	1.14187	0.321837
TCGA-BH-A1FG	577	1	1.71254	0.672424	0.0468516	0.0812787	0.0361185	0.495093	0.118034	0.883854	0	0.377198	0.221357	0.211324	0.168548	0.172082	1.24745	0.725681	2.6213	0.09589	5.24318	0.0763681	1.06489	0.0585196	0.00352414	0.156767	0.0649547	0.367366	0.164012	0	0.280079	0.0666555	0.273852	0.0960605	0.170496	1.50432	0.0699022	0.035342	0.829867	2.55777	2.5456	3.09595	0.0747791	0.462837	0.156208	0	0.0750547	1.46393	0.363658
TCGA-E2-A15R	1732	0	0.867013	0.401825	0	0.128785	0.144218	0.541283	0.0897713	0.518906	0	1.08573	1.17848	0.171808	0.622634	0.179428	0.208262	3.31151	0.809299	0.318238	6.09108	0.087123	1.6661	0.161339	0.0134015	0.170328	0.23995	0.367473	1.10707	0.148385	0.823657	0.123117	0.35824	0.0243531	0.621343	3.60274	0.064794	0.327033	1.97092	2.00914	0	0.286415	0.156402	0.926966	0.0396014	0.00413985	0.428123	1.36081	0.272792
TCGA-BH-A0E6	293	0	0.704269	0.300811	0.0586858	0.152713	0.0452417	0.434103	0.118279	0.407881	0.447696	0.552431	0.110908	0.109532	0.100534	0.180782	0.724103	0.608034	0.390108	0.476803	1.42773	0.310888	8.44152	1.00789	0.00882859	0.112209	0.348692	0.0450154	0.10272	0.0698232	0	0.0834919	0.219535	0.64173	0.453819	0.248566	0.0820862	0.649278	0.841789	7.09778	0.153932	0.317784	0.163918	0.695693	0.130442	0	0.141019	1.50771	0.0592791
TCGA-AO-A03L	2442	0	0.295444	0.275098	0.0975806	0.183391	0.150452	0.541359	0.0491674	0.694358	0	0.163166	0.253568	0.227657	0.351044	0.676344	0.285161	0.903788	0.135137	0.971345	3.29858	0.0994103	2.32881	0.175206	0.0550495	1.11946	0.106295	0.0415834	0.149449	0.348299	0	0.128911	0.870761	0	0.103572	1.0066	0.0477715	0.122681	1.17172	6.10616	0.182823	0.334378	0.0973417	1.3335	0.0180746	0.00566844	0.0390802	1.50756	0.311265
TCGA-C8-A1HI	343	0	1.33566	0.351634	0.0541587	0.0991748	0.0626274	0.381539	0.0545772	1.82831	0	0.102858	0.119411	0.0393098	0.0865931	0.774289	0.492391	0.748172	3.10013	0.532952	2.99579	0.102992	4.33773	0.152204	0.0108634	0.811162	0.0214529	0.218485	0.0947958	0.773243	0.0143893	0.036691	0.368619	0.0246761	0.268257	0.8781	0.0858545	0.0862472	1.04365	3.46422	0.175881	0.53155	0.0576278	0.439907	0.0802533	0	0.318121	0.739572	0.243779
TCGA-A7-A3IZ	322	0	1.11837	0.156203	0.330134	0.708558	0.352392	0.422659	0.102365	0.773244	0.0258307	0.100654	0.59991	0.955848	0.556847	0.132388	0.296848	2.11553	0.154743	0.674102	2.51029	0.165575	1.10493	0.99123	0.0191019	0.0485557	0.150889	0.337643	0.511171	0.0302144	4.65553	0.103226	0.193956	0.0694235	0.46207	1.33931	0.0947226	0.102167	2.31253	3.44124	2.37895	0.0171892	0.303993	0.468293	0.413938	0	0.610228	1.25195	0.664244
TCGA-BH-A18I	1093	0	0.870387	0.226267	0.0401298	0.31328	0.0812086	1.56373	0.0606599	0.478136	0.0612277	0.119292	0.549837	0.218455	0.247485	0.898622	0.156362	2.08309	0.800278	1.4394	2.90319	0.277999	2.41059	0.281947	0.0784819	0.939932	0.413293	0.116287	0.316083	0.16711	0.0799653	0.236526	1.13528	0.0548525	0.15212	1.97386	0.0561312	0.126131	1.78356	2.80648	2.45106	0.706235	0.256202	0.594651	0.163529	0	0.28929	1.58827	0.47576
TCGA-C8-A12K	0	0	1.033	0.371735	0.13598	0.176925	0.06115	0.449042	0.0685153	0.390039	0	0.348078	0.0642455	0.140997	0.163061	0.064444	0.264917	1.09578	1.46886	0.128377	1.72373	0.369412	2.6786	0.573225	0.071598	1.12665	0.197498	0.119757	0.178508	0	0.0180641	0.0552736	0.190755	1.61085	0.178692	0.272491	0.0676269	0.239341	1.01958	3.03931	0.135876	1.01246	0.307466	1.00002	0.100749	0	0.290447	2.02999	0.18314
TCGA-C8-A27A	747	0	1.99094	1.09635	0.0388889	0.342946	0.333527	1.19175	0.195947	0.900958	0.0395562	0.789952	2.31507	0.108874	0.293127	0.246506	0.909162	3.96816	1.73417	1.11349	6.5779	0	2.3613	0.321802	0.0731297	0.185891	0.516045	0.32813	0.11912	0	0.0929909	0.0553269	0.221247	0.239203	0.454041	2.86392	0.166813	0.151566	3.1145	5.84825	0.0582886	0.36523	0.0775873	1.19094	0.115252	0	0.560687	1.47165	0.407293
TCGA-AR-A0TR	160	1	1.2597	0.948062	0	0.320248	0.505688	0.920439	0.173385	0.669094	0	0.53277	0.853543	0.194014	0.191584	0.0178371	0.949731	2.51189	2.31127	0.0818105	5.82159	0.0350562	0.530732	0.080589	0.0550028	0.0205608	0.221497	0.487579	0.508198	0.0255885	0.274279	0.0611954	0.0301703	0.0881918	0.254362	3.24997	0.158435	0.0973409	0.9769	2.62964	1.41837	0.498594	0.10298	0.679878	0.143412	0	0.654613	1.00054	0.49623
TCGA-BH-A0HL	72	0	0.677526	0.675928	0.0488401	0.589568	0.26356	1.61283	0.0492175	0.889038	0	0.241974	0.66918	0.668475	0.627504	0.0347197	0.0634337	2.17233	0.622265	0.183764	4.57144	0	0.999081	0.274515	0.0183686	0.116729	0.203134	0.245592	0.748007	0.0290545	0	0.129043	0.140834	0.0667584	0.392493	1.65491	0.0637603	0.37456	3.54527	3.87587	0.036602	1.05788	0.0584646	0.707639	0.343768	0	0.15648	2.69604	0.532287
TCGA-OL-A66P	428	0	1.89762	0.217603	0	0.668962	0.00818181	0.482253	0.128342	2.05134	0.518173	0.157745	0.120344	0.224496	0.0436349	0.55328	0.0551376	0.41763	0.235166	2.2924	1.54377	0.380587	3.19798	0.397688	0.0191595	0.730533	0.117712	0.108545	0.0743062	0.151528	0	0.103538	0.383788	1.79885	0.025748	0.638034	0.253355	0.384283	0.40596	4.16575	0.159075	0.237064	0.542063	0.279587	0.125814	0	0	2.0634	0.0902775
TCGA-BH-A18L	811	1	1.30917	0.156858	0	0.123241	0.231701	0.409996	0.0440547	0.318312	0.75594	0.411523	0.247856	0.319575	0.576658	0.235672	0.482627	2.06798	0.169519	0.0723023	2.71488	0.0890731	1.00784	0.0750808	0.0328835	0.0417938	0.147193	0.0670668	0.344336	0	0.0696904	0.0266553	0.0408846	0.149389	0.139203	4.03778	0.122297	0.0439698	1.07363	5.97849	0.180194	0.210835	0.244215	0.475056	0.0161951	0	0.280132	0.136598	0.467154
TCGA-BH-A208	1759	1	0.321671	0.676331	0.0235619	0.109001	0.0181642	0.566441	0.023744	0.670642	0.0958651	0.0642045	0.0890573	0.0146588	0.104945	1.81456	0.336626	0.779216	0.48293	2.76287	2.41357	0.0960149	2.80012	0.132434	0.0389908	1.08122	0.0653321	0.0240979	0.0206207	0.504604	0.0751217	0.153241	2.69934	0.25765	0.0357265	0.193157	0.226305	0.112567	0.445509	2.25702	0.123605	0.107652	0.0376068	0.589667	0.0349145	0.0383238	0.0754908	0.44173	0.320676
TCGA-B6-A0WS	2965	1	0.447035	0.289794	0	0.11517	0.222876	0.685693	0.0776909	0.731451	0	0.305568	0.121415	0.351734	1.1182	0.353193	0.500658	0.9951	1.26697	1.10186	5.46885	0.146609	2.51998	0.264811	0.0811865	0.589631	0.122153	0.223405	0.157433	0.214028	0.163866	0.250703	0.889239	0.210759	0.179243	2.68254	0.100647	0.213238	1.36277	4.91933	1.23258	1.30459	0.225592	0.710833	0.114241	0	0.20584	1.3026	0.314231
TCGA-AO-A03N	2031	0	0.542465	0.293667	0	0.236053	0.0772925	0.204329	0	0.47404	0	0.0141924	0.135342	0.0534652	0.098146	0.434432	0.223233	0.551622	1.07906	0.536544	3.24247	0.093386	3.96239	0.0894502	0.0646419	0.520332	0.124817	0.341805	0.12535	0	0	0.104797	0.276831	0	0.312734	0.422703	0.10952	0.208885	0.261481	4.31012	0.300553	0.276304	0.182886	1.18855	0.10612	0	0.963688	1.90949	0.164476
TCGA-E9-A2JT	288	0	0.901346	1.13415	0	1.65536	0.138592	1.49057	0.111487	0.475998	0	0.164435	1.2022	0.619455	0.17057	0.399787	0.143689	3.184	0.490277	1.32426	1.92654	0.72132	1.68835	1.00183	0.332866	0.423062	0.657339	0.0754322	0.532518	0.131628	0.0440905	0.359761	0.681142	3.78051	0.184524	2.13131	0.474553	0.208635	1.92352	3.76513	0.165821	0.224652	0.706311	0.437164	0.0819682	0	0.443072	1.45954	0.517582
TCGA-A2-A0T6	575	0	0.58336	0.378449	0.0434308	0.257426	0.0920738	0.625312	0.0437664	0.445596	0	0.0645522	0.554026	0.236424	0.215762	0.800159	0.225633	1.63174	0.625522	1.52009	2.90843	0.477847	2.91912	0.284796	0.13394	0.851167	0.206441	0.103643	0.304074	0.516731	0.086543	0.662022	1.20497	1.12793	0.302925	1.32327	0.202495	0.191109	0.981652	2.19513	2.83169	0.0881917	0.277277	0.371838	0.144802	0.00504577	0.278299	1.23641	0.812748
TCGA-AO-A0J9	1613	0	1.02935	0.395694	0.192992	0.592108	0.0950538	0.560833	0.367357	0.837452	0	0.058432	0	0.173431	0.110204	0.894308	0.334211	1.44525	1.08096	1.45938	2.07576	0.629153	2.88257	0.308015	0.0290334	0.840511	0.178375	0.138898	0.2815	0.0255131	0.0170919	0.113314	0.43451	3.5759	0.208092	0.427756	0.277944	0.506838	0.978683	3.78086	1.43026	0.137889	0.136903	0.494284	0.254203	0.0348782	0.137407	0.729582	0.248524
TCGA-C8-A26Y	0	0	3.12368	0.615104	0.0214289	0.371751	0.293227	0.520823	0.19435	5.26241	0.435933	0.504295	0.587214	0.346625	0.15418	0.220885	1.08545	2.30992	0.510434	0.641478	2.48592	0.0523936	0.807127	0.113754	0.283688	0.512157	0.331041	0.347008	0.187539	0.203966	0.0512407	0.087105	0.213766	0.292906	0.441894	2.64091	0.0779311	0.0969879	0.838298	3.56467	0.0963561	0.765122	0.0342023	0.564511	0.714459	4.5012	0.41194	0.788602	0.403291
TCGA-A1-A0SQ	554	0	1.39713	0.535006	0	0.150893	0.037056	1.11747	0.138398	0.727254	0	0.122475	0.129773	0.239237	0.319965	0.182243	0.107024	1.20157	0.060862	0.177167	4.14304	0.0671574	0.267559	0.0771924	0.0371891	0.210072	0.0870407	0.318376	0.168269	0.03268	0.218932	0.15631	0.171252	0.112633	0.483117	0.637986	0.105013	0.0828784	1.5879	1.53588	0.0617539	0.199863	1.13984	0.39797	0.0407014	0	0.220008	4.78708	0.195675
TCGA-AC-A3TM	762	0	1.96176	0.153243	0	0.181527	0.0518571	0.805606	0.0903826	1.56336	0	0.118496	0	0.139498	0.0307291	0.499445	0.931913	0.688339	3.67658	1.77014	1.65372	0.243656	9.82392	0.214716	0.0359807	1.02893	0.0118423	0.173267	0.156987	0.746976	0.262124	0.0486098	0.438034	0.204324	0.199458	0.555528	0.0585444	0.233038	0.513303	7.86965	4.21218	0.500846	0.262445	1.00416	0.177205	0	0.335252	4.131	0.168477
TCGA-A2-A0YI	1505	0	1.07053	0.285428	0.0214172	0.609959	0.165108	1.03542	0.0647482	0.396947	0.108924	0.456271	0.546419	0.333111	0.198123	0.773947	0.194717	1.14761	0.213554	1.22381	2.70944	0.418921	0.959679	0.234071	0.161099	0.327602	0.144221	0.281106	0.224924	0.254818	0	0.330819	0.731083	0.322022	0.389694	1.071	0.149786	0.107706	1.76878	2.17834	0.513619	0.231949	0.153827	0.394942	0.0476046	0.0149295	1.09791	1.30866	0.359804
TCGA-A2-A25A	3276	0	1.04088	0.793596	0.0823534	0.585757	0.0984053	1.0443	0.116186	0.99212	0	0.0652819	0.38909	0.112717	0.242655	1.18649	0.748726	1.39278	0.748163	1.66235	3.32796	0.268472	3.60458	0.642892	0.168492	0.598354	0.234872	0.103879	0.230634	0.72507	0.0787693	0.307973	0.603308	0.112567	0.199793	1.26022	0.560596	0.215357	1.68242	5.10776	1.1356	0.596449	0.262886	1.22575	0.292878	0.0153084	0.422167	1.73835	0.62696
TCGA-AC-A23C	585	0	1.61128	0.985921	0.0418142	0.510801	0.225646	0.491571	0.147481	1.34238	0	0.367717	0.335847	0.149581	0.214894	0.532574	0.488776	2.9057	0.938101	2.04095	2.82694	0.187432	1.31698	0.16974	0.110083	0.61961	0.265009	0.637915	0.237864	0.397998	0	0.220958	0.775587	0.685858	0.608659	1.94816	0.126722	0.131425	1.06325	2.47814	0.407376	0.219348	0	0.674687	0.263334	0.00485796	0.401909	1.21942	0.53352
TCGA-XX-A899	467	0	0.69327	1.38758	0.235396	0.872036	0.328914	1.06496	0.266867	1.40234	0	0.0874686	0.583885	0.237979	0.45366	0.624037	0.305734	4.03404	1.12468	4.55987	2.61474	0.527582	2.67517	0.532911	0.18149	0.928296	0.58277	0.190594	0.463525	0.140035	0.14072	0.442542	1.08697	1.24681	0.116001	0.99703	0.137191	0.236758	1.6371	3.90937	5.07184	0.448126	0.680978	0.775143	0.109004	0.00683706	0.235685	1.53233	0.544382
TCGA-BH-A209	3959	1	0.56192	0.283412	0.0212659	0.325883	0.143449	0.415737	0.128582	0.436372	0	1.13789	0.401895	0.2183	0.196724	0.0680293	0.193342	1.5312	0.0942422	0.444916	3.34381	0.415962	0.649077	0.225777	0.102375	0.447271	0.210592	0.0724988	0.372225	0.0759054	0.118652	0.0777983	0.497205	0.668562	0.773882	1.30751	0.0594911	0.112292	1.01679	11.348	1.41841	0.791691	0.254566	4.52376	0	0	0.37474	0.782604	0.241943
TCGA-BH-A0C3	2709	0	0.674932	0.492903	0	0.238938	0.353286	1.20669	0	0.815542	0	0.111662	0.596305	0.411301	0.380944	1.03608	0.273208	2.06936	2.66343	2.63284	2.67805	0.734733	1.5807	0.375343	0.167267	1.37897	0.202357	0.0409786	0.157795	0.715069	0	0.329805	1.44265	3.82	0.173146	3.29285	0.375493	0.128453	0.777185	2.65389	0.202685	0.310191	1.17509	0.455188	0.0445293	0.041895	0.240699	0.772031	0.450521
TCGA-E2-A155	640	0	1.26726	0.122915	0.0199832	0.0693341	0.142499	0.374822	0.0805504	0.304231	0	0.0841541	0.472067	0.124323	0.4998	0.0497201	0.389314	2.65182	0.0553485	0.213997	2.03163	0.0325726	1.33664	0.118559	0.0270561	0.0191042	0.102902	0.218002	0.524659	0.0475512	0	0.0974741	0.121476	0.273145	0.16362	2.63748	0.178888	0.0552716	1.02061	2.02937	0.0299518	0.0946828	0.159474	0.342177	0.118446	0.00928655	0.0960371	0.374637	0.261346
TCGA-BH-A0HP	414	0	1.01864	0.493028	0.0916055	0.423782	0.145654	0.925669	0.0692351	1.42495	0	0.141828	0.454443	0.12823	0.141235	0.781452	0.594889	2.39674	0.469391	0.56246	5.54221	0.335963	2.82572	0.293199	0.0861312	0.963336	0.127001	0.772935	0.140298	0.354219	0.127777	0.297889	1.43499	0.46955	0.423644	1.50193	0.160166	0.218822	0.890925	6.96646	0.600701	0.697562	0.073105	0.437393	0.254518	0	0.220123	2.22624	0.625807
TCGA-AC-A2QI	588	0	1.14931	0.652536	0.127304	0.290785	0.0932337	1.14347	0.076973	0.842665	0.0258978	0.0946078	0.240587	0.166322	0.383827	0.482661	0.595237	2.21695	1.12833	1.22959	4.28379	0.31126	1.25661	0.151058	0.0536242	0.486818	0.262219	0.09548	0.200543	0.0605858	0.10147	0.55887	1.46837	0.0696038	0.316568	1.16885	0.137704	0.224072	0.973896	5.51632	0.457945	0.22404	0.264145	0.435973	0.150914	0	0.122362	1.80325	0.565803
TCGA-E9-A1R4	186	0	0.526555	0.153216	0.0298913	0.216066	0.144023	1.23189	0.0602446	0.850795	0	0.555351	0.310696	0.427719	0.604235	0.180619	1.97997	6.60065	1.04317	1.2285	4.23311	0.194891	2.29056	0.261349	0.067452	0.342917	0.627536	0.244569	0.235439	0.106692	0.071476	0.170105	0.661596	0.245146	0.217553	9.10745	0.0390229	0.172869	1.11738	2.93315	2.75536	0.915529	0.119273	0.629952	0.13288	0.0208366	0.239424	1.76419	0.409996
TCGA-D8-A1XO	1682	0	0.729132	0.565765	0.0613202	0.112289	0.291514	0.45359	0.144186	1.00121	0	0.126585	0.289716	0.216181	0.196087	0.954171	0.477857	1.35194	0.384975	0.586523	3.36575	0.216562	3.06625	0.191479	0.0830242	1.03567	0.170027	0.278733	0.125219	0.218873	0	0.540056	1.41138	0.111756	0.185957	1.36285	0.0628988	0.159327	0.839596	2.2445	3.67639	0.23866	0.0652481	0.376923	0.10601	0	0.261954	0.63867	0.654175
TCGA-A2-A0D4	767	0	0.806284	0.381095	0.0371743	0.182723	0.168367	0.549963	0.131115	0.701292	0	0.11511	0.245889	0.225493	0.286572	0.134335	0.869079	1.54063	0.195631	0.559484	1.62314	0.0757426	1.42432	0.110277	0.0279622	0.0533086	0.132527	0.152079	0.276537	0.110573	0	0.0302215	0.101401	0.736784	0.174736	2.47862	0.180257	0.084126	1.09473	2.96457	0.125367	0.220171	0.0296666	0.869128	0.0688569	0.00863779	0.327536	1.34223	0.239135
TCGA-A2-A0CK	4159	0	1.09957	0.798956	0.0577296	0.492404	0.0723198	1.06758	0	1.05085	0	0.114406	0.190926	0.0987683	0.306577	0.711344	0.0749795	1.77021	1.31115	1.05503	3.22288	0.258773	4.27383	0.342507	0.0217119	0.303546	0.171505	0.236171	0.303138	0.412113	0.276086	0.175996	0.562391	4.30055	0.157561	0.465369	0.218022	0.261286	1.02882	7.27437	3.05011	0.18561	0.230353	1.3307	0.363565	0	0.231202	2.1245	0.386709
TCGA-B6-A409	573	1	1.25128	0.539817	0	0.260094	0.147999	0.573829	0.19899	0.595443	0.0223169	0.168488	0.0207321	0.0409499	0.142826	0.202763	0.142482	0.358203	1.11816	0.44542	1.70808	0.0357629	9.44653	0.369961	0.0363075	0.335605	0.0869086	0.127157	0.0192016	0.0783129	0.0874398	0.062429	0.133373	0.629787	0.252835	1.73269	0.0634239	0.126887	1.25408	18.4573	1.29897	1.70414	0.210112	0.751382	0	0.00509806	0.140591	2.62033	0.0746518
TCGA-E2-A1L9	598	0	0.953709	0.726927	0.0574936	0.199481	0.0480162	0.567047	0.0965632	1.34467	0	0.0569694	0.289746	0.0953838	0.170718	0.676648	1.44368	2.28245	1.87907	1.44929	4.37286	0.34362	2.46421	0.155593	0.106674	1.00768	0.113869	0.60108	0.218038	0.250818	0.0152754	0.218122	1.38903	0.497716	0.278964	2.36185	0.109012	0.154203	1.40364	2.3313	0.502684	0.081075	0.0611764	1.00972	0.17039	0.0222653	0.675421	1.59684	0.40143
TCGA-BH-A1F2	959	1	1.52944	0.630138	0	0.311017	0.047386	0.3789	0	0.189873	0	0.167494	0.290411	0.0764823	0.175498	0.677292	0.239503	1.00781	0.465349	1.11656	5.39919	0.350672	1.88941	0.18554	0.147953	0.470108	0.0730439	0.0384178	0.233109	0.243776	0	0.099942	0.632337	1.09224	0.111842	0.683063	0.217808	0.0669749	1.61198	2.97751	0.353167	0.14562	0.114458	0.850113	0.0455418	0.00952168	0.623635	2.16247	0.542461
TCGA-AC-A3W7	471	0	0.699813	0.546813	0.133349	1.16952	0.304117	1.50894	0.134379	1.39756	0	0.192693	0.504019	0.470113	0.479718	0.576672	0.663909	3.83313	1.30501	4.10852	2.62947	0.199245	2.71337	0.208197	0.117021	0.531178	0.448978	0.189419	0.155603	0.290869	0.088573	0.298122	0.952641	0.698705	0.168495	4.93747	0.113985	0.262652	1.2317	4.81518	4.28054	0.413693	0.14189	0.878215	0.345797	0.0154924	0.391636	2.25306	0.836538
TCGA-AN-A04C	54	0	0.471998	0.113271	0.0220983	0.220435	0.0255538	0.408658	0.0890764	1.11169	0	0.0164226	0.229695	0.0274964	0.143854	0.219931	0.287014	0.777067	0.0856897	0.268627	1.04694	0.144081	1.67903	0.0828053	0.0565155	0.0845051	0.113794	0.222243	0.135378	0.23663	0	0.0718609	0.134333	0.241646	0.134029	1.01449	0.072123	0.238931	3.59723	6.68432	0.0331221	0.0673102	0.141083	0.407502	0	0.0102695	0.318607	0.429635	0.244365
TCGA-A2-A25C	523	0	0.651057	0.368421	0.0653418	0.217265	0.267606	0.353873	0.214002	0.486581	0	0.437035	0.540254	0.27948	0.274243	0.495472	0.233382	2.66695	3.63771	0.891556	5.04926	0.173074	0.636497	0.153028	0.0933842	0.187403	0.187649	0.328571	0.257333	0.155485	0	0.159362	0.817327	0.200957	0.27246	1.58913	0.179746	0.0739348	0.990516	2.06602	2.15463	0.480982	0.0912546	2.25924	0.242062	0.00379569	0.471039	0.930094	0.614865
TCGA-A2-A04Y	1099	0	0.885119	0.781197	0.0952533	0.583871	0.102805	0.548579	0.249573	1.56366	0	0.217085	0.378032	0.142226	0.195812	0.297942	0.420633	2.31274	1.42467	0.716795	2.79546	0.186316	1.5217	0.118975	0.217812	0.382466	0.226386	0.269528	0.550194	0.0226661	0.0455539	0.0542065	0.193012	0.755157	0.10399	2.00944	0.133235	0.244301	1.32905	5.21351	2.17011	0.409414	0.273658	1.41775	0.254067	0.0044266	1.25126	3.43926	0.597555
TCGA-A2-A0YL	1474	0	0.696809	0.452666	0.0981239	0.326267	0.10874	0.596218	0.222485	0.925552	0.0249519	0.145844	0.44042	0.122093	0.395022	1.47357	0.446053	1.31959	0.489202	1.30842	3.41117	0.119956	2.21434	0.283422	0.0848792	0.727009	0.223491	0.338701	0.128812	0.525357	0.13687	0.239315	0.799136	0.0670616	0.453789	1.38089	0.224175	0.135701	1.88732	3.20189	1.08466	0.630967	0.234921	0.581607	0.0908761	0.0171	0.117893	2.46982	0.803361
TCGA-AQ-A1H2	475	0	0.678865	0.0800143	0.0780508	0.126941	0.0338458	0.804163	0.117981	0.400396	0.853444	0.116009	0.184381	0.218512	1.08972	0.0994108	0.354805	1.12724	3.55618	0.376771	7.16065	0.190834	0.709609	0.0548374	0.0410964	0.205198	0.131396	0.435717	0.221999	0	0.0466587	0.039658	0.313267	0	0.171603	1.82889	0.0218346	0.0441575	5.80136	2.50738	1.18449	0.591043	0.124576	0.308419	0.0433714	0	0.156293	4.78271	0.290463
TCGA-A2-A04V	1920	1	0.572406	0.388096	0.100953	0.182431	0.043777	0.460054	0.203465	0.735058	0	0.087528	0.214634	0.149165	0.17294	0.149512	0.0983383	1.19386	0.377479	0.518629	3.00538	0.123414	2.26178	0.118213	0.0113904	0.410175	0.0899741	0.0602284	0.176701	0.300279	0.181048	0.0718123	0.413054	0.275979	0.099497	0.613797	0.0729567	0.387108	1.14638	4.7644	1.43747	0.0469784	0.100705	0.731345	0.0560975	0.00586432	0.161722	1.33184	0.582321
TCGA-PL-A8LV	-7	0	2.15533	1.29187	0.117224	0.707532	0.135555	0.371623	0.177196	3.45295	0.0596181	0.159714	0.443075	0.118511	0.180734	0.288194	0.266441	1.02439	0.146107	1.25655	0.953128	0.143307	2.98794	0.109814	0.101402	0.308187	0.301821	0.124886	0.179535	0	0	0.0714748	0.411112	0.680983	0.239956	0.616632	0.163967	0.250543	1.42033	3.50565	1.38365	1.35385	0.140325	0.984331	0.347411	0.0544764	0.516421	0.73256	0.193195
TCGA-BH-A0AV	1820	0	1.03574	0.201852	0	0.104373	0.0801125	0.421916	0.0440935	0.260666	0.0222531	0.222201	0.103364	0.0408328	0.112435	0.155525	0.568296	0.393812	0.618077	0.640439	3.92743	0.160473	4.66003	0.423555	0.0394949	1.21309	0.294644	0.115606	0.0765865	0.286326	0.0174379	0.284573	1.46291	0.448561	0.106152	0.639679	0.0958838	0.0275053	0.309059	5.8236	0.180352	0.351701	0.0174593	0.950949	0.0810468	0.0305009	0.0700946	0.820308	0.286122
TCGA-E9-A22D	1248	0	0.648195	0.132028	0	0.183526	0.0425504	0.806839	0.111243	0.621095	0	0.0820372	0.191235	0.755452	0.157589	0.117711	0	1.38248	0.733804	0.340799	1.43703	0.299891	0.609341	0.258527	0.0221424	0.967392	0.116604	0.0721308	0.0805078	0	0.102652	0.112179	0.679649	0.377222	0.156223	0.849651	0.0308813	0.185047	1.29953	3.72823	0.0551525	0.656913	0.308334	0.521024	0	0	0.206314	0.740946	0.146718
TCGA-D8-A1JH	426	0	1.12746	0.587444	0.147878	0.355416	0.092626	0.610417	0.0745105	1.01555	0.018802	0.123634	0.384269	0.270252	0.202662	0.571614	0.192065	1.71012	0.696296	1.71659	3.34201	0.316367	1.88464	0.253971	0.10011	1.25469	0.10983	0.308785	0.226482	0.439857	0.0442007	0.42077	1.28214	0.0757992	0.201802	1.5305	0.356805	0.195213	1.96047	3.96745	5.61045	0.134503	0.324535	0.572169	0.150651	0.00859021	0.207284	0.782935	0.739005
TCGA-AO-A12C	2372	0	0.726817	0.281984	0.192545	0.194851	0.233256	1.0464	0.055438	0.600841	0	0.0885808	0.259916	0.367925	0.301574	0.818006	0.178627	0.783002	0.457116	2.32011	4.08556	0.089671	3.00094	0.120248	0.0744845	0.552226	0.163434	0.262566	0.0722183	0.425447	0.0438489	0.368971	1.21334	0.0375979	0.150147	0.826807	0.0436043	0.0553311	1.15975	5.46252	0.494737	0.274622	0.0878052	0.398538	0.224178	0	0.0881288	1.14596	0.707775
TCGA-OL-A5D8	973	0	1.24384	0.381816	0.124149	0.179479	0.251233	1.64809	0.156385	2.36261	0	0.184525	0.263951	0.65652	0.542327	0.172834	1.4109	2.72848	0.0515793	1.0523	3.70389	0.278249	1.75354	0.0775336	0.0560302	0.385735	0.209002	0.523762	0.0814883	0	0.123693	0.0756967	0.275751	0.169696	0.235305	4.87672	0.0694609	0.24193	1.88872	6.72447	0.767582	0.63025	0.520149	1.41041	0.183966	0	0.149162	3.83605	0.561018
TCGA-D8-A1JL	611	0	0.841077	0.29693	0.0362055	0.130853	0.0628004	0.234338	0.0547279	1.29413	0	0.417051	0.650019	0.185829	0.136451	0.480441	0.0470238	1.25797	0.982746	0.684871	4.08886	0.11803	0.881697	0.46918	0.0898704	1.073	0.150585	0.16663	0.110901	0.0861532	0.101004	0.404716	0.764669	0.222698	0.197631	1.28616	0.0506421	0.0364149	1.01112	1.70306	0.108533	2.12901	0.245595	1.59758	0.026825	0.0210317	0.029	1.23183	0.325294
TCGA-A8-A09E	1492	0	1.50571	0.354941	0	0.150161	0.133457	0.243914	0.0290755	0.305573	0	0.307337	0.245372	0.0987264	0.237249	0.0854619	0.112422	1.2199	1.43846	0.187296	3.37668	0.0940593	0.187369	0.0360381	0.0477459	0.110334	0.137146	0.122953	0.227257	0	0.0229974	0.0469124	0.238353	0.197189	0.376237	1.05649	0.0484287	0.0580389	0.727392	5.68041	0	0.844654	0.0460511	0.627062	0	0	0.231104	0.300509	0.0951024
TCGA-E9-A5FL	24	0	1.10256	0.0749365	0	0.0634053	0.183144	0.231732	0.0736625	5.68529	0.37176	0.497963	0.103608	0.170538	0.0500889	1.0999	0.474697	0.581402	2.34856	2.73826	1.19804	0.238298	1.78011	0.365208	0.00549834	1.67717	0.072387	0.0934502	0.191918	0.304395	0.466109	0.148565	0.256357	1.89839	0.188422	0.14981	0.102245	0.128661	0.428937	6.18801	0.49303	0.105141	0.175005	0.264776	0.866538	0.00849245	0.0585499	2.51241	0.0660644
TCGA-A2-A3XX	1439	1	0.732006	0.444518	0	0.212436	0.394631	0.509119	0.121378	0.334855	0.490056	0.423688	0.204865	0.104909	0.21459	0.293976	0.281587	0.862208	0.667218	0.832676	2.30104	0.196329	7.49335	0.330976	0.0362397	0.207268	0.171758	0.0533809	0.189741	0.0573223	0	0.186047	0.270345	0.625618	0.2776	1.44819	0.0606508	0.199887	1.51828	19.0682	0.0722129	5.47866	0.0192244	3.87105	0.0535442	0.0167922	0.0771809	2.30828	0.304803
TCGA-A2-A1G6	501	0	1.25313	1.18296	0.236031	0.697615	0.0151633	1.2471	0	1.47556	0	0.123436	0.37172	0.130528	0.0898536	2.77787	0.749365	2.01457	2.12105	3.56969	4.66768	0.213739	3.38917	0.671518	0.134142	1.02795	0.166213	0.25034	0.36723	1.84097	0.0209036	0.0959428	1.40619	1.18296	0.254499	0.494485	0.251889	0.158264	2.65607	4.48924	2.88917	1.03846	0.0837167	0.777234	0.174877	0.00609378	0.126038	2.07593	0.641357
TCGA-AN-A0FN	218	0	0.763368	0.288761	0.0216673	0.27565	0.0668144	0.532341	0.0655042	0.444608	0	0.075144	0.266162	0.15502	0.148472	0.95755	0.112566	0.925176	0.996217	2.02199	3.41802	0.547424	3.82726	0.419482	0.0814898	1.15999	0.077244	0.147734	0.170663	0.180455	0.0518108	0.325874	1.67174	0.473864	0.170839	0.550636	0.414195	0.141652	1.13017	1.96753	0.844377	0.0953294	0.086457	0.413823	0.064214	0	0.173551	1.65493	0.469981
TCGA-A8-A07U	760	0	0.553392	0.143134	0.0279242	0.359287	0.123781	0.398361	0.19698	0.48058	0.227227	0.491135	0.5805	0.312709	0.239183	0.37055	0.181341	1.356	0.247498	1.02758	2.08811	0.113791	0.507754	0.340066	0.537712	1.70854	0.232283	0.0380791	0.171069	0.26579	0.0667723	0.204313	0.417842	1.14507	0.143959	0.473097	0.0807215	0.112343	0.619024	5.415	0.0209271	3.85112	0.37884	1.08504	0.0413786	0.0259538	0.134201	0.639848	0.270189
TCGA-BH-A0EI	1926	0	0.994925	0.64633	0.236426	0.394964	0.116446	0.346996	0.0529451	0.73032	0	0.23427	0.397165	0.253321	0.45902	1.19829	0.034119	1.62755	1.0623	1.92903	3.58566	0.107048	2.50775	0.77928	0.0079039	2.43606	0.197708	0.0761233	0.252893	0.843885	2.03104	0.352379	1.88352	0	0.135429	0.976267	0.0832871	0.105686	1.09047	3.61704	2.22464	0.311171	0.0209642	0.328714	0.428194	0	0.252497	1.73284	1.29603
TCGA-GM-A2DN	3091	0	0.964759	0.384149	0	0.187521	0.233325	0.502588	0.11619	1.29744	0	0.185653	0.108949	0.107598	0.325903	0.327858	0.599004	1.76173	0.223545	0.595908	2.89362	0.328891	3.38812	0.387036	0.0997361	1.07472	0.137014	0.324284	0.227039	0.0685903	0.114876	0.25777	0.332474	0.472799	0.244756	1.61472	0.118267	0.123214	1.02113	3.68153	0.259224	0.229252	0.230034	0.759344	0.234922	0	0.184705	1.46107	0.275838
TCGA-A8-A06Z	31	0	1.53195	0.341255	0	0.144371	0.243791	0.479278	0.0167726	0.0661029	0.203156	0.267999	0.157274	0.445259	0.176778	0.0453559	0.583668	1.98226	0.11064	0.0949688	2.56593	0.162778	1.64292	0.0415782	0.0050078	0.0318238	0.0791147	0.167389	0.27676	0	0.0663319	0.0473587	0.142686	0	0.323033	2.64703	0.0232807	0.0878866	0.557064	2.61835	0	0.337978	0.212522	0.515191	0.0369951	0	0.106653	1.29437	0.256609
TCGA-OL-A5DA	1783	0	0.80508	0.920606	0.128288	0.306013	0.0927176	0.457532	0.0646396	1.31622	0	0.063559	0.242445	0.129695	0.175814	0.372391	0.583173	2.68519	0.799482	1.00119	3.81916	0.0784159	1.77035	0.190281	0.0627231	0.582562	0.203265	0.22961	0.280683	0	1.22705	0.0521469	0.599883	0.175354	0.19452	0.604716	0.0448604	0.274188	1.48467	10.0009	2.5718	0.0976891	0.255947	1.16172	0.617822	0	0.513781	1.3807	0.494469
TCGA-AO-A128	3248	0	0.827371	0.645463	0.0609313	0.278942	0.19572	0.659974	0.286544	1.98972	0.165272	0.0955949	0.479797	0.416984	0.271389	0.0288768	0.0527586	1.4369	1.93517	0.48455	1.83084	0.397272	0.356121	0.336134	0.158884	0.485425	0.458577	0.176565	0.159975	0	0	0.0330235	0.430544	1.47138	0.443467	1.99802	0.0132576	0.16853	1.31541	9.56642	1.71999	4.62264	0.5673	0.428037	0.150482	0.0235966	0.0976099	0.719236	0.321774
TCGA-GM-A2DB	2406	0	0.478984	0.325207	0	0.832043	0.0611385	0.55072	0.228341	3.44969	0.921914	1.05526	0.0428222	0.042291	0.0776336	0.558409	0.882889	2.08681	0.301247	1.08116	4.02707	0.0369342	1.82464	0.0566041	0.0409054	1.29974	0.17951	0.108147	0.0793217	0.215674	0	0.276316	0.226038	0.371665	0.0824577	0.495345	0.0422588	0.216506	1.74329	6.49392	0.373587	0.299078	0.0723313	0.417841	0.167883	0.0947705	0.580783	4.46829	0.274657
TCGA-BH-A18V	1556	1	0.692619	0.953385	0.0241801	0.287734	0.301342	0.849662	0.226561	0.357683	0.170246	0.441999	0.871966	0.265659	0.253617	0.109678	0.334209	1.79332	4.3804	0.451067	3.70493	0.130889	0.436331	0.870099	0.195657	0.256494	0.66686	0.171532	0.286057	0.161392	0.0385462	0.548531	0.123198	0.703451	0.353402	1.25389	0.0874566	0.103381	2.85781	2.60187	2.84226	0.656939	0.189682	0.580798	0.075028	0.170247	0.462492	1.59114	0.390073
TCGA-BH-A1FE	2273	1	0.444074	0.341002	0.0895274	0.176809	0.0981737	0.184155	0.0645463	0.451732	0.0217168	0.127029	0.222283	0.0774882	0.25333	1.65997	0.429596	1.15566	0.227612	6.3853	3.78387	0.197819	1.62215	0.44878	0.0850329	0.824382	0.0900638	0.174239	0.182274	0.261158	0.196449	0.744491	0.505526	1.63572	0.0736072	1.40638	1.09952	0.0966327	0.822474	3.0567	0.318321	0.427596	0.128841	0.674962	0.113788	0.0181046	0.174625	0.492083	0.468698
TCGA-D8-A1JF	366	0	1.8217	0.261269	0.0392089	0.30609	0.0302267	0.279673	0.019756	0.609907	0.199409	0.534206	0.148198	0.10977	0.0537345	0.399513	0.534709	1.18178	0.456116	0.960542	2.27427	0.127821	1.04396	0.153042	0.100275	0.337357	0.0931866	0.0467841	0.1201	0.069975	0.0312521	0.119533	0.858659	0.321562	0.231861	1.13035	0.0457026	0.0591536	0.78823	2.56497	0.264457	0.444537	0.125161	0.400248	0.0871507	0.0409975	0.188434	0.558111	0.248054
TCGA-AN-A0FT	214	0	1.79434	0.556923	0.0246935	0.124946	0.0190365	0.352272	0.124422	0.784576	0	0.110107	0.116668	0.199716	0.0930644	0.283793	0.865944	1.45754	0.383011	0.485996	2.44727	0.161001	8.56323	0.0848188	0.0334336	0.188858	0.127158	0.0420919	0.0432219	0.0587597	0.0196823	0.140525	0.404139	0	0.426841	0.897452	0.19112	0.54019	0.622539	8.45392	1.72105	0.133715	0.0591193	0.390307	0.0548869	0	0.712046	1.21737	0.175915
TCGA-S3-A6ZF	572	0	1.82908	0.649053	0.025325	0.314861	0.283089	0.301068	0.459373	0.637008	0.0257596	0.225847	0.957213	0.189068	0.72885	0.240042	0.427599	3.12216	0.982017	1.5246	4.09231	0.165119	1.54594	0.166068	0.0647675	0.48422	0.100315	0.198575	0.265964	0.0903937	0	0.298532	0.343423	0.242313	0.107519	5.76464	0.103908	0.0636788	1.85484	10.2046	0.417543	0.578538	0.0404208	1.16751	0.131345	0	0.243419	0.527537	0.231576
TCGA-EW-A1PH	607	0	1.40019	0.424596	0.0974533	0.140886	0.0986055	0.65007	0.0736548	0.177395	0.148688	0.84494	0.0920863	0.022736	0.191988	1.90226	0.664507	0.550744	0.769276	0.170242	2.91368	0.178705	1.89859	0.0608616	0.0183259	1.04812	0.135108	0.153658	0.127932	0.028987	0.0970958	0.406035	0.353166	0.0666033	0.369416	0.346192	0.0386217	0.122521	1.93266	7.91967	0.23736	5.70998	0.0777718	2.02171	0.072204	0	0.195146	1.20109	0.145067
TCGA-BH-A0HF	727	0	1.0848	0.252523	0	0.111284	0.130554	0.382315	0.155144	1.2025	0	0.236453	0.203665	0.0670463	0.253187	0.645717	0.0799824	1.23096	0.921055	1.16616	4.37626	0.125472	1.89958	0.18268	0.0370569	2.17829	0.0731795	0.251929	0.0538942	0	0.515388	0.312899	0.863879	0.799656	0.177412	1.10222	0.106235	0.108391	1.50567	2.01907	0.461508	0.161522	0.31944	0.588073	0.0456263	0	0	2.50143	0.189886
TCGA-AR-A256	2854	1	0.331622	0.227047	0.0442951	0.108862	0.123785	0.234039	0.156231	0.102621	0.0901105	0.181051	0.29299	0.0688941	0.12141	0.112835	0	0.407942	0.441672	0.169411	2.10988	0.252704	3.2361	0.152148	0.203242	0.19056	0.114048	0.0226513	0.116297	0.0263507	0.0176531	0.0540157	0.0932072	0.272457	0.0201491	0.151301	0.0144567	0.139223	0.861599	6.27835	0.165979	0.498455	0.106048	1.09396	0.0820466	0.0154386	0.0354796	0.492105	0.456849
TCGA-B6-A0RT	2721	0	0.696046	0.925873	0.10035	1.05904	0.116042	0.79532	0.278096	1.04619	0	0.192656	0.663766	0.71016	0.214886	0.508279	0.42359	2.28947	0.430815	1.92418	2.63409	0.797408	0.879764	0.85389	0.332124	1.63091	0.337874	0.0898036	0.329337	0.0596974	0.0199964	0.326326	0.782074	0.891581	0.281494	1.67273	0.138025	0.328025	1.55392	3.2511	0.376025	3.33679	1.02107	1.43744	0.0557628	0.0233173	0.361705	0.992922	0.440137
TCGA-A2-A1FW	528	0	1.13096	0.151677	0.0634092	0.296397	0.0325887	0.675646	0.0425995	1.34312	0	0.214673	0.619143	0.414217	0.673477	0.470801	0.0823562	2.07488	0.117085	0.99278	6.00277	0.189488	1.002	0.171602	0.0731337	0.202067	0.17582	0.223377	0.554937	0.0754431	0.0168471	0.085916	0.405225	0.953398	0.0833266	4.93827	0.0788383	0.063776	2.11767	6.13327	0.0316803	0.146644	0.202413	0.640326	0.156602	0.0147337	0.169299	3.96257	0.894457
TCGA-A7-A0DA	1085	0	0.700374	0.60834	0.0474729	0.281385	0.109793	0.714864	0.167439	0.518491	0.0482876	0.03528	0.807452	0.265812	0.178915	0.393724	0.0616581	0.66078	0.736334	1.94421	2.32203	0.270833	5.25635	0.289066	0.0892719	0.658078	0.188046	0.0283224	0.145414	0	0	0.6368	0.906446	0.0648896	0.151163	0.15567	0.0287743	0.161148	1.49087	4.34412	0.355774	1.32951	0.0757707	0.734727	0.140692	0.0275769	0.1521	1.03834	0.212002
TCGA-AN-A0FV	10	0	1.00493	0.359895	0.0250759	0.087004	0.120821	0.642585	0.151618	0.829924	0	0.254684	0.0947797	0.0624026	0.111689	0.225797	0.455962	1.66907	0.763995	1.62157	2.00355	0.0204369	1.82385	0.101793	0.0188619	0.33562	0.119194	0.0897619	0.0438913	0.387853	0.0199872	0.203859	1.0983	0.616962	0.433452	0.808567	0.0210448	0.233294	1.4769	2.5075	0.0187925	0.080623	0.0400232	0.330293	0.111474	0.0873993	0.160683	1.18399	0.431934
TCGA-BH-A1F0	785	1	0.522583	0.579278	0	0.378107	0.177357	0.609912	0.113886	0.705316	0.0492651	0.167973	0.381388	0.281237	0.1936	0.62167	0.104844	0.797499	0.21464	0.726942	2.09617	0.539473	1.0065	0.86711	0.148155	0.324124	0.198248	0.401789	0.169551	0.13446	0.0772101	0.46594	0.679442	0.573761	0.362301	0.873516	0.380886	0.117726	0.852631	5.62275	0.217786	0.75949	0.180377	1.0739	0.119617	0.00750272	0.103453	0.325094	0.291825
TCGA-A7-A5ZV	368	0	0.214423	0.390632	0	0.281555	0.146877	0.872432	0.341325	0	0.17226	0.115369	0.400067	0.671678	0.116047	1.09355	1.59469	0.895046	3.26002	0.178558	2.9166	0.172529	7.17611	0.63459	0.0509546	0.080952	0.184478	0.180423	0.296426	0.100747	0.0337465	0.791655	0.0131985	0.4051	0.295305	1.30734	0	0.138396	0.975364	5.23605	0.317295	2.56487	0.236515	1.00381	0.0627378	0.068864	0.406948	2.70461	0.261101
TCGA-A8-A084	458	0	0.8479	0.72565	0.0566274	0.470723	0.327411	0.433838	0.142663	1.31192	0	0.12625	0.294298	0.42276	0.203716	0.234824	0.257418	2.27571	0.925379	1.17303	1.89246	0	2.50063	0.035365	0.132044	0.433092	0.100939	0.173746	0.173455	0	0.0677037	0.103582	1.08124	0.0387013	0.30052	2.03484	0.0105609	0.11391	0.879952	4.87753	0.403161	0.943869	0	0.988291	0.125867	0	1.04322	1.08129	0.255895
TCGA-A8-A095	1277	0	0.749578	0.969384	0.027017	0.335898	0.275968	0.485343	0.0544516	1.30548	0	0.368096	0.638228	0.184891	0.15736	0.278487	1.01761	1.70213	1.61634	0.597633	2.73982	0.0660566	0.438623	0.134982	0.142254	0.5424	0.128421	0.244078	0.283733	0.321443	0.0215343	0.296513	0.353733	0.33236	0.278564	1.47654	0.143601	0.24456	0.857268	1.61591	0.890878	0.228589	0.280289	1.35227	0.0400343	0	0.346243	0.862933	0.479733
TCGA-A2-A0CR	3283	0	1.63641	0.295294	0.115219	0.428916	0.0721694	1.13384	0.0580547	1.23934	0.0292991	0.142711	0.0272184	0.215046	0.078952	0.716691	0.448941	0.75364	0.861647	2.06041	1.92528	0.51647	5.87365	0.809513	0.0693335	0.798593	0.159739	0.0785598	0.176463	0.445528	0	0.105378	0.57918	1.77177	0.331938	0.464401	0.18265	0.3549	0.419436	6.66253	3.19488	1.37943	1.35626	0.626024	0.0853669	0	0.276865	5.3802	0.104133
TCGA-A8-A09R	273	0	0.891297	0.278064	0	0.102556	0.454397	0.170874	0.126155	0.842466	0	0.25843	0.532321	0.233652	0.45751	0.232374	0.108397	2.17922	0.889966	0.832496	2.18002	0.238066	0.772325	0.0781825	0.0596381	0.6383	0.0578532	0.0960265	0.219121	0.0992975	0.182936	0.415576	0.80003	0.0855582	0.348003	1.77316	0.0330755	0.141651	0.684723	3.33107	0.0469095	0.0494297	0.0832543	0.59087	0.0463764	0	0.334245	0.6954	0.38158
TCGA-A2-A0CL	3015	0	0.726433	0.676405	0.143436	0.817007	0.121634	0.394089	0.0867267	0.189889	0.320975	0.426384	0.650576	0.829904	0.285033	0.550619	0.111777	3.63273	0.143022	2.25127	2.29209	0.584502	1.22955	0.644968	0.284833	1.53582	0.613621	0.097799	0.552335	0.068263	0.548774	0.279861	0.970304	0.666602	0.104395	1.0426	0.219355	0.274105	2.57493	6.08575	0.107495	0.771852	0.228936	0.736827	0.212546	0.00666574	0.367647	0.956118	0.832715
TCGA-OL-A6VR	1220	0	1.27486	0.193806	0	0.146902	0.214058	0.942685	0.0952556	2.08042	0	0.304405	0.0669896	0.492514	0.663911	0.209989	0.583156	2.56711	0.798525	0.366406	4.17567	0.0962975	1.90293	0.309923	0.0391056	0.135551	0.187213	0.23766	0.372264	0.112464	0.169521	0.115269	0.095768	0.129204	0.171992	1.85976	0.0594973	0.249564	1.53562	5.48799	3.96701	0.939732	0.0377175	0.52915	0.192595	0	0.075713	6.7439	0.336696
TCGA-C8-A274	508	0	0.610832	0.415157	0.0404969	0.158073	0.22244	0.411894	0.0612149	0.804183	0	0.145463	0.497467	0.18896	0.124874	0.107957	0.315586	1.64866	0.0785166	0.496467	1.37413	0.06601	1.80147	0.0569052	0.100523	0.17422	0.208537	0.165672	0.230371	0.0240913	0	0.0658454	0.328235	0	0.307023	2.42904	0.0151053	0.132376	1.3466	3.33362	0.561465	0.335789	0.0323182	0.893469	0.13502	0.00940984	0.518998	1.04041	0.714785
TCGA-OL-A5D7	1780	0	1.0205	0.471484	0	0.388703	0.0954567	0.654234	0.0356514	0.374683	0.251895	0.245388	0.0668592	0.297134	0.157574	0.243113	0.321644	1.53283	0.215574	0.408113	1.63984	0.144165	1.3555	0.828536	0.0478998	0.304396	0.224218	0.0663348	0.123847	0.042092	25.6889	0.0431417	0.110287	0.580288	0.3755	1.19876	0.0263918	0.231287	1.3071	11.6214	0.556776	3.06515	0.225865	1.39797	0.0262118	0	0.113349	2.60388	0.195606
TCGA-C8-A131	411	0	0.5585	0.507353	0.0618629	0.228056	0.0774977	0.335032	0.0311705	0.429963	0	0.214546	0.204596	0.0577308	0.0423905	0.417785	1.12487	1.56029	0.274152	0.406697	2.04366	0.0504182	2.85235	0.115904	0.0930655	1.71511	0.208289	0.23199	0	0.147207	0	0.289182	0.404985	0.676471	0.0375205	0.642378	0.115374	0.217773	1.16298	9.30798	1.18222	1.09918	0	0.61113	0.137504	0.0431232	0.247755	1.73967	0.171021
TCGA-AR-A1AT	1272	1	0.279229	0.144444	0	0.101847	0.0678881	0.19542	0.035497	0.582907	0	0.130888	0.0665697	0.197232	0.265509	0.308836	0.411751	0.973222	0.13659	0.227204	1.04639	0.229666	0.663377	0.208987	0.0476924	0.606155	0.0976706	0.0420303	0.0924828	0	0	0.229093	0.494141	0.0962958	0.192278	0.693039	0.0624091	0.0265714	0.719619	2.88591	0.105593	0.566266	0.0562217	0.533566	0	0	0.282144	0.684839	0.299629
TCGA-BH-A0BZ	2255	0	0.864009	0.201127	0	0.119754	0.0756231	0.391605	0.0219674	1.0822	0	0.0918009	0.164788	0.183087	0.291279	0.297018	0.368064	1.85704	0.0966045	0.284818	2.05435	0.0710647	1.34485	0.129332	0.0393529	0.771083	0.189966	0.0891793	0.152622	0.025936	0.0173752	0.18608	1.36931	0.178779	0.105771	3.19285	0.0528513	0.0931817	0.710647	5.19149	0.310398	1.35748	0.104379	0.847034	0	0	0.139685	0.454088	0.129799
TCGA-E2-A152	2128	0	0.34589	0.141259	0	0.31474	0.0796693	0.371302	0.0277714	0.985052	0.0280313	0.0887481	0.36457	0.0685805	0.311585	0.702006	0.143172	2.82067	0.045798	1.10071	1.89138	0.134761	2.25496	0.0860541	0.053896	0.579616	0.163743	0.0892532	0.120591	0.0983654	0.0219659	0.403274	1.32731	0	0.125359	4.89491	0.0205585	0.0623651	2.50355	3.61851	0.020653	0.410379	0.0659783	0.580787	0.0612548	0.00640345	0.132443	1.37774	0.413161
TCGA-E2-A14X	972	0	0.830861	0.514578	0.0519259	0.580526	0.206823	0.612731	0.0523271	0.378084	0.0704226	0.0728909	0.343463	0.150757	0.249069	0.533192	0.314727	1.37307	0.230115	0.400769	3.72776	0.0423196	4.96819	0.81072	0.0989475	0.18202	0.116555	0.244882	0.424142	0.102967	0.0413883	0.0844281	0.437056	0.473175	0.110228	1.64596	0.145262	0.217609	1.9072	8.71868	1.02475	4.4022	0.207195	1.4477	0.0641206	0.0402182	0.138639	1.63449	0.231888
TCGA-A8-A07B	1308	0	0.543964	0.168834	0	0.126981	0.0423208	0.217542	0.110643	0.218028	0	0.0951937	0.570611	0.187844	0.0188086	0.377246	0.784305	0.551543	0.304102	0.662789	2.69923	0	1.17646	0.0857109	0.132138	0.524822	0	0.046788	0	0	0	0.200833	0.684539	0.150075	0.0166478	0.75006	0.0409529	0.60736	1.47944	2.56518	0.0822824	0.195082	0.306671	0.542316	0.528758	0	0	0.609889	0.280179
TCGA-BH-A0BW	2371	0	1.37693	0.818965	0.0275471	0.967729	0.430038	0.443924	0.0555201	0.820541	2.29763	0.225192	0.780902	0.257072	0.443592	0.835535	0.393562	2.23716	0.762988	0.547854	5.09334	0.202058	1.3238	0.447298	0.356397	1.02708	0.240058	0.178433	0.120542	0	0	0.335924	0.279093	1.24257	0.71843	0.918361	0.0411001	0.0969728	1.65239	2.6216	0.0412891	1.83197	0.17587	1.05225	0.12246	0.0512067	0.176518	1.97013	0.275328
TCGA-A8-A07Z	1371	0	0.791368	0.818743	0	0.146948	0.349824	0.393206	0.109749	0.624768	0	0.224821	0	0.169388	0.696516	0.0602158	0.235748	0.828229	2.65448	0.130586	2.52867	0.0887591	1.76811	0.113358	0	0.555287	0.0718989	0.1547	0.0317706	0.0431918	0.0578707	0.103294	0.198044	0.0496208	0.209169	1.41856	0.0473924	0.0547685	0.583838	2.60665	0.571323	0.552873	0.144854	0.310806	0.0268967	0	0.058155	0.680581	0.274055
TCGA-E9-A3QA	918	0	0.557295	0.370654	0.0225974	0.382221	0.100168	0.59698	0.182176	0.284199	0.0919406	0.240706	0.256234	0.224939	0.240009	0.0963847	0.410894	0.875022	0.713516	0.654967	1.71293	0.257836	4.79865	0.522163	0.0951863	0.669703	0.277483	0.111705	0.158212	0.0806577	0.0720463	0.266378	0.390967	0.957522	0.171319	0.568097	0.0231791	0.125004	1.33584	6.31435	0.118545	3.82007	0.39674	1.27988	0.0669703	0.0105014	0.144801	0.894364	0.189815
TCGA-A2-A1FZ	683	0	0.501944	0.544206	0.0312265	0.34309	0.228693	0.30523	0.188807	1.59157	0	0.208857	0.590136	0.301121	0.149782	0.480967	0.527243	1.43792	1.03788	0.892165	2.84684	0.508992	1.72368	0.156013	0.0939533	0.985146	0.222645	0.377918	0.273284	0.297222	0.0746688	0.317327	0.924777	1.36585	0.539768	1.04102	0.200918	0.227702	1.02477	1.64881	0.819068	0.126819	0.0996802	0.678656	0.138816	0	0.250119	0.607105	0.468153
TCGA-LQ-A4E4	849	0	0.65502	0.308815	0.0753093	1.06695	0.355599	1.00471	0.265619	0.598193	0	0.111934	0.996265	0.29283	0.206418	0.169531	0.73359	3.57819	1.56441	2.37428	3.09537	0.184131	0.317889	0.0823064	0.124623	0.0359983	0.298309	0.365855	0.856807	0	0.0300132	0.15306	0.123253	1.28673	0.159866	2.23283	0.0948044	0.217767	1.70219	4.9911	0.197535	0.050975	0.0600999	1.31434	0.530075	0.0174988	1.56836	0.705934	0.628584
TCGA-BH-A0C0	1270	0	0.957179	0	0.0339605	0.279846	0.0589063	0.511389	0.0684459	1.01157	0	0.243968	0.352992	0.411998	0.558501	0.0442603	0.396972	0.767692	0.752497	0.318745	1.9481	0.2491	1.74227	0.190881	0.0664165	0.2922	0.134521	0.0926211	0.208048	0.0808111	0.108275	0.0552175	0.280549	0.603457	0.205974	2.62626	0.0950039	0.179324	2.10351	5.90848	3.69037	1.08039	0.406528	0.290757	0	0	0.217614	0.70742	0.429701
TCGA-AR-A24U	3128	0	0.943098	0.654973	0.023663	0.280514	0.132255	0.33132	0.0476917	0.422906	0	0.175854	0.872032	0.103051	0.154039	0.426148	0.245869	2.01583	0.380135	0.838481	2.76933	0.212139	1.12177	0.199503	0.234948	0.384575	0.131224	0.0524359	0.2278	0.0281538	0	0.192372	0.612262	1.87597	0.179398	1.86225	0.0860558	0.196349	0.555417	2.89326	0.354673	0.728768	0.509869	0.296098	0.0175321	0.0329899	0.606516	0.476485	0.410112
TCGA-AR-A0TU	709	0	1.6469	0.277439	0	0.138714	0.0758664	0.259984	0.0495858	0.374562	0.225225	0.140176	0.185983	0.0765315	0.227592	0.33522	0.0958626	0.422267	0.940382	0.0996905	1.17189	0.0601538	2.70013	0.530091	0.0481156	0.188164	0.126691	0.436148	0.27991	0	0.23532	0.0400025	0.141888	0.369918	0.186523	0.147905	0.0458839	0.21652	1.17099	8.02817	0.0553138	1.3364	0.373047	1.19903	0.0729137	0	0.433541	1.02499	0.248515
TCGA-A8-A099	304	0	1.18098	0.114072	0.178036	0.218775	0.154407	0.664353	0.089706	0.545044	0	0.275645	0.147202	0.166144	0.198244	0.110743	0.20233	1.32756	0.0739674	0.207035	4.67327	0.0725497	1.47412	0.17373	0.050219	0.170205	0.0617069	0.155531	0.175288	0.079434	0	0.280429	0.291378	0	1.31602	2.8582	0.0684823	0.100725	1.80407	1.46278	0.200137	0.0489565	0.14208	0.425039	0.0164886	0	0.0713019	5.1457	0.31708
TCGA-EW-A1OY	908	0	1.38761	0.61699	0.141612	0.163779	0.177402	0.523756	0.0356765	0.304644	0.432125	0.21048	0.167266	0.264306	0.497315	0.184561	0.183926	0.807709	1.1963	0.234208	1.93111	0.0288533	0.735703	0.0663295	0.0426076	0.0338456	0.0701175	0.120694	0.123934	0.0421217	0.0282184	0.158298	0.314538	0	0.257667	0.677195	0.0561221	0.178038	1.50807	8.61327	0.530636	0.79079	0.169518	0.466317	0.131152	0	0.340285	3.49067	0.35008
TCGA-A8-A06T	1614	0	1.0796	0.544511	0.0204288	0.292381	0.255918	0.922872	0.205867	0.297493	0	0.308698	0.482593	0.381285	0.391958	0.154907	0.822523	1.77452	1.85591	0.771182	9.23372	0.0665979	1.98998	0.114824	0.113711	0.605435	0.0890129	0.177594	0.464844	0.0486116	0.0651324	0.116256	0.455343	0.111695	0.297367	1.09415	0.0819139	0.246564	2.27321	4.06333	0.183718	0.290383	0.195636	1.45304	0.136223	0	0.130905	2.8086	0.51697
TCGA-E9-A229	1148	0	0.451921	0.849688	0.0592026	0.456469	0.178757	0.510915	0.198867	0.496381	0.0401457	0.224874	0.42889	0.23327	0.385393	1.31637	0.435725	2.3379	0.459135	3.45228	3.75995	0.289501	2.83221	0.147893	0.0860947	2.43373	0.25796	0.158101	0.259061	0.234794	0.0157295	0.352952	1.95631	0.0269742	0.209458	1.63395	0.080969	0.248105	1.48825	2.34527	4.8509	0.577716	0.12599	0.974751	0.175455	0.00458543	0.252908	1.19212	0.461624
TCGA-BH-A0B1	1148	0	0.761933	0.557433	0	0.0929018	0.147668	0.378713	0.0747213	0.409007	0.100561	0.379606	0.420388	0.0999492	0.169363	0.535894	0.866737	0.584585	2.27279	0.47009	3.87998	0.0805745	0.802534	0.2161	0.0111547	0.401691	0.0489517	0.227504	0.237938	0.0294067	0.0197003	0.271261	0.566313	0.168919	0.104934	1.51964	0.216647	0.0683624	0.950778	2.44457	0.537163	0.589722	0.118347	0.309276	0.0366247	0.011486	0.0395943	0.39472	0.346896
TCGA-BH-A0WA	701	0	0.582785	0.255967	0.249686	0.209359	0.129928	0.263849	0.100646	0.165274	0.177779	0.97108	0.353902	0.116504	0.188202	0.405286	0.551298	0.810055	0.899038	0.459406	6.53482	0.244192	6.03185	0.475598	0.0338061	0.262573	0.316491	0.0340486	0.196665	0.0891213	0.0199016	0.101493	0.622692	1.16038	0.295303	0.409376	0.0488944	0.0627825	1.61167	2.73788	0.0561362	0.587296	0.179334	1.87461	0.184994	0.00580168	0.119996	0.936201	0.326546
TCGA-AO-A0JL	1683	0	0.361833	0.404297	0.0657292	0.674665	0.101343	0.946362	0.23183	0.652621	0.300857	0.122119	0.093164	0.0511158	0.0337799	1.45629	0.682956	0.454006	1.82054	0.440268	1.22035	0.160708	7.06432	0.0923609	0.0346087	0.282771	0.0130181	0.0672242	0.201334	0.0391017	0	0.160307	0.035858	0.269531	0.328891	0.628643	0.327913	0.677622	2.58561	10.2327	0.246296	1.55717	0.0524547	1.40687	0.121748	0.0305456	0.368536	2.51017	0.555611
TCGA-A1-A0SI	635	0	0.721214	0.291976	0	0.220577	0.219565	1.01576	0.0205009	1.09075	0.206928	0.176384	0.230679	0.164535	0.195162	1.09911	0.211379	1.44776	0.225388	1.80679	2.28188	0.165801	2.15343	0.133403	0.0550884	1.49756	0.128934	0.145645	0.0534123	0.169431	0	0.339044	1.47449	0.222458	0.18508	1.84563	0.0455288	0.127883	0.835636	2.32897	0.472627	0.382121	0.0974105	0.482329	0.0301456	0.00472704	0.0977695	1.27132	0.395845
TCGA-4H-AAAK	348	0	0.726842	0.322279	0.125748	0.340858	0.133294	0.597966	0.0633599	1.01964	0	0.0467255	0.237646	0.146686	0.269271	1.48615	0.285814	1.39498	0.835899	3.83578	2.80162	0.0768635	5.22631	0.22578	0.0803987	0.781408	0.211694	0.176836	0.165076	0.0748063	0.0501148	1.1373	1.57782	0.128912	0.0572008	0.970727	0.0469037	0.205523	1.10683	6.28227	3.18056	0.212789	0.12544	0.434784	0.186336	0.00730468	0.402888	2.5321	0.454596
TCGA-D8-A1X7	509	0	0.940341	1.2447	0.0418674	0.127106	0.786731	0.547499	0.126573	0.318702	0	0.248914	0.217589	0.162796	0.121928	0.277787	0.625342	1.25315	0.394272	0.379974	4.37983	0.136488	0.67972	0.0522941	0.0535369	1.26081	0.116089	0.713661	0.164884	0.124533	0.116799	0.178693	0.655846	0.200296	0.222189	0.612078	0.103459	0.0947466	0.832575	1.36618	0.172571	0.233797	0.016706	0.565252	0.0620399	0	0.167675	0.82852	0.284906
TCGA-A2-A0D3	1873	0	0.943334	0.451733	0	0.099094	0.334983	0.523849	0.123348	1.42598	0	0.345665	0.277586	0.0609207	0.234847	0.168227	0.890267	3.23324	2.14263	0.395766	3.70506	0.0598546	1.49438	0.114664	0.0662902	0.234036	0.0581818	0.692696	0.299942	0.0291263	0	0.0398035	0.347232	0.133847	0.25241	3.03036	0.0228278	0.252376	0.962993	6.52786	1.30258	0.0869934	0.0976819	0.499796	0.126964	0	0.509818	0.662926	0.30975
TCGA-E9-A1RC	1224	0	2.72831	0.509539	0.071005	0.10265	0.359223	0.515851	0.196773	0.904755	0.0180559	0.488105	0.503209	0.270571	0.273684	0.204009	0.922216	1.74257	1.1505	1.16479	3.10484	0.0868036	1.94818	0.0332581	0.0907959	0.475171	0.147661	0.411513	0.590342	0.0633603	0.0141489	0.108234	0.517404	0.0485275	1.152	3.96304	0.0364165	0.10266	1.42358	3.14091	0.665162	1.05134	0.0141662	0.409175	0.0920644	0	0.654048	0.419073	0.454874
TCGA-A2-A0T5	531	0	0.796075	0.495907	0.152759	0.0736135	0.210994	0.564987	0	0.707811	0	0.138753	0.144346	0.071278	0.209352	0.340865	0.562146	1.41752	0.380795	0.491606	2.51019	0.207498	2.61233	0.143102	0.0574522	0.340759	0.0705947	0.25605	0.066845	0.242334	0.0202932	0.351867	0.583356	0	0.208463	1.18272	0.113958	0.17925	0.70826	2.93848	0.228963	0.297272	0.182863	0.301815	0.0188635	0.00591584	0.203929	0.548025	0.262587
TCGA-C8-A130	370	0	0.637823	0.463131	0.0797234	0.230508	0.0665815	0.463352	0.133899	0.281446	0.0270305	0.342318	0.401775	0.0909313	0.127468	0.229845	0.759331	1.88006	0.353303	1.85692	5.55321	0.23824	2.0709	0.0912797	0.0959476	0.431893	0.105264	0.815367	0.232571	0.0948533	0.12709	0.118823	0.306518	0.036324	0.241766	0.711652	0.163551	0.140323	1.3688	7.93064	0.139409	0.215851	0.0636226	1.05009	0.196892	0.00617482	0.681142	0.793441	0.254304
TCGA-A8-A06R	547	0	0.938709	0.985984	0.18196	0.229234	0.155305	0.432634	0.104781	1.68622	0.528807	0.199619	0.638631	0.477075	0.106873	0.301823	1.35046	1.23507	0.590382	1.30264	2.49631	0.423707	1.72184	0.24351	0.175974	0.372763	0.0617798	0.177237	0.614233	0.061855	0	0.433217	1.19525	0.142124	0	1.3283	0.0824144	0.418314	1.81912	4.78568	0.935077	0.536644	0	0.719018	0.173335	0.02416	0.499703	0.866365	0.577656
TCGA-Z7-A8R5	3287	0	2.22455	0.545092	0	0.449387	0.0709454	1.0157	0	1.75979	0	0.0911886	0.0386487	0.114508	0.0980942	1.00797	0.424982	0.308197	1.8579	1.08402	2.65	0.333345	8.10121	0.804626	0.0184593	0.430123	0.145813	0.153382	0.107386	0.437972	0.032601	0.149631	0.299636	0.559069	0.0868247	0.268241	0.266981	0.226258	1.28005	10.2695	0.367829	0.588307	0.554895	0.296307	0.15152	0	0	4.2032	0.24354
TCGA-A8-A079	274	0	1.05451	0.164431	0.0229137	0.12919	0.203141	0.544803	0.0692722	0.773528	0.0233069	0.351923	0.108259	0.520324	0.251219	0.0651559	0.505926	1.25177	2.88132	0.34012	1.28507	0.205421	0.967212	0.0429302	0.0758361	0.0219057	0.136146	0.0507755	0.421119	0.109049	0.0547911	0.0651982	0.239292	0	0.187615	1.25854	0.0192302	0.195893	2.19614	3.17995	0.137377	0.546716	0.164575	0.543262	0.0509308	0	0.367069	1.79786	0.204653
TCGA-A7-A13G	718	0	2.37382	0.760642	3.31707	7.09846	0.605646	2.39832	9.76421	2.42679	0.221973	1.55692	1.60844	7.48081	3.37954	3.30955	8.95657	5.463	0.749503	11.8329	5.71151	0.640281	1.50221	1.29474	9.02822	0.87624	1.8153	2.46999	7.94503	0.778931	1.07844	0.319342	0.489816	0.536924	1.83977	4.60368	0.256406	6.26646	3.94603	4.67031	0.425219	0.33974	0.278648	1.12103	2.00492	0.436083	6.15285	1.33345	16.7809
TCGA-AO-A1KO	622	0	1.25132	1.07091	0.292495	0.655423	0.0644253	0.529864	0.0842159	1.13401	0.0212511	0.124212	0.473806	0.0519921	0.100214	1.77236	0.189947	1.10637	0.590245	3.0485	3.02293	0.204329	0.922601	0.280528	0.14458	0.439417	0.206894	0.270658	0.201129	0.795441	0	0.220804	0.459166	1.79912	0.316789	0.490983	0.13053	0.152347	1.97064	3.16955	0.65761	0.519705	0.166731	0.495343	0.27863	0.0436911	0.200815	0.942945	0.870808
TCGA-A7-A3J1	343	0	0.954309	0.677019	0.0412753	1.04424	0.417634	0.986828	0.207972	1.20214	0	0.230057	0.52653	0.763948	0.296974	0.894932	0.455673	2.93737	0.971741	2.28003	2.8645	0.252296	2.25156	0.418881	0.164549	0.473516	0.539538	0.27791	0.469597	0.17188	0.0164496	0.260055	0.540418	1.43867	0.294149	4.73151	0.178974	0.181624	1.62815	4.45847	1.17545	0.914978	0.263516	0.380567	0.259941	0.00479535	0.39673	1.28969	0.651722
TCGA-BH-A42V	635	0	1.68131	0.944713	0.131647	0.323542	0.19452	1.31	0.176886	0.711652	0	0.168494	0.0829313	0.266183	0.398423	0.699295	0.341968	1.44205	0.935884	3.19879	3.24771	0.160939	5.92744	0.445339	0.0561135	0.650257	0.199897	0.149602	0.153618	0.757051	0.279817	0.276481	0.625851	0.659799	0.206267	1.45095	0.448075	0.286885	2.04094	5.78241	4.58767	0.452969	0.26265	0.491305	0.22759	0.0152947	0.492086	1.41685	0.405933
TCGA-E9-A1ND	1266	0	0.972915	0.209057	0	0.176887	0.111357	0.314263	0.0342504	1.43984	0	0.185228	0.353276	0.179733	0.163027	0.744976	0.13243	1.49393	0.169448	0.432829	2.68949	0.1108	0.50765	0.275939	0.1176	1.75461	0.188481	0.104282	0.148725	0.161752	0.0270905	0.124339	0.566847	0.557485	0.10307	1.86679	0.0348627	0.0512765	1.51427	3.88568	0.483954	1.62189	0.162742	0.58198	0.0503637	0.0157947	0	1.03838	0.238513
TCGA-C8-A133	0	0	2.37283	0.278498	0	0.0392737	0.0814446	0.358842	0	1.19881	0	0.157025	0.0570449	0.0469477	0.186153	0.010729	0.117612	0.758157	0.668836	0.0049922	5.76656	0.0738019	0.646869	0.0377021	0.00454095	0.028857	0	0.967303	0.0264168	0	32.6244	0	0.0611634	0	0.183074	0.973302	0.00844415	0.0227696	0.734738	6.76546	0.090485	0.633372	0.57813	0.357827	0	0	0	4.29659	0.105913
TCGA-AO-A1KT	541	0	2.23898	0.370726	0	0.212194	0.0327981	0.185451	0.06431	0.38018	0.0432746	0.526957	0.160806	0.0661713	0.291529	0.42594	0.580199	1.6118	1.24908	1.6597	4.85379	0.121358	1.61627	0.10628	0.038402	0.671106	0.0505572	0.210309	0.297869	0.253093	0	0.250758	0.981443	0.0581531	0.245136	0.900995	0.0674433	0.0534883	1.12805	4.47297	0.494201	0.313171	0.0169761	2.98405	0.0315216	0.00494281	0.681549	0.87146	0.16059
TCGA-B6-A0IE	1993	1	0.947084	0.253939	0.135113	0.126964	0.0564203	1.12437	0.113464	0.611141	0	0.150616	0	0.217152	0.0848687	0.80842	0.789685	0.259238	0.37423	0.959949	2.8142	0.238587	2.03271	0.203921	0.0406524	0.602792	0.0445999	0.218795	0.0394155	0.160755	0.574368	0.100689	0.361529	0.215463	0.53266	0.603044	0.104994	0.317088	2.0751	21.4482	0.540038	0.342955	0.0539129	0.296612	0.0166844	0.0104649	0.108223	2.42359	0.155634
TCGA-D8-A1XG	448	0	0.95707	0.766283	0.138422	0.144082	0.784328	0.541214	0	0.476453	0	0.178308	0.418556	0.88701	0.151762	0.180404	0.179783	2.09765	1.36488	0.418947	2.47429	0.112814	1.72592	0.146961	0.0749663	0.264666	0.109661	0.193479	0.266513	0.296445	0.0441326	0.213812	0.396993	0.416253	0.302236	1.12719	0.0283971	0.139223	1.08903	2.8977	0.47719	0.384147	0.0883732	0.401116	0.0205116	0.0128655	0.310446	1.17259	0.362064
TCGA-A8-A09Z	0	0	0.978527	0.535964	0	0.226745	0.755704	1.46404	0.10537	0.553702	0	0.17484	0.172907	0.292734	0.44781	0.0526516	0.373466	2.09557	0.651626	0.15564	2.73127	0	0.135806	0.718314	0.0747183	0.299888	0.155319	0.102485	0.114387	0.0933046	0.458386	0.0637543	0.105937	0	0.515273	1.73579	0.00487518	0.0525835	2.93151	2.67096	4.44702	0.287526	0	0.826358	0.0193678	0	0	4.2836	0.252931
TCGA-E2-A574	1179	0	1.11351	0.524973	0.192034	0.0555238	0.117199	0.177561	0.129012	0.69912	0.0651098	0.10307	0	0.00995596	0.164485	0.496759	0.0415691	0.113885	2.25165	0.251434	2.18021	0.0260846	0.478044	0.239858	0.0288893	0.122391	0.0253556	0.152757	0.0560206	0.190399	0.255106	0.0390293	0.0848077	0.131243	0.174706	0.078713	0.0955043	0.257526	0.445177	27.1539	2.32663	0.270798	0.0766255	0.505883	0.165993	0.00743681	0	0.844486	0.190572
TCGA-C8-A1HK	366	0	0.752327	0.338959	0	0.265556	0.0283217	0.21352	0.0740436	0.389086	0.0373683	0.0546044	0.590149	0.034284	0.176218	0.574561	0.190861	2.26843	0.061053	0.929628	4.17721	0.0299414	4.36596	0.0917744	0.0773751	0.245853	0.116419	0.325637	0.225063	0.0437101	0	0.0896002	0.274862	0	0.0779869	2.10819	0.0753673	0.0554256	2.06795	9.62473	0	0.205153	0.117273	0.943607	0.0272194	0.0682911	0.353117	0.663238	0.386719
TCGA-A1-A0SE	1321	0	1.00665	0.247969	0.0241884	0.153862	0.153839	0.479259	0.219378	0.896615	0	0.239678	0.3657	0.188106	0.190609	0.796708	0.345576	0.946755	1.48731	0.879101	3.74139	0.0788541	1.79071	0.143508	0.0218331	0.578109	0.105394	0.115446	0.19052	0.460462	0.154238	0.255637	0.682409	0.0330625	0.344757	1.32856	0.0924776	0.0790669	0.867395	4.89023	1.01513	0.26196	0.05791	0.414183	0.0716855	0.00562039	0.154996	1.4276	0.321486
TCGA-WT-AB44	883	0	1.14179	0.46904	0.15251	0.418912	0.0391907	0.859527	0.665984	0.639355	0	0.0503731	0	0	0	1.41545	0.990404	0.308578	4.84369	4.54019	3.17655	0.248591	8.22035	0.142869	0.0535345	0.437404	0.241644	0.875215	0.222453	0.0604845	0	0.206643	0.625985	0.972824	0.447079	0.889066	0.0331834	0.33235	0.784444	9.94524	3.20026	0.111833	0.202849	0.669606	0.150661	0	0.651509	2.25912	0.227024
TCGA-AC-A4ZE	890	0	1.76089	0.647218	0.0263057	0.821436	0.192654	1.04242	0.238581	0.905449	0	0.534349	0.397711	0.662812	0.32446	0.41764	0.478323	2.22444	1.76322	1.5597	3.28744	0.107196	2.75036	0.624281	0.0435312	0.352079	0.750239	0.219716	0.36835	0.31298	0.272576	0.213856	0.135308	3.99118	0.343026	4.56457	0.193786	0.363795	2.45263	6.55568	10.6259	0.25373	0.293902	0.38114	0.311842	0.00611236	0.421408	1.77175	0.344033
TCGA-AN-A0XP	9	0	1.3375	0.582193	0.123458	0.478326	0.147522	0.300061	0.0995295	0.800859	0	0.183498	0.326644	0.215062	0.236873	0.348132	0.513112	1.97941	0.574472	0.915766	3.50306	0.0402472	1.42709	0.0462612	0.0817203	0.495714	0.0978062	0.277785	0.345748	0.0587551	0.0196808	0.401469	0.481081	0.236252	0.374393	1.49789	0.142753	0.062086	0.9713	4.52661	0.37009	0.576602	0.0394098	0.390276	0.256119	0	0.553771	1.98879	0.341301
TCGA-V7-A7HQ	2033	0	3.63676	0.305761	0	0.150915	0.0359267	1.24101	0.0375704	3.18349	0	0.295538	0.035229	0.22035	0.0255471	0.750929	1.21056	0.26532	3.2631	1.42898	2.63512	0.273465	5.71384	0.221194	0.0112174	0.0712845	0.0295359	0.247847	0.0326282	0.0887154	0.713194	0.121237	0.621793	1.17209	0.0678364	1.4976	0.0660544	0.468724	0.632009	15.0459	5.08513	0.996799	0.327281	0.319196	0.138114	0	0	6.0317	0.107031
TCGA-LL-A6FQ	80	0	1.07445	0.46805	0.0285352	0.14851	0.0274978	0.376924	0	0.566649	0	0.0424126	0.0539275	0.0976406	0.0879899	0.351611	0.407679	0.997442	4.15727	0.651274	1.5492	0.255819	1.70484	0.0891043	0.0128784	0.10912	0.0339094	0.145921	0.224758	0.0339507	0.045489	0.0115991	0.360268	0.351037	0.0519209	0.233927	0.0452352	0.200902	0.33489	10.6759	0	0.0676018	0.250495	0.488616	0	0	0.091425	1.44639	0.0697838
TCGA-A2-A0T3	1516	0	0.232064	0.785753	0.0239522	0.245853	0.152337	0.670739	0.0482746	0.602477	0	0.308539	0.158432	0.75998	0.188748	0.224192	1.18215	1.07789	0.570539	0.746724	2.19593	0.0585631	1.04216	0.104711	0.05405	0.297682	0.161292	0.0571597	0.293471	0.199485	0.038183	0.107098	0.36214	0.229178	0.130746	0.726517	0.0603053	0.174658	2.75897	2.98832	0.341057	0.713357	0.114689	0.599434	0.0177464	0	0.268594	1.31388	0.23685
TCGA-BH-AB28	287	0	0.797243	0.742339	0.157418	0.227575	0.21844	1.03136	0.0634538	0.812755	0	0.171581	0.327247	0.411329	0.355965	0.477465	0.449801	3.18947	1.18594	1.77689	2.9509	0.230932	6.95147	0.167128	0.179981	0.66217	0.37413	0.241498	0.468408	0.374586	0	0.230356	0.598692	0.51641	0.324618	1.65182	0.158534	0.292908	1.48481	4.07015	5.54473	0.527433	0.326628	0.31102	0.163285	0.0073155	0.201742	1.77072	0.304629
TCGA-D8-A27L	499	0	0.735913	0.665078	0.0393186	0.343894	0.113667	0.83098	0.138679	1.02803	0	0.297071	0.501569	0.366924	0.949721	0.677812	0.663874	2.06567	0.326709	2.29306	3.35802	0.240335	2.83423	0.220998	0.127173	0.808165	0.225831	0.268086	0.223667	0.654928	0	0.239736	1.15523	0.322462	0.119236	3.07285	0.236485	0.365801	1.47405	2.80487	1.82692	0.349306	0.266712	0.517894	0.262184	0.0137041	0.251948	1.74727	0.788052
TCGA-BH-A0HX	829	0	1.75085	0.459231	0	0.190235	0.151086	0.480769	0	0.463311	0.0284781	0.29823	0.317468	0.20902	0.374105	0.335035	0.327271	1.44746	1.07014	0.459573	2.42341	0.159726	2.03635	0.192336	0.0336953	0.374724	0.0998116	0.152717	0.0980104	0.133244	0.0223159	0.455223	0.715689	0.459231	0.297165	1.30061	0.187975	0.063359	1.20479	4.1864	0.230803	0.0236886	0.134059	0.405654	0.165949	0	0.179405	1.04978	0.55966
TCGA-WT-AB41	1611	0	6.25954	0.0539672	0	0.357691	0.162332	1.57152	0.0530497	0.731763	0.0535463	0.612913	0	0.212882	0.0180363	0.28691	0.205118	0.220373	2.82867	1.45181	4.03088	0.21452	10.632	0.345204	0.0237585	0.402618	0.0417049	0.215361	0.138214	3.06904	0.0839197	0.106992	0.205135	2.87825	0.893998	0.762417	0.0687249	0.2515	0.560612	7.74034	0.433971	0.356326	0.882235	0.485378	0.156014	0	0.0843321	3.1801	0.111948
TCGA-5L-AAT1	1471	0	1.54546	0.189345	0	0.54293	0.0830589	0.357823	0.062042	1.79311	0	0.183015	0	0.114908	0.421873	0.685675	0.239888	1.36596	0.716198	2.36739	2.68028	0.250882	2.23895	0.384494	0.101881	1.64803	0.0975484	0.619171	0.161642	0.146501	0.0490724	0.150154	1.20913	0.168307	0.448088	1.36271	0.17223	0.340573	0.816204	5.18786	2.21469	0.197945	0.442192	0.527106	0.09123	0	0.690389	1.49621	0.268393
TCGA-AQ-A04H	754	0	1.1954	0.223509	0.0654071	0.154444	0.201693	0.685415	0.0659126	0.245338	0	0.394265	0.473838	0.0542563	0.717107	0.118826	0.169902	1.3234	0.386478	0.403855	3.23275	0.0177689	1.96803	0.10212	0.0688782	0.06253	0.198632	0.241565	0.114485	0.0778202	0.0868897	0.186109	0.214094	0.119205	0.0925638	1.53114	0.201273	0.0986783	1.54945	5.3553	0.0980355	0.0664087	0.20879	0.933318	0	0	0.349267	1.37761	1.23096
TCGA-A8-A0AD	1157	0	0.512915	0.198996	0.0970565	0.168375	0.0748221	0.62392	0	0.578201	0	0.160286	0.366845	0.181147	0.210604	0.513637	0.336153	1.67259	0.286744	0.737052	2.50207	0.316404	1.59673	0.171739	0.0632711	0.433007	0.128151	0.363968	0.169881	0.076984	0.56731	0.710134	0.973241	0.176886	0.215842	1.71507	0.0271514	0.138292	1.22343	1.80903	1.6487	0.125916	0.438912	0.6392	0.2397	0	0.362789	1.79711	0.368072
TCGA-D8-A1JP	639	0	0.61934	0.324387	0.246109	0.193145	0.0813124	0.863804	0.248011	0.6749	0.0357618	0.261284	0.465111	0.185924	0.240918	0.812293	0.45664	2.84058	0.389521	2.04244	4.60987	0.257887	4.54357	0.109786	0.0793377	0.571402	0.403874	0.227735	0.0923087	1.46408	0	0.443032	1.93996	0.240286	0.37317	0.701342	0.127862	0.19449	0.695341	4.73142	0.289835	0.374817	0	0.347323	0.0781477	0	0.394259	0.659137	0.299065
TCGA-BH-A5J0	715	0	1.35437	0.191075	0.0310644	1.55834	0.00598699	0.402125	0.0626089	1.33656	0	0.0923434	0.146768	0.222253	0.0851455	0.467428	0.605199	0.760743	1.61757	0.976157	1.18533	0.20254	2.98565	0.242505	0.0420595	0.742448	0.0369149	0.17474	0.108746	0.147839	0.0495207	0.138899	0.852188	0.764301	0.0753637	1.0526	0.15063	0.148409	0.465842	12.6527	0.861376	0.22078	0.0991627	0.28642	0.184127	0	0.0995282	1.29418	0.128817
TCGA-GM-A2DO	2596	0	1.055	1.19072	0	1.92053	0.125917	0.958893	0.219464	1.34545	0	0.197812	0.137191	0.948426	0.198974	0.163418	0.565709	2.55268	2.33237	0.669339	4.44309	0.354982	0.282854	0.793383	0.229338	1.388	0.488837	0.235108	0.254126	0	5.26543	0.118032	0.407343	0.992264	0.154101	3.41196	0.0609237	2.04438	2.3981	6.93117	1.19687	0.859893	0.289663	0.430282	0.806778	0	0.581462	3.17556	0.385934
TCGA-EW-A1J3	504	0	1.36789	0.868421	0.260649	0.79759	0.0460483	0.367246	0.109443	1.25085	0	0.118375	0.45154	0.0810798	0.0595352	0.249629	0.451377	2.4414	0.421128	0.745413	3.52102	0.0885121	0.719381	0.142433	0.0816909	0.685255	0.249512	0.28509	0.304149	0.0775289	0.294319	0.0794623	0.186208	0.178138	0.553304	0.931863	0.0465853	0.398697	1.75608	3.81283	0.0976686	0.0698357	0.762699	0.65803	0.337955	0	1.18306	0.573114	0.907639
TCGA-E2-A109	1417	0	1.1778	0.381457	0.0465121	0.195	0.228587	0.792552	0.0468715	0.892843	0.0946205	0.224679	0.329629	0.202558	0.517914	0.374733	0.12082	1.08063	0.553956	0.985605	3.37682	0.056861	1.61597	0.130715	0.052479	0.444661	0.193452	0.134782	0.325647	0.0276696	0.0185366	0.453754	1.0041	0.127153	0.338521	1.862	0.0498781	0.192972	1.30401	19.4988	0.0174287	0.137738	0.129915	0.62796	0.0172306	0.00540375	0.298043	4.18232	0.272003
TCGA-D8-A1XJ	664	0	0.412335	0.0825673	0	0.0523964	0.0582096	0.393633	0.0608727	0.746375	0	0.0698309	0.0951319	0.106479	0.0896829	0.586869	0.183063	0.535243	0.0669237	0.289721	1.78927	0.0164103	0.902237	0.0314373	0.0454368	0.250244	0.0239275	0.0720764	0.0881087	0.0479131	0.0160492	0.237355	0.558647	0	0.262564	2.29991	0.0225312	0.0405035	1.14215	3.83873	0.0301798	0.882482	0	0.411085	0.0596736	0.00467862	0.16128	1.41209	0.0984829
TCGA-E2-A1L6	1648	0	1.22149	0.571062	0.162472	0.754979	0.219191	0.588647	0.187118	0.783543	0	0.137992	0.438642	0.23104	0.230615	0.690245	0.633059	1.404	0.694299	2.07098	3.92297	0.208081	1.5525	0.246421	0.195537	0.377219	0.137908	0.407507	0.325007	0.386613	0.129501	0.0943462	0.484781	0.285531	0.31674	1.24312	0.123368	0.175085	1.3418	4.88772	0.86972	0.271006	0.0555684	0.565582	0.309541	0.0161794	0.483368	1.25707	0.807002
TCGA-AO-A03M	1866	0	0.849489	0.301137	0.137082	0.18119	0.0528392	0.346625	0.138141	0.207402	0.239031	0.164939	0.222056	0.207118	0.161028	0.248264	0.178043	1.37315	0.314595	0.275299	1.27381	0.239404	2.22553	0.262947	0.0324066	0.505486	0.131871	0.267048	0.154247	0.0465993	0.124872	0.103483	0.628796	0.58889	0.106897	1.39669	0.100436	0.0344688	0.898031	39.4881	0.322874	0.81189	0.296935	1.43159	0	0.00910065	0.0627431	1.34617	0.210305
TCGA-E9-A1RH	1417	0	0.504949	0.27783	0.0416942	0.117539	0.120535	0.793068	0	0.841757	0.487711	0.640367	0.551571	0.201031	0.135709	0.172899	0.108305	0.427623	0.300255	0.811107	2.90958	0.0679615	1.21843	0.0976458	0.0407706	0.458391	0.280764	0.0355354	0.218936	0.471266	0.0498495	0.271168	0.695375	0.0284954	0.423574	9.2856	0.00777591	0.0995965	4.20908	5.15637	1.21862	0.80432	0.0166368	0.549184	0.0617832	0.111412	0	0.839567	0.350226
TCGA-E2-A1B6	867	0	1.34735	0.661185	0.314211	1.22647	0.0733064	0.786399	0.116657	0.525437	0.26914	0.909458	0.18752	0.478418	0.0679921	1.88295	0.343662	0.657675	1.1726	0.809587	2.86289	1.13215	3.93064	0.578367	0.124393	1.40709	0.150666	0.155041	0.0434191	0.196759	0.263629	0.0268888	0.329942	3.75237	0.235708	0.23499	0.10949	0.320187	1.16809	10.4192	0.892337	1.23691	2.52073	0.947545	0.441099	0.00768525	0.688802	3.33003	0.156496
TCGA-B6-A0I9	362	1	0.540516	1.12097	0.0669465	0.683933	0.0946183	0.306558	0.0674639	0.398825	0.0680954	0.0829201	0.231952	0.20825	0.114685	0.108402	0.289835	4.09167	0.321404	0.796271	2.84022	0.0545614	1.18832	0.0696825	0.0503566	1.30137	0.0353577	0.117919	0.195298	0.238955	0.106722	0.0997798	0.386091	0.518543	0.717335	2.03672	0.0436991	0.0897784	1.52287	2.44697	0.83619	0.018881	0.160278	0.455597	0.0330675	0.0155556	0.285989	0.123959	0.70708
TCGA-A7-A3IY	345	0	0.855351	0.550176	0.0255559	0.221673	0.103432	0.43209	0.206027	0.879642	0	0.221575	0.144891	0.135144	0.288944	0.251315	0.597459	0.65794	0.920187	0.251485	3.18066	0.54153	2.58899	0.247383	0.084581	1.29488	0.050615	0.49225	0.0894629	0.121624	0.468504	0.228538	0.557673	0	0.16275	0.572641	0.135835	0.276315	0.849785	2.51569	0.363893	0.510296	0.0611841	0.942523	0.0378692	0.00593815	0.286578	2.64399	0.239122
TCGA-AC-A2FB	1234	0	1.03686	0.886166	0.113739	0.430807	0.0350733	0.462737	0.068771	1.03897	0	0.140878	0.558872	0.155675	0.132495	0.730396	0.324996	1.53316	0.390637	0.819224	2.79622	0.166856	1.00453	0.404886	0.181374	0.717659	0.180214	0.224898	0.179174	0.32478	0.217579	0.268153	0.535399	0.404216	0.241445	0.689987	0.229092	0.137277	1.0926	2.59713	0.306861	0.562008	0.544613	0.434461	0.185395	0.00528568	0.327972	1.34258	0.469232
TCGA-AR-A0U2	2551	1	0.205055	0.301473	0	0.230283	0.193645	0.718625	0.0246956	0.535306	0.423756	0.491727	2.13041	0.221071	1.46934	0.116141	0.318288	6.98624	0.760214	1.60601	5.83645	0.159781	0.859379	0.183656	0.0553002	0.117141	0.339753	0.208864	0.428942	0.204099	0	0.159382	0.431633	0.100491	0.208087	8.67879	0.059415	0.21567	1.51259	9.76777	0.0183656	0.223934	0.019557	1.24274	1.23467	0.045554	0.196291	2.87571	0.41691
TCGA-BH-A0EE	943	0	1.8887	0.357082	0.02177	0.368226	0.113284	0.488854	0.0877528	1.12399	0	0.18875	0.164568	0.0677195	0.0969638	1.82874	0.622048	0.925003	0.265309	0.121516	3.03839	0.035485	1.96511	0.0135958	0.0524006	1.1863	0.0344934	0.0408194	0.0952618	0.129507	0.0173521	0.0353965	0.0508989	0.624894	0.343297	0.95182	0.0324806	0.169693	0.941536	2.51939	0.146835	0.865713	0.764427	0.229398	0.193555	0.0303507	0.59287	1.10348	0.173606
TCGA-D8-A1XU	395	0	0.268359	0.156173	0.0507803	0.418448	0.097868	0.505307	0.0682303	0.773098	0	0.125793	0.319891	0.247473	0.19138	0.593627	0.571599	2.83435	1.6409	1.78117	1.74257	0.0965672	1.2861	0.132139	0.0916717	0.631105	0.127393	0.1962	0.311089	0.161113	0.0269835	0.185772	0.709718	0.0231368	0.0821303	2.01668	0.0426171	0.11066	0.960154	2.62856	0.482043	0.303619	0.0405248	0.167216	0.200659	0	0.271161	0.505387	0.462544
TCGA-E9-A1NF	1072	1	0.622533	0.536723	0.209421	0.216974	0.0403613	0.710005	0.211039	1.34001	0	0.328559	0.164906	0.0325721	0.167419	0.818807	0.317329	2.14786	2.39751	2.07814	5.08592	0.455141	4.30661	0.0544948	0.0892639	0.834202	0.276513	0.297478	0.0305464	0.124582	2.36473	0.482381	2.02381	0.524795	0.095262	1.62142	0.100897	0.0438817	0.77374	3.46847	0.156945	0.183096	0.0557088	0.183895	0.336184	0	0.167742	0.824004	0.482455
TCGA-B6-A400	215	0	0.559189	0.149375	0.0416312	0.240741	0.148435	0.500418	0.041953	0.551138	0.232901	0.55174	0.472062	0.246053	0.377984	0.128245	0.270354	0.640466	0.599603	0.985458	3.17705	0.0848236	4.3527	0.285995	0.0501035	0.696499	0.288586	0.0319336	0.200389	0	0.0829571	0.863043	0.428275	0.540595	0.145186	0.716699	0.0543492	0.120382	2.27101	4.86652	0.421193	1.12717	0.498352	1.37089	0.169647	0.0193468	0.0666918	2.26919	0.137223
TCGA-BH-A0HW	1561	0	2.19069	0.684354	0.150739	0.112073	0.195062	0.597339	0.130204	0.570165	0	0.192041	0.488358	0.810533	0.612373	0.0204111	0.167812	1.81645	3.19694	0.0997219	2.64152	0.0702015	1.6082	0.174831	0.0356353	0.0823478	0.127949	0.154168	0.621919	0.025621	36.8687	0.0437665	0.0402782	0	0.319988	1.40638	0.0823302	0.189514	2.13413	3.59225	3.9216	0.156692	0.0171852	0.638196	0.335053	0	0.275977	2.40734	0.290789
TCGA-A2-A0CV	3011	0	1.94757	0.360147	0.0413304	0.155351	0.0836382	0.671502	0.0832997	1.66883	0.0210198	0.199649	0.0390543	0.134994	0.0920433	1.37112	0.295241	2.04593	0.904353	1.09454	3.25465	0.202106	4.20047	0.174229	0.0435238	0.82976	0.0900431	0.359299	0.180855	0.565503	0.0658862	0.168002	0.731182	0.112987	0.181739	0.671992	0.208118	0.124709	0.911722	3.88504	0.603994	1.11203	0.181409	0.530783	0	0	0.26484	1.47795	0.195558
TCGA-EW-A1OZ	1229	0	1.45184	0.160935	0	0.0680852	0.0172889	0.693187	0.180799	0.207827	0	0.377775	0.0423829	0.265095	0.322716	0.180684	0.466043	0.788608	1.37898	0.736252	3.42867	0.164499	2.49042	0.0490205	0.0337381	0.17152	0.0621839	0.0573416	0.19627	0.0266827	0.0536263	0.191437	0.46142	0.21458	0.340049	1.20727	0.0292777	0.778192	1.70104	6.00813	0.924386	0.258059	0.107384	0.221547	0.0498481	0	0	2.53824	0.269455
TCGA-LL-A442	889	0	0.921957	0.635899	0.0581526	0.182151	0.149435	0.471127	0.136738	1.25743	0.0394337	0.225687	0.201483	0.31355	0.464895	0.0643063	0.427997	1.0265	2.14758	0.0617137	4.89952	0.33176	0.427997	0.139217	0.023329	0	0.299454	0.58484	0.135715	0	0.355361	0.307295	0.015107	0	0.205743	3.07752	0.144605	0.0682371	1.46606	2.10742	0.029054	1.08902	0.587837	0.395751	0.157981	0	0.186317	4.99348	0.373054
TCGA-S3-AA0Z	629	0	1.16741	0.261301	0	0.652222	0.451944	1.56222	0.590775	1.28226	0.388895	0.101026	0.842981	0.13479	0.419181	1.1355	1.45662	1.61653	4.51827	0.416286	9.62139	0.747845	4.41953	0.151224	0.157215	0.0974708	0.504823	0.104275	0.423834	0.151631	0	0.12433	0.0913774	0.0348402	0.68794	2.29152	0.0451597	0.0705	3.36807	5.95909	0.974204	0.353683	0.732283	1.61152	0.15108	0.0947613	0.489988	1.22119	0.742587
TCGA-E2-A1B4	1004	1	2.18206	0.390727	0	0.707604	0.0425273	0.938005	0.16172	3.37268	0	0.243494	0.0758207	0.205921	0.0618559	0.401665	1.09427	1.48216	1.12233	1.01935	4.89566	0.0980931	5.99241	0.0751671	0.0452668	0.786279	0.222487	0.218839	0.280893	0.0954677	0.0799455	0.171235	0.497149	0	0.419747	3.23962	0.0467644	0.161408	2.24524	3.29008	1.66871	0.288534	0.848459	0.686982	0.386427	0	0.321353	4.27612	0.492705
TCGA-AR-A1AX	2629	0	0.796709	0.585664	0.0544087	0.377556	0.18875	0.977417	0.219317	0.882361	0.0276712	0.114564	0.539829	0.456971	0.13981	0.883156	0.741997	1.71394	0.406887	1.52638	2.24328	0.354745	1.28966	0.322804	0.147333	0.754223	0.183192	0.106655	0.261892	0.161836	0.0216837	0.243279	0.831102	0.14874	0.230997	1.85847	0.159818	0.15049	1.20613	5.55507	0.305815	1.0542	0.586176	0.304579	0.0806239	0.00632119	0.435805	0.755581	0.41653
TCGA-B6-A0WX	639	1	1.16765	0.592062	0.131257	0.33397	0.288386	1.24139	0.158726	0.590805	0.026702	0.0780363	0.0744172	0.12249	0.0269826	2.90813	0.238669	1.04399	1.11974	3.14337	2.56807	0.149765	3.7846	0.196735	0.0829338	0.602321	0.114384	0.09397	0.0689233	0.156167	0.0209241	0.106708	0.789716	0.358825	0.406006	0.351501	0.156668	0.369647	2.34489	3.92939	3.40352	1.56367	0.188548	0.777998	0.233399	0	0.0841079	1.7681	0.318203
TCGA-AO-A03P	2911	1	1.18212	0.44205	0.107801	0.09039	0.141278	0.393009	0.0434535	0.956175	0	0.261703	0.162982	0.0536534	0.184672	0.0894062	0.756065	1.89084	1.45708	0.113214	5.56546	0.0175715	1.00809	0.0471266	0.00973041	0.350399	0.0939424	0.279307	0.0754749	0.128259	0.0171849	0.11393	0.312532	0.0589401	0.281144	1.17831	0.114597	0.509594	0.909033	2.52197	1.19567	0.145935	0.0516176	1.54771	0.0479223	0	0.0690772	1.78148	0.220074
TCGA-A8-A08G	607	0	1.1805	0.647817	0.040769	0.274066	0.404653	0.199253	0.0821682	0.485752	0	0.0605959	0.269666	0.0951148	0.160634	0.297066	0.344181	3.52854	1.16308	0.766139	3.62806	0.215974	1.66796	0.0572875	0.0337327	0.623611	0.193789	0.257127	0.178399	0.121265	0.682408	0.149147	0.835634	0.0278631	0.173088	2.58461	0.0532236	0.133266	0.974652	4.22597	0.565237	0.551911	0.341622	0.496723	0.105721	0.00947306	0.391863	2.27881	0.381468
TCGA-AR-A24P	84	0	0.77629	0.549519	0.164934	0.0864346	0.127149	0.495636	0.186984	0.887041	0	0.229823	0.370144	0.185983	0.324927	0.652196	0.535541	2.15332	1.03928	1.04253	2.43393	0.117618	3.15969	0.109442	0.0868431	0.650423	0.212329	0.151114	0.108258	0.245293	0.11503	0.142466	0.909421	0.112722	0.575196	1.4873	0.105737	0.0933118	0.994714	2.02305	1.51416	0.432603	0.0329059	0.298713	0.0916505	0	0.264218	0.830288	0.462537
TCGA-D8-A1JT	405	0	1.41273	0.390725	0.127046	0.113261	0.114265	0.212566	0.298731	0.756857	0.0215376	0.173095	0.340139	0.151493	0.159603	0.0827886	0.935043	1.38278	0.129025	0.147083	6.48528	0.0862852	2.26885	0.0859546	0.0477814	0.121457	0.0503243	0.173247	0.426214	0	0	0.034428	0.0924116	0	0.179794	3.33279	0.0315918	0.0372693	1.4772	2.08107	0.190422	1.50131	0.422449	1.7013	0.109817	0	0.474886	0.999769	0.439024
TCGA-AR-A1AL	2971	0	1.21505	0.700622	0.0759365	0.69893	0.0926891	0.601831	0.102031	0.787479	0.0257465	0.119137	0.550118	0.338575	0.251499	1.54149	0.887641	1.34571	0.322499	2.11514	4.03189	0.103147	1.85747	0.300352	0.228475	0.411379	0.210556	0.245935	0.310134	0.722783	0.100877	0.236647	0.785131	0.311388	0.337747	1.17586	0.434304	0.337326	1.29278	2.75979	1.11921	0.471163	0.0808007	1.20026	0.431343	0.011763	0.52714	1.08969	0.912378
TCGA-LL-A440	759	0	0.984541	0.661328	0.222448	0.797538	0.270094	1.08718	0.156917	1.06016	0.0226265	0.22593	0.651612	0.242188	0.274372	1.28616	0.115567	2.98453	1.05974	15.8014	2.44385	0.38072	2.81694	0.507071	0.18071	0.531658	0.55512	0.2313	0.272551	0.661661	0.0709223	0.641993	1.27943	1.00339	0.148409	2.01203	0.419012	0.223735	1.27632	3.96372	0.783529	0.297375	0.372798	0.293002	0.148332	0.0361815	0.178177	1.25111	0.548734
TCGA-D8-A1XL	606	0	1.18116	0.143455	0	0.175326	0.0898977	0.375842	0.0940105	1.06521	0	0.150213	0.0881519	0.304704	0.135841	0.113294	0.363495	0.907979	0.23255	0.408867	2.7892	0.0950388	3.25631	0.087392	0.0280687	0.758081	0.184766	0.103362	0.122466	0.0277486	0.0557685	0.0758414	0.476216	0.223152	0.848718	1.08343	0.0369716	0.21698	1.85516	8.326	0.0524352	1.5076	0.241959	0.998387	0.120958	0	0.186808	2.29955	0.0694347
TCGA-AN-A0FD	196	0	0.47113	0.0617865	0	0.0435657	0.0929264	0.27864	0	0.259315	0	0.156767	0.0284755	0.0281223	0.340719	0.467727	0.313117	0.889369	0.300481	0.75009	3.28755	0.122801	2.0744	0.1882	0.0272009	0.950715	0.0477475	0.107872	0.0791199	0.143417	0.120098	0.183742	0.948821	0	0.0456933	0.271747	0.0365311	0.121238	0.497752	8.5849	0.451681	0.0254972	0.0240491	0.595398	0.0446548	0	0.0965509	0.669584	0.400524
TCGA-C8-A1HL	317	0	1.23406	0.556005	0.0361574	0.162043	0.0696855	0.468054	0.10931	0.26327	0.0735557	0.11644	0.17083	0.0224949	0.0619406	0.317013	0.563536	1.84661	1.0215	0.578564	2.8334	0.206278	2.55939	0.248391	0.0435157	0.138267	0.114579	0.0308165	0.25315	0.215097	0.0288198	0.102882	0.65939	0.0988453	0.109649	0.316173	0.252874	0.136375	0.83297	3.81834	0.0541945	0.0856591	0	1.3097	0.0267893	0	0.463383	1.05446	0.361385
TCGA-D8-A1JA	502	0	1.07756	0.385905	0.075287	0.288428	0.0471573	0.402761	0.0189672	0.124587	1.16783	0.279752	0.604696	0.0526937	0.270843	0.229692	0.366687	1.56401	1.15732	0.899625	3.2246	0.0613589	1.07561	0.105791	0.124587	0.737746	0.104377	0.163624	0.181194	0.0671813	0	0.130062	0.730498	0.025727	0.325345	2.13959	0.0684496	0.0851878	0.789485	1.47754	0.028211	0.315314	0.0150205	0.743744	0.683315	0.0306139	0.422125	0.548898	0.550349
TCGA-B6-A2IU	5176	0	1.78496	0.171934	0	0.105067	0.129294	0.767991	0.56337	2.1463	0	0.429313	0.422609	0.226074	0.210694	0.225205	0.435658	0.772296	3.77817	0.367528	3.5362	0.0911251	4.13875	0.157112	0.0588718	0.213783	0.110723	0.409765	0.342483	0.133029	1.20312	0.113622	0.217846	0.15283	1.35628	2.73452	0.130328	0.449827	1.0935	2.54262	2.17862	0.510849	0	0.515455	0.331364	0.0259801	0.268673	2.48435	0.410152
TCGA-D8-A1X5	565	0	0.377218	0.156803	0	0.0663373	0.271205	0.921303	0.0308275	0.344235	5.16527	0.469838	0.375783	0.180803	0.220102	0.173974	0.198659	1.17175	0.016946	1.04097	3.21195	0.14959	1.13236	0.0668668	0.0782353	0.175473	0.109058	0.281582	0.214179	0.0363967	0	0.186522	0.767681	0	0.436016	3.05952	0.0342312	0.15384	1.37623	4.02148	0.091703	1.3045	0.219717	0.282056	0.702622	0.0142162	0.24503	1.50812	0.331773
TCGA-BH-A18M	2207	1	0.879894	0.467384	0.0804556	0.205486	0.155061	0.588052	0.135129	0.621318	0	0.259096	0.32944	0.141821	0.339974	0.81979	0.731473	1.49316	1.0845	1.26411	3.21418	0.0874284	1.25395	0.167487	0.060518	0.589693	0.116855	0.388571	0.352061	0.319082	0	0.207125	1.04504	0.953098	0.0894616	1.35576	0.125041	0.114638	0.85097	2.85301	2.25103	0.83049	0.107011	0.68883	0.218571	0.0186946	0.0859247	1.65732	0.732847
TCGA-AR-A0TT	3316	0	0.683183	0.459066	0.159929	0.351432	0.339051	0.515452	0.161165	0.698685	0	0.110929	0.544036	0.318392	0.701367	0.109901	0.290803	3.65543	0.0531556	1.04214	3.26008	0.573504	2.82494	0.299636	0.110673	0.642154	0.164709	0.185375	0.363907	0.0761121	0.178463	0.195025	0.398847	0.743249	0.106699	1.89668	0.0566704	0.176939	1.23738	8.25519	0.191767	0.064951	0.153156	0.505568	0.0947941	0	0.717361	0.466399	0.374106
TCGA-E9-A1R2	1063	0	0.580498	0.386086	0.0342374	0.25738	0.237546	0.578873	0.103506	0.725207	0	0.135701	0.258815	0.266255	0.39883	0.352913	0.57808	2.70883	0.531043	1.08011	2.79692	0.0558069	3.11274	0.21382	0.0257531	0.589164	0.244113	0.507734	0.269671	0.08147	0.545789	0.167003	0.405578	0.187193	0.456838	2.03019	0.156438	0.275483	1.97185	6.56991	0.975018	2.92577	0.109291	0.586255	0.456602	0	0.274236	0.618096	0.465968
TCGA-B6-A0IG	4456	1	0.373107	0.300233	0.0418379	0.133065	0.0645067	0.364742	0.0843224	0.415405	0	0.0673666	0.0593006	0.123637	0.150511	0.195801	0.70641	1.72952	0.30129	0.629672	4.22674	0.0852447	0.570562	0.0391929	0.0566462	0.259984	0.190583	0.0855789	0.256306	0.199112	0	0.102038	0.224982	0.228749	0.0634379	1.54912	0.0312109	0.14202	1.28208	6.86519	0.0783859	1.25666	0.166942	0.3582	0.0774951	0.00486071	0.603205	0.944137	0.447076
TCGA-BH-A0DH	1156	0	0.515916	0.226064	0	0.119548	0.0212499	0.99764	0.0555551	0.456144	0.0560751	0.191192	0.104186	0.377276	0.453316	0.192686	0.250607	1.54623	1.17574	0.189192	4.39772	0.404372	2.77457	0.120502	0.0165871	0.13176	0.120105	0.117465	0.144742	0.0655915	0	0.12325	0.296455	0.452128	0.225696	3.07318	0.0616891	0.027724	1.46772	3.26297	0.867618	0.359162	0.109988	0.544608	0.0408456	0.0192146	0.17663	3.40685	0.2374
TCGA-BH-A0HI	620	0	1.42676	0.348196	0.130635	0.0944282	0.181275	0.579792	0.026329	0.847418	0	0.187694	0.148129	0.0731458	0.367014	0.260027	0.0678679	0.568739	0.622343	0.169603	4.56983	0.0638806	1.66276	0.138694	0.0314441	0.4496	0.0620954	0.240492	0.0914622	0.155427	0.12495	0.254885	0.7819	0.107137	0.190156	1.10662	0.0901443	0.0591259	1.23219	1.6929	0.137062	0.291798	0.0834019	0.550621	0.0967888	0	0.167419	3.77343	0.222242
TCGA-E2-A1L7	1836	0	0.599566	0.146915	0.0358273	0.176102	0.220958	0.435386	0.144417	0.901175	0	0.124252	0.169271	0.479224	0.626027	0.14857	0.0930654	1.90475	0.476318	0.616242	3.35803	0.116797	3.44342	0.391561	0.0970165	1.09604	0.298024	0.219853	0.470324	0	0.285567	0.101943	0.435581	0.342801	0.152108	0.528671	0.0768402	0.19819	0.949949	6.55693	0	0.612328	0.285917	1.27415	0.132724	0.00832481	0.459153	0.72143	0.373324
TCGA-AR-A5QM	2231	0	0.522573	0.57444	0.0659228	0.48128	0.120699	1.4542	0.265729	1.24363	0	0.20413	0.155731	0.246078	0.350087	0.628752	0.428104	1.83517	0.657324	3.29674	2.35504	0.402953	2.4616	0.277899	0.0396693	0.409649	0.0783384	0.0786592	0.317314	0.156867	0.0525448	0.214372	0.503491	1.17141	0.289876	2.73814	0.264332	0.0994562	0.974251	5.60117	1.53153	0.792032	0.157827	0.93344	0.0488428	0.0229767	0.316818	3.04396	0.325937
TCGA-BH-A0BV	1519	0	0.800022	0.381261	0	0.153025	0.49071	0.513926	0.0576584	0.568096	0	0.290559	0.0270326	0.09789	0.235239	0.332172	0.334407	1.42513	1.01424	0.470778	2.63743	0.139894	0.984643	0.178664	0.10329	0.820491	0.0566601	0.170676	0.175258	0.170187	0.0228026	0.244203	0.865069	0.0782075	0.104107	0.492501	0.0560215	0.0863208	1.07563	1.46154	0.0214396	0.508308	0.136983	0.508704	0.042392	0.00664736	0.320804	0.675383	0.377187
TCGA-AN-A0XV	162	0	1.05805	0.725923	0.177027	0.478943	0.204709	0.935346	0.0764551	0.903955	0.0257236	0.419738	0.45404	0.236004	0.181957	0.785039	0.52554	1.7574	0.784515	1.17008	4.54641	0.0824441	2.4142	0.18163	0.0913086	0.894554	0.24042	0.392283	0.553316	0.481425	0	0.390633	1.03277	0.518516	0.145715	0.974402	0.325437	0.133538	1.88522	2.89519	0.530675	0.231092	0.121093	0.832768	0.131161	0	0.648209	4.05635	0.502839
TCGA-D8-A1XY	503	0	1.64892	0.560531	0.0237728	0.247448	0.0870523	0.822725	0.119783	0.723853	1.20904	0.588901	0.314491	0.214455	0.822643	0.811188	0.432268	0.850877	0.289718	2.4996	6.14882	0.116249	3.18026	0.118773	0.0500689	0.909084	0.160084	0.247188	0.353689	0.169707	0.0568456	0.280235	1.24874	0.0324945	0.410927	2.05929	0.119707	0.203238	2.07699	2.99556	2.08447	0.820653	0.11383	0.547976	0.0528405	0	0.495082	1.00692	0.369045
TCGA-D8-A13Z	635	0	0.177461	0.227204	0.0604441	0.189329	0.104844	0.415174	0.121822	0.586809	0.368888	0.22959	0.209423	0.106546	0.331347	0.331815	0.183179	1.2525	0.100449	7.43423	3.24027	0.049262	1.34767	0.163577	0.0272793	0.712685	0.127694	0.0515158	0.246861	0.0719153	0	0.171987	0.781973	0.523258	0.0427701	2.41148	0.0958184	0.0607938	1.00713	6.64985	0.0452983	0.0784168	0.0321579	0.583845	0.194062	0.0421342	0.0968294	0.545606	0.250648
TCGA-OL-A6VO	858	0	0.81296	0.35398	0.026561	0.191993	0.209882	0.224542	0.29443	0.421957	0.0810506	0.243449	0.250983	0.140459	0.309409	0.371343	0.241483	0.744971	0.161849	0.305305	1.91135	0.108236	1.69038	2.35549	0.0439538	0.076178	0.126254	0.108661	0.278944	0	0.423418	0.0539832	0.136622	0.726113	0.0805479	0.805648	0.0321984	0.120216	0.467581	4.79901	0.477733	0.413506	0.148378	1.73178	0	0.0246868	0.382949	1.58608	0.158154
TCGA-A2-A1FV	714	0	1.36051	1.48786	0	0.197829	0.0479515	0.903777	0.167151	1.04304	0	0.277351	3.5657	0.122542	0.0639332	0.407785	0.538578	3.29387	0.769522	0.606091	6.30253	0.185877	2.39667	0.27192	0.046787	0.198216	0.418854	1.06026	1.30647	0.0986738	1.25598	0.109562	0.407198	1.67208	1.49016	2.59488	0.319011	0.333657	3.35705	3.99478	0.0621532	0.519261	0.215102	1.32452	0.967789	0.00963529	1.09608	1.69879	0.676798
TCGA-AC-A3QQ	734	0	2.25254	1.82384	1.0378	1.80038	0.285732	2.83958	8.66533	0.343473	0.150801	0.532529	0.84055	1.22213	1.90482	5.55072	1.82929	2.88593	0.451697	10.4669	2.8475	0.483316	0.914642	2.45362	4.63912	0.212602	0.704714	1.32675	6.29284	0.705571	3.24968	0.120528	0.427509	0	2.0007	1.55974	0.394008	17.9496	4.55928	3.22134	0.944411	0.313597	0.23663	2.44099	1.20829	0.602854	7.48131	0.154414	12.2957
TCGA-A8-A093	546	0	1.21375	0.76298	0.046516	0.359772	0.331703	1.63439	0.0468755	0.50804	0	0.213175	0.351634	0.23875	0.191246	0.578682	0.181246	1.88397	0.489584	0.951069	3.46645	0.151642	0.876021	0.0726256	0.0489846	0.466934	0.0737022	0.376628	0.101773	0.166032	0.0556145	0.359252	0.953428	0.286117	0.352656	1.89394	0.0628951	0.204685	1.11204	2.85461	1.28983	0.102328	0.204169	0.428887	0.0861603	0	0.596136	2.03482	0.422877
TCGA-AO-A0J5	792	1	0.211669	0.427653	0.108824	0.233364	0.188761	0.416864	0.036555	0.180084	0	0.0673948	0.137108	0.0959132	0.323136	0.949825	0.424023	1.59066	1.27599	2.81221	2.65215	0.162601	3.07417	0.130262	0.0518424	0.572203	0.150872	0.281339	0.158732	0.647383	0.0289133	0.449724	1.422	0.694161	0.132006	0.282504	0.174203	0.186983	0.989403	4.33923	0.163111	0.0429684	0.086846	0.489744	0.134381	0	0.174332	1.29716	0.582406
TCGA-B6-A0WZ	6292	0	0.479086	0.598416	0	0.283853	0.0306822	0.315431	0.133691	0.632272	0.0539771	0.236622	0.351008	0.0825366	0.236359	0.389816	0.964922	2.81015	2.96902	1.85624	2.70435	0.0864983	2.912	0.0497117	0.0878156	0.177563	0.0630607	0.334686	0.255431	0.0631375	0.0845949	0.032356	0.392892	0	0.0965563	1.84162	0.0767005	0.306897	0.847684	3.71534	1.63054	0.426542	0.211746	1.69502	0.0589761	0.00616524	0.935117	1.8792	0.516282
TCGA-AN-A0FJ	242	0	0.50138	0.228848	0.0446465	0.129089	0.189302	0.117948	0.179966	0.0295528	0.772015	1.24976	0.253126	0.0694406	0.535383	0.391442	0.289935	0.317728	0.593567	0.103376	3.40716	0.0727738	1.85559	1.0456	0.0805986	0.0853652	0.03537	0.0152207	0.156293	0	0.0355862	0.108888	0.34795	0	0.108314	0.536806	0.39551	0.415369	0.572487	15.8899	0.200755	0.0453302	0.641336	0.999721	0.033079	0.0311221	0.143044	0.868015	0.460473
TCGA-A8-A096	0	0	1.13308	0.20594	0.0309055	0.176484	0.128062	0.587856	0.0467166	1.05355	0	0.0995271	0.0876105	0.197082	0.38649	0.357017	0.160561	1.44255	0.162641	0.343102	3.30828	0.18891	1.53537	0.149584	0.116235	0.812516	0.0367261	0.258136	0.189333	0.294166	0.0246337	0.898226	1.38736	0.042244	0.234307	1.08944	0.0417879	0.0932529	0.752282	2.94843	2.82569	0.167353	0.0863237	0.478318	0.0686946	0	0.0742644	1.74894	0.479772
TCGA-XX-A89A	488	0	0.647756	0.430819	0.0969801	0.514073	0.0996843	0.78569	0.065153	0.920113	0.164407	0.0880878	0.610927	0.181005	0.376573	0.934543	0.20993	1.36679	0.4835	7.81917	3.07959	0.658656	2.14129	0.333113	0.257748	0.834427	0.243295	0.0661239	0.311204	0.269232	0	0.827837	1.26472	6.27449	0.0882293	2.70309	0.123592	0.121926	1.11708	3.84179	0.460302	0.317276	0.335375	0.915466	0.287414	0.0450684	0.207145	1.30188	0.491522
TCGA-A8-A08A	30	0	0.988484	0.243638	0.0528131	0.313038	0.442768	0.551114	0.0532212	0.69917	0	0.170077	0.199618	0.188928	0.226183	0.150176	0.44586	1.56971	1.97477	0.601598	3.63141	0.258256	1.732	0.123686	0.0516433	0.833084	0.156899	0.580654	0.115551	0.062836	0.0420955	0.50449	0.436292	0.252661	0.184183	1.57306	0.0320111	0.185915	0.929722	3.17524	0.910328	0.116181	0.231809	0.382601	0.0978242	0.0061358	0.169209	1.63186	0.294813
TCGA-A2-A0T4	624	0	0.80848	0.215086	0.034968	0.136491	0.10109	0.57275	0.0352382	0.347195	0.0355681	0.233882	0.198253	0.119652	0.19169	0.874181	0.181666	0.914893	0.542375	1.19858	8.13999	0.455983	3.58791	0.240221	0.0736474	1.47091	0.166215	0.178817	0	0.249625	0.0278718	0.241637	0.893869	3.34578	0.296919	0.496879	0.322814	0.140681	1.36035	4.79838	0.288265	0.325448	0.167435	0.276353	0	0	0.112035	1.55393	0.260264
TCGA-BH-A2L8	612	0	0.962348	0.409789	0.106596	0.308205	0.1284	0.429449	0.0537097	1.72869	0.0271062	0.277262	0.100725	0.165793	0.620864	0.59043	0.138447	1.24944	0.398579	1.78169	2.85945	0.412658	2.19784	0.216356	0.0521172	1.22288	0.116115	0.3634	0.116611	0.285357	0.0212409	0.18415	0.639675	0.874218	0.177791	1.28165	0.0720648	0.147417	0.810837	8.11473	0.479312	0.139794	0.701808	0.351012	0.197444	0.00619211	0.341525	1.12873	0.249349
TCGA-A1-A0SB	259	0	0.440463	0.347032	0.492387	0.476038	0.260966	0.422758	0.124048	1.56852	1.06428	0.190585	0.232635	0.0957289	0.326856	1.22875	0	1.32692	0.937606	2.96855	3.14448	0.125405	2.37819	0.326725	0.0694443	0	0.475411	0.157371	0.161595	0.219687	0	0.925681	0.263821	0.504774	0.102657	0.512972	0.00860902	0.131547	1.87271	5.32057	4.61259	0.104151	0.0982363	0.405349	0.114004	0.128712	0.246496	1.06841	0.530087
TCGA-AO-A0JJ	1887	0	1.0022	0.55218	0.0538629	0.256966	0.119381	0.53361	0.0814188	0.713068	0	0.133429	0.254483	0.125663	0.239906	1.17105	0.27983	0.811731	0.581829	1.11576	2.94494	0.307288	0.839489	0.327976	0.0283607	0.669417	0.202689	0.169855	0.141417	0.352468	0	0.372205	0.692634	1.17798	0.42469	0.897836	0.155703	0.176067	1.75593	2.00091	0.444029	0.341798	0.171939	0.496627	0.0798151	0.0500622	0.172573	2.5619	0.377989
TCGA-BH-A0HU	392	0	0.650655	0.225314	0	0.24713	0.145903	0.4387	0.319921	0.646587	0	0.217781	0.461514	0.113947	0.167338	0.176496	0.507481	1.05807	0.284084	0.490722	3.29576	0.0995139	1.72861	0.0381279	0.0477593	0.140078	0.116079	0.116555	0.470186	0	0	0.0198531	0.266449	0.1669	0.103679	1.01432	0.0455441	0.12895	1.08271	12.9858	0.0732056	0.107443	0.0584659	1.30273	0	0	0.352088	0.932611	0.194743
TCGA-BH-A1F6	2965	1	0.64943	0.437136	0	0.118153	0.102726	0.187749	0.0716173	0.376336	0	0.21126	0.302194	0.0994818	0.316539	0.551524	0.138455	1.5024	0.295262	0.627359	1.51967	0.231682	2.03068	0.898767	0.117605	0.441623	0.0563019	0.0787416	0.0932948	0.126833	1.16124	0.245548	0.376629	0.291424	0.0538796	0.621444	0.0728977	0.107219	0.617819	15.2923	0.106521	2.25489	0.0283577	1.56795	0.052655	0.02477	0.39847	1.35703	0.222917
TCGA-BH-A1FC	3472	1	1.11472	0.119031	0	0.147714	0.0805595	0.361954	0.187211	0.307426	0.49603	0.517729	0.416918	0.144472	0.151168	0.145822	0.180965	0.471476	0.0900467	0.0864141	2.26575	0.302814	0.497653	0.239293	0.0419217	0.0888018	0.18397	0.0435419	0.0609693	0.027629	19.2683	0.122712	0.217175	0.603089	0.0211266	0.380739	0.0324815	0.105103	0.933677	9.64289	0.139225	0.899876	0.148257	3.18108	0.0172054	0.0107917	0.669614	0.386983	0.249382
TCGA-BH-A0AZ	1919	0	0.648445	0.311231	0.0607187	0.298451	0.0760644	0.577467	0.030594	0.783734	0	0.0827269	0.0573748	0.0283315	0.197631	1.15104	0.512601	1.77291	1.05951	1.12346	3.07099	0.0742286	3.11504	0.246481	0.0319705	0.899741	0.132283	0.294974	0.0265695	0.614057	0.0725952	0.592348	2.02533	0.66396	0.19334	0.389913	0.138719	0.0916049	0.771978	1.88202	0.591554	0.123297	0.12114	0.299914	0.0674806	0	0.0972693	0.548085	0.432556
TCGA-A8-A08C	881	0	1.41594	0.956508	0	0.0583294	0.524887	0.472996	0.254121	0.984827	0	0.599694	0.333598	0.345148	0.155517	0.11951	0.360274	1.29316	1.67629	0.264834	3.92635	0.143864	1.35922	0.0629946	0.151745	0.554482	0.239732	0.704947	0.264831	0.0900088	0	0.205008	0.290863	0.379156	0.818256	2.1155	0.0470298	0.0760892	0.811119	2.19955	0.831529	0.179223	0	1.37844	0.0934182	0.0117189	0.929132	0.385213	0.48263
TCGA-D8-A1J8	431	0	0.387634	0.251817	0.102349	0.352153	0.0315609	0.302834	0.20628	0.812974	0	0.0507079	0.425535	0.114615	0.0420798	0.123689	0.531726	2.4379	1.76893	0.711792	4.6602	0.150146	1.31602	0.242893	0.132416	1.33072	0.178383	0.254714	0.39412	0.0974184	0	0.0915271	0.705125	0.139899	0.0558683	1.3089	0.0687167	0.0514706	1.12999	2.27965	0.0920436	0.270182	0.0326715	3.47813	0.0606651	0.0142691	0.557463	0.34112	0.531067
TCGA-E9-A3HO	1158	0	4.0602	1.02415	0	0.218702	0.368575	0.806849	0.28764	0.415662	0.0290332	0.304044	0.1888	0.239732	0.18581	0.179238	1.00095	0.699007	0.158116	0.757678	3.38436	0.232629	33.847	0.24065	0.201819	0.163727	0.226128	0.306523	0.224823	0	0.546024	0.0696146	0.200207	0.546215	0.337582	1.17777	0.223579	0.258377	1.14143	4.91266	1.60434	0.255994	0.0455577	1.99262	0.126888	0	1.00596	1.90265	0.30653
TCGA-A2-A3Y0	1546	0	0.995782	0.117071	0.068519	0.148585	0.0660278	0.295657	0.138097	1.96537	0.418169	0.101841	0.0647455	0.198932	0.203457	0.49521	0.563621	0.784013	0.328953	0.357909	1.25753	0.0930717	1.52771	0.121243	0.0240517	0.676885	0.189988	0.0389319	0.0799542	0	0.0182047	0.0649877	0.22428	0.561942	0.131599	0.480571	0.0276872	0.132088	0.789248	22.3407	0.188283	2.06386	0.492129	0.752094	0	0.0636841	0	0.761225	0.0874254
TCGA-BH-A0AY	777	0	0.960474	0.264768	0	0.0456348	0.0774295	0.46245	0.115674	0.930765	0.0583784	0.206154	0	0.116047	0.117984	0.625603	0.2609	1.06916	0.222552	0.670386	3.06449	0.374206	1.75176	0.2061	0.0604393	0.685861	0.0227342	0.229904	0.175801	0.0341429	0	0.0699886	0.608319	1.569	0.191454	2.51718	0.189993	0.0432941	0.698517	2.56562	0.129036	0.733261	0.114506	0.77487	0	0	0.459712	1.11584	0.259357
TCGA-AO-A12H	1234	0	1.10001	0.246001	0.0436298	0.384755	0.0672696	0.276628	0.0879339	1.08299	0	0.183736	0.206135	0.162862	0.239173	0.0723701	0.141667	1.66662	1.17219	0.121767	5.48598	0.177791	0.722499	0.102179	0.0360998	0.104276	0.0432057	0.69908	0.190917	0	1.46059	0.0532044	0.214217	0.119273	0.304313	2.32485	0.154601	0.230381	1.33699	8.49118	0.801083	0.191958	0.104455	0.402276	0.323257	0	0.174734	3.9383	0.329372
TCGA-D8-A1X6	541	0	1.37372	0.391985	0.0402491	0.218202	0.0116357	0.786846	0.14196	4.58243	0.184229	0.314071	0.0570487	0.269185	0.848086	0.121603	0.705722	1.65542	0.379032	0.329507	6.4936	0.459242	2.02568	0.113114	0.0272475	0.192393	0.167403	0.476822	0.140899	0.0718314	0.0641623	0.0818029	0.241533	0.0275077	0.164778	4.45989	0.0319022	0.0809638	1.9813	2.10328	0.784255	3.5655	0.803011	0.530149	0.0596418	0	0.225672	2.08206	0.363764
TCGA-BH-A0W3	728	0	0.673779	0.264557	0.147465	0.277144	0.184735	0.613583	0.111454	0.341641	0	0.292242	0.418033	0.366975	0.694707	0.122303	0.526705	2.79337	1.30702	0.300289	3.49318	0.0901383	0.43094	0.0460477	0.122015	0.176223	0.160635	0.25765	0.161321	0.0438629	0.11754	0.119885	0.241346	0.100783	0.301858	2.39764	0.0343777	0.0556195	1.46625	4.30666	0.442057	0.143485	0.176525	0.315636	0.0546293	0.00856624	0.708704	6.246	0.744783
TCGA-C8-A273	513	0	0.377572	0.407307	0	0.120923	0.0765732	0.198876	0.126436	0.470617	0	0.512831	0.079038	0.0260192	1.41141	0.272532	0.217276	0.704681	1.77231	0.42193	2.44192	0.0681703	1.09996	0.130594	0.0346042	0.77966	0.057982	0.228125	0.23791	0.0497593	0	0.0595002	0.534541	0.0571658	0.107804	2.04568	0.0448489	0.0525802	0.472647	2.15617	1.50445	2.44868	0	1.0742	0.0464797	0	0.0669978	1.13254	0.197885
TCGA-BH-A0BJ	660	0	0.680171	0.688401	0	0.139793	0.191539	0.368992	0.0270679	0.817862	0	0.272808	0.25381	0.0501324	0.138042	0.719229	0.104659	0.944517	1.16058	0.377601	4.33352	0.218911	2.21528	0.243235	0.0242449	0.898757	0.031919	0.366283	0.0235073	0.351537	0.192685	0.163774	1.01318	0.771009	0.236221	1.39457	0.162806	0.101309	1.07413	3.43481	0.563634	0.318169	0.150049	0.371486	0.019901	0.00624124	0.129088	1.92101	0.348431
TCGA-AR-A1AR	524	1	0.805666	0.47122	0	0.318967	0.138198	0.500302	0.129698	0.170385	0.411439	0.173077	0.416968	0.0457551	0.0377966	0.407364	0.0955205	1.55861	0.183331	0.982958	1.96815	0.404589	0.537303	0.17798	0.130002	0.808563	0.123811	0.0752177	0.160911	0.0875024	0.014655	0.0971582	0.366828	0.779083	0.234181	0.894314	0.126874	0.157187	0.963022	2.70915	0.0826747	0.715598	0.161403	1.23511	0.0408676	0.0256333	0.50072	0.408531	0.651003
TCGA-E2-A572	1208	0	3.26982	0.359345	0	0.207306	0.0429905	0.277808	0	0.864816	0	0.315755	0.0301111	0.168513	0	0.162347	0.37249	0.286805	4.00706	0.24375	3.10916	0.0259709	2.83507	0.547278	0.0287633	0.21325	0.0757352	0.222704	0.0557763	0	26.4153	0.0259061	0.0298016	1.65516	0.0966357	0.287356	0.0356579	0.280441	0.325501	12.3439	0.19105	0.377464	1.11894	0.230852	0.165269	0	0	6.59366	0.0677648
TCGA-A2-A3XU	912	1	1.37185	0.0994066	0	0.042055	0.0747533	0.243361	0.0488583	1.02697	0.123289	0.450389	0.0458135	0.0301635	0.0166113	1.87841	0.188912	0.167443	0.926584	0.0571325	1.47751	0.0987853	0.362082	0.0227093	0	0.115877	0.0480123	0.0785117	0	0.0288424	0	0.0098539	0.0264498	0.29822	0.0514603	0.364338	0.0135632	0.0731461	0.547929	6.2188	0.0545022	0.28305	0.0773839	0.638612	0.017961	0.00563281	0	0.841621	0.0618616
TCGA-BH-A8FZ	574	0	0.686379	0.496395	0.0605267	0.511887	0.0641587	1.4471	0.304972	0.701127	0	0.172428	0.34316	0.414216	0.134794	1.23704	0.353756	1.98267	0.435875	3.02564	2.54203	0.295976	2.67282	0.500853	0.195769	0.376118	0.491495	0.1496	0.794566	0.324061	0.144732	0.492063	0.495298	1.65465	0.128486	1.6705	0.143924	0.114144	3.13077	9.87057	0.612364	0.706716	0.579634	0.637793	0.246646	0.0492238	0.53329	1.34487	0.614605
TCGA-E9-A2JS	904	1	0.720015	0.197185	0.0240433	0.229408	0.236325	0.489088	0.0969163	0.461533	0	0.351405	0.840609	0.25429	0.428357	0.29911	0.312275	2.169	0.146507	1.24762	1.90873	0.0783811	1.67067	0.0675699	0.0253192	0.252842	0.142857	0.0409836	0.483964	0.114425	0.0766563	0.263877	0.637092	0.0657284	0.204155	2.41122	0.0358723	0.102775	1.48924	6.70714	0.0360373	0.345829	0	0.190015	0.195953	0	0.385165	0.58431	0.388582
TCGA-E9-A22H	1232	0	0.972278	0.462291	0.0187894	0.247187	0.112259	0.392142	0.189346	0.833297	0	0.218763	0.213056	0.0701376	0.263941	0.166964	0.70771	1.99	1.91515	0.289778	5.01384	0.0306268	0.390461	0.14668	0.0678396	0.538887	0.0446563	0.381133	0.0986634	0.0223553	0	0.0916512	0.336799	0.102731	0.31339	2.14618	0.120895	0.0377962	1.17198	1.39891	0.0985689	0.46739	0.134953	0.791965	0.11137	0	0.4515	0.939351	0.425538
TCGA-A8-A06U	883	1	0.751457	0.173481	0.0282039	0.175327	0.11415	0.70039	0.0284219	0.821436	2.18028	0.251521	0.692918	0.201787	0.212589	0.126982	0.25642	1.02719	0.82805	0.420979	1.3362	0.114931	0.915785	0.0704558	0.0297007	0.404449	0.0446877	0.192303	0.320881	0	0	0.10318	0.501158	0.0385513	0.376332	1.29478	0.02104	0.0283671	2.24345	8.14456	0.105684	0.496354	0.0225079	0.780138	0.710483	0.00655344	0.316272	0.900844	0.503807
TCGA-A8-A09X	426	1	0.276285	0.228674	0.0278828	0.3386	0.0376166	0.49353	0.16859	0.332216	0	0.0414428	0.158083	0.208163	0.573187	0.568215	0.543214	0.758698	0.0617828	0.80009	1.75655	0.0908979	0.778607	0.148014	0.121645	0.346532	0.0883576	0.118821	0.34163	0.265395	0	0.294681	0.69537	0.49546	0.0676449	2.31626	0.132603	0.0841323	0.569627	4.28215	0.0417921	0.146267	0.13351	0.881434	0.0413172	0	0	0.638899	0.435812
TCGA-C8-A26Z	470	0	1.64646	1.24836	0	0.321203	0.304686	0.293482	0.0215287	0.608072	0	0.476299	0.34318	0.265822	0.204947	0.293617	0.360713	2.63825	1.05326	0.869188	3.31541	0.104468	2.05329	0.0600392	0.0482086	0.347206	0.0930862	0.298611	0.430026	0.101672	1.03872	0.0694717	0.572747	0.0292014	0.226753	2.08995	0.0796859	0.053718	1.03075	3.30092	0.672439	0.0759177	0.0511472	0.886396	0.0949711	0.00496404	0.342238	0.741698	0.331645
TCGA-B6-A0IH	2965	1	0.743817	0.389097	0.189774	0.2963	0.0365748	0.621672	0.420729	1.30642	0	0.141033	0.251052	0.153485	0.299091	1.25914	0.394367	2.28002	1.36663	2.04482	4.26698	0.463998	1.47888	0.33185	0.216975	0.362853	0.255584	0.666377	0.265735	0.451579	0.060505	0.246848	1.52041	0.570675	0.25322	0.508206	0.325612	0.467636	0.899124	4.87127	1.30844	0.712916	0.0908686	0.249965	0.140605	0.0352766	1.58086	1.79208	0.819235
TCGA-A7-A6VW	285	0	0.57565	0.0913646	0	0.0558317	0.0629803	0.211901	0.20956	0.747242	0	0.095669	0.0561429	0.0831697	0.35624	1.16504	0.347258	0.267377	0.394956	0.831569	1.81064	0.121058	5.20887	0.194806	0.0223458	0.511213	0.176512	0.0202555	0.129995	0.176727	0.0236789	0.120756	0.245415	0.406065	0.108108	0.649432	0.0110808	0.0373492	0.581079	3.62307	1.4026	3.37316	0.165955	1.21303	0.176085	0.00690281	0.0475904	0.701338	0.116873
TCGA-AO-A03R	2091	0	1.25841	0.409702	0.0399648	0.41021	0.0924281	0.380086	0.0805472	3.20091	0	0.257402	0.0755276	0.0124318	0.0821556	0.184667	0.519064	0.393156	2.43524	0.328832	2.57909	0.0325713	1.16789	0.174712	0.0661346	0.152827	0.31661	0.122621	0.104928	0.142648	0.573382	0.22743	0.112127	1.58418	0.181793	1.76917	0.208695	0.160784	0.938053	4.569	0.149753	1.67041	0.255148	0.526405	0.0888308	0	0.512177	4.99496	0.293205
TCGA-EW-A1PA	575	0	0.86123	0.492407	0.0686176	0.307516	0.211593	1.35956	0.276591	0.772139	0	0.722414	1.03742	0.469585	0.611248	0.463402	0.802087	3.30334	0.988279	1.67958	2.60068	0.223693	2.87415	0.224979	0.129034	0.655992	0.394113	0.596515	0.120104	0.16328	3.7191	0.0976217	0.534767	0.187583	0.260108	4.97825	0.108775	0.250178	2.34132	10.522	0.848492	1.63721	0.438077	0.723049	0.127098	0.00797196	0.714499	1.28642	0.434108
TCGA-AC-A6NO	51	0	0.800296	0.305402	0.119163	0.215339	0.310042	0.905069	0.480336	0.966249	0.030302	0.33209	0.422252	0.203873	0.591995	0.296489	0.619078	6.00478	0.775623	1.84024	3.21946	0.194236	4.33355	0.120932	0.0448167	0.313283	0.377615	0.533196	0.130359	0.106333	0.166216	0.145314	0.357546	0.162881	0.587224	5.42167	0.0638933	0.464428	1.4244	7.62373	1.42886	0.201646	0.16642	0.784791	0.220722	0	1.24082	1.46866	0.528985
TCGA-AN-A0XO	375	0	1.11476	0.646217	0.0590961	0.179411	0.159453	0.364282	0.0595528	0.782349	0	0.156153	0.186139	0.196085	0.101237	0.364091	0.358187	1.06789	1.73503	0.766427	1.89173	0.0321089	2.11074	0.0861158	0.0296344	0.696791	0.070226	0.221614	0.224116	0.117186	0	0.192173	0.819801	0.0538514	0.280766	1.23806	0.0459223	0.317003	0.565117	3.4947	1.41722	0.336672	0.235806	0.402172	0.0875697	0	0.28401	0.465049	0.615787
TCGA-A8-A08X	1308	0	1.12371	0.678914	0	0.123899	0.105111	0.380785	0.235543	0.825157	0.0792492	0.183354	0.184053	0.109062	0.146817	0.581559	0.455367	1.85093	1.12215	1.01314	2.50402	0.412739	2.93459	0.0973155	0.0820468	1.08003	0.138879	0.0531228	0.102279	0.55619	0	0.3167	1.7366	0.638977	0.0472546	1.49032	0.0799179	0.235089	1.10064	3.01564	2.01443	0.217539	0.373063	0.538774	0.0288629	0	0.374438	0.676234	0.211247
TCGA-A7-A0D9	1139	0	0.540374	1.71532	0.0557741	0.572482	0.214985	0.500973	0.0562051	0.793748	0	0.407583	0.289864	0.494463	0.238865	0.320496	0.217319	6.01798	0.401649	0.898222	2.28529	0.136368	1.32202	0.235117	0.029367	0.426566	0.419763	0.36127	0.463711	0.0995385	24.2506	0.18137	0.49118	0.457418	0.169138	1.6765	0.0728127	0.350605	1.21216	4.59989	2.00633	2.35007	0.244805	0.348954	0.0413236	0	0.446741	1.80081	0.27576
TCGA-E2-A1IF	1138	0	0.982334	0.43695	0.0568304	0.267015	0.0328585	1.11851	0.143174	1.63637	0	0.0774292	0.0268503	0.106069	0.0389421	0.673331	0.25834	1.17762	1.21203	2.45315	2.92527	0.0926335	5.64658	0.177459	0.0256484	1.08661	0.112556	0.20343	0.0746042	0.47331	0.0905951	0.311858	0.894667	1.47592	0.215427	0.714357	0.222575	0.328665	0.846053	4.7047	0.660147	0.341395	0.136059	0.374277	0.27369	0	0.773843	2.19006	0.223577
TCGA-B6-A0X1	7455	1	0.758455	0.258374	0	0.103235	0.105244	0.244136	0.126991	0.667313	0.341811	0.707583	0.674768	0.169866	0.187094	0.154283	0.109114	0.88801	0.46538	0.135471	2.47414	0.0684691	0.463735	0.3148	0.151662	1.88742	0.166389	0.171844	0.18381	0.0499774	1.94191	0.0170746	0.0916631	0.344499	0.101907	0.585402	0.003917	0.073935	0.721208	4.34434	0.0944401	4.14404	0.100567	0.885257	0.0311223	0	0.47104	0.612503	0.160788
TCGA-A2-A0T2	255	1	0.309299	0.403197	0.028093	0.0852883	0.167844	0.62342	0.311412	0.539272	0.0857254	0.278369	0.345097	0.139822	0.0962515	1.51446	0.0364874	0.735019	0.964854	0.203273	3.17268	0.0457917	2.51763	0.140358	0.00422627	0.349145	0.122408	0.043098	0.0491723	0	0	0.125613	0.385337	0.0383997	0.221504	0.460604	0.0654915	0.162469	0.598344	2.67793	0.0421073	3.17559	0	0.610556	0.104072	0.0261107	0.180016	3.80378	0.170263
TCGA-AC-A5XS	588	0	0.794929	0.427029	0.104137	0.311135	0.0267603	1.238	0.104942	0.505498	0.0353082	0.197777	0.0656015	0.215959	0.202182	0.394825	0.495932	0.414143	2.53823	0.742027	3.76024	0.367779	1.46525	0.466091	0.0626651	0.59734	0.165	0.201178	0.0911377	0.0413002	0.166009	0.239871	0.335457	2.18259	0.631606	0.749359	0.145661	0.244393	0.701608	11.1919	6.84179	0.669636	0.221616	0.640112	0.20575	0	0.278041	1.37386	0.214072
TCGA-AC-A3OD	451	0	1.45118	3.89341	3.23936	2.00241	0.495147	1.03284	5.85339	0.813326	0	0.581088	0.633301	3.26622	1.41603	4.23505	0.725395	3.48367	0.123755	4.11511	3.20382	2.00282	1.88603	1.3952	5.46138	0.320365	1.15041	1.31379	1.95516	0.797405	0.356135	0.045405	1.06206	1.06878	1.76146	2.62504	0.343733	18.3408	2.88891	3.04472	0.669698	1.02071	2.40686	0.882784	0.662088	1.97258	2.5052	0.232683	12.3283
TCGA-B6-A0WT	5739	0	0.808524	0.244429	0.0476862	0.206817	0.220572	0.541706	0.144164	0.410344	0	0.16538	0.40554	0.326341	0.163381	0.58759	0.929027	2.27571	0.95097	1.53791	3.35826	0.0777286	1.61031	0.119124	0.0573907	1.04854	0.151113	0.251983	0.292134	0.283681	0.0760182	0.465209	1.04059	0.0651812	0.2603	1.65491	0.031127	0.143886	1.05711	1.96828	0.857695	0.298568	0.114167	0.439677	0.176656	0.0110803	0.305567	0.82778	0.476614
TCGA-E2-A1LA	748	0	1.94051	0.383082	0.0311401	0.117048	0.102027	0.427785	0.0627615	0.41225	0.823536	0.239135	0.147126	0.300288	0.160037	0.284092	0.444894	1.06894	1.05225	0.249784	4.18666	0.101517	1.41557	0.12641	0.0468466	0.982419	0.0616748	0.0636967	0.0817584	0.11115	0.0496414	0.240501	0.548476	0.681034	0.783803	0.629693	0.0319417	0.180091	2.03033	5.57784	4.10734	0.121198	0.22366	0.861353	0.0461439	0	0.299312	5.27584	0.543011
TCGA-BH-A0BF	1324	1	1.44335	0.24786	0.0805925	0.29516	0.176035	0.851642	0	0.533465	0	0.206299	0.355386	0.259055	0.230103	0.553823	0.662935	2.81709	0.282747	3.30671	2.88943	0.569252	1.72712	0.352322	0.113159	1.15571	0.319236	0.128218	0.235107	0.12785	0.192713	0.109198	1.30225	1.02816	0.244401	1.05709	0.117738	0.121588	1.33701	5.47724	1.67101	0.66825	0.385897	0.636925	0.119423	0.043695	0.559461	0.746131	0.471306
TCGA-A2-A0ET	1066	0	0.861968	0.50437	0.021391	0.603027	0.362793	1.06241	0.0862252	0.19823	0.0870323	0.00529898	0.181916	0.153043	0.175894	0.0532229	0	1.47752	0.0473982	0.127361	3.22105	0.122036	0.222262	0.113553	0.0418343	0.02045	0.127098	0.138558	0.936035	0.0254506	0.801351	0.0521705	0.0233393	0.116955	0.745998	1.19244	0.0598409	0.274313	2.63132	3.93819	0.0480928	0.329398	0.358489	0.817092	0.12679	0.00497039	0.445479	1.41103	0.336618
TCGA-C8-A12Q	385	1	0.598603	0.504713	0.0642166	0.355873	0.115513	0.373226	0	0.382561	0	0.243919	0.465213	0.159806	0.30069	0.337307	0.139008	3.14971	0.118576	0.863812	3.97971	0.209346	1.58469	0.187155	0.0547436	1.18691	0.0763108	0.434199	0.0936671	0	0.0170616	0.26103	0.397038	0.0877761	0.220706	1.02947	0.0998026	0.102264	0.693168	3.61746	0.0802092	0.278911	0.034165	0.366532	0.0792977	0.00994754	0.205745	0.312124	0.457475
TCGA-A2-A4S0	706	0	1.39297	0.856537	0.0397865	0.379622	0.490752	0.662185	0.080188	1.34313	0	0.128127	0.827099	0.519806	0.408946	0.0612812	0.568424	3.74747	0.0440796	0.48529	3.81063	0.129704	0.490912	0.733002	0.0897813	2.32022	0.315198	1.19362	0.243739	0	165.539	0.0970355	0.111627	0.0543833	0.289572	3.47907	0.107592	0.210088	1.68615	5.27988	0.119268	0.222177	0.603275	0.235826	0.294782	0	0.127473	3.03886	0.397658
TCGA-A8-A076	1642	0	0.846952	0.237018	0.0420367	0.197507	0.162033	0.549713	0.0635423	0.306078	0	0.26554	0.456798	0.300755	0.439275	0.161867	0.545974	1.58816	0.104788	0.89946	4.33295	0.10278	1.41953	0.0721952	0.170746	0.421969	0.0915817	0.0788201	0.239129	0.125036	0.033506	0.427181	0.678154	0.114918	0.478045	5.61713	0.0685982	0.179689	2.09671	4.21988	0.157517	0.152938	0.0838675	0.692119	0.140154	0	0.471389	1.95562	0.650334
TCGA-D8-A147	584	0	0.46391	0.286239	0.0507664	0.300906	0.225035	0.623637	0.179056	0.571264	1.16185	0.64137	0.623618	0.197398	0.330475	0.180445	0.0329678	1.00946	0.351526	0.322202	4.51123	0.144811	1.81323	1.37123	0.24821	0.2912	0.170928	0.0519211	0.24436	0.0906014	0.0202321	0.185722	0.482687	0.0346957	0.35409	0.811539	0.0284036	0.0702076	2.01356	4.23433	0.589707	1.64511	0.141798	0.45136	0.188066	0.0235921	0.040663	0.687374	0.599163
TCGA-E2-A15P	595	0	1.38741	0.911186	0.0987584	0.214159	0.178915	0.934027	0.159235	0.928269	0	0.577361	0.503926	0.153603	0.324829	0.582709	0.513072	3.65465	4.486	1.10169	8.15883	0.0643905	1.01332	0.178863	0.172342	0.188828	0.328603	0.191909	0.242005	0.446503	0.188921	0.216776	0.72041	0.107992	0.341419	5.90471	0.123403	0.273157	1.69562	3.98403	0.37006	0.364317	0.0315253	0.494311	0.248781	0	0.221491	2.07092	0.680447
TCGA-BH-A0BR	2330	0	0.237194	0.149229	0	0.122057	0.134663	0.499929	0.117353	0.269794	0	0.187511	0.24759	0.126788	0.418939	0.934782	0.189063	1.6514	1.20955	0.941332	3.3401	0.166092	1.45579	0.0727277	0.109494	1.14114	0.126854	0.704689	0.229312	0.138554	0.116027	0.295853	0.844045	0.0795888	0.0176576	1.47178	0.0515813	0.0732045	0.385966	2.72531	0.0218183	0.167502	0.18587	0.57521	0.0647111	0	0.186555	0.424516	0.352893
TCGA-BH-A0BM	1876	0	1.96982	0.938407	0	0.631594	0.128305	0.835399	0.0838593	1.12921	0	0.0927646	0.2359	0.116487	0.0570226	1.33597	0.540408	0.836062	0.437928	1.17329	4.12361	0.271285	4.02604	0.194889	0.137708	0.517112	0.0824073	0.106386	0	0.693063	0.165822	0.270608	0.590173	3.12802	0.113561	0.591233	0.147437	0.345253	1.59154	3.28575	0.530097	0.492861	0.33205	0.493245	0.554901	0.0580082	0.399928	3.55357	0.349503
TCGA-E9-A1N3	1059	0	0.623426	0.720611	0	0.208887	0.252132	0.56226	0.255797	0.96935	0	0.0870647	0.774918	0.255102	0.194006	0.124925	0.126801	3.62102	1.14653	0.34796	6.2854	0.111394	1.14121	0.0365828	0.0499362	0.0746674	0.139219	1.16491	0.222148	0.0929255	0.56028	0.087306	0.24652	0.427029	0.124347	1.60069	0.0728307	0.171839	1.93932	2.29921	0.0731655	0.707083	1.07518	0.565813	0.0868009	0	0.250237	3.55215	0.278201
TCGA-BH-A0DQ	98	0	1.15422	0.350457	0.0284881	0.358305	0.0768664	0.474139	0.0287082	0.999425	0.0289769	0.176427	0.296111	0.194958	0.175689	0.810069	0.555006	1.32971	0.583896	0.797434	3.12245	0.301831	2.05352	0.177914	0.0942854	0.517463	0.0677067	0.276792	0.124659	0.508418	0	0.208439	1.19891	4.01078	0.0863917	1.01979	0.217833	0.0859586	0.786308	2.43604	0.64049	0.308526	0.113673	1.78237	0.168856	0.0198584	0.365095	0.672549	0.469505
TCGA-A8-A07W	304	0	1.11748	0.31312	0	0.224177	0.176598	0.446902	0.0710299	0.684291	0.932033	0.529639	0.19981	0.299652	0.160996	0.264453	0.457733	0.89503	0.741861	0.145717	3.18289	0.0957424	1.00701	0.110049	0.0424147	0.381847	0.102373	0.0400491	0.123373	0.083862	0	0.171907	0.977795	0.160574	0.0641252	1.57939	0.0372453	0.141786	1.58294	5.08309	0.140862	0.0357823	0.0750002	0.665362	0.0348154	0	0.0376383	0.799383	0.329759
TCGA-EW-A2FW	672	0	1.16219	0.864604	0.027206	0.161258	0.141571	0.503113	0.164498	0.306144	0	0.202185	0.128539	0.321592	0.139819	0.116042	0.212012	1.16737	0.0904248	0.313843	3.78315	0.110865	1.90811	0.0509722	0.024557	0.0780278	0.172426	0.185499	0.261908	0	1.583	0.0774117	0.267156	0.148749	0.280513	0.892121	0.177586	0.15734	1.49593	19.7173	0.0815556	1.01283	0.347385	0.57336	0.0201572	0	0.566581	2.2291	0.144637
TCGA-AR-A1AM	2991	0	1.16734	0.957418	0.109873	0.460639	0.217051	0.660353	0.221445	1.50911	0	0.0816535	0.311467	0.153802	0.131756	0.953559	0.749196	2.86319	2.05417	2.66783	3.82666	0.0895467	4.0849	0.317359	0.0867781	0.761541	0.359057	0.51504	0.312512	0.457538	0.175152	0.26797	0.847729	0.375458	0.208248	1.08837	0.184421	0.262459	1.32529	6.34913	1.9762	0.441575	0.284971	0.560798	0.284921	0	0.616046	1.6784	0.972572
TCGA-D8-A27P	49	0	0.879059	0.662039	0	0.483778	0.13012	0.69018	0.0887431	0.99095	0	0.109075	0.416064	0.410903	0.422404	0.483429	0.228752	1.12437	1.44721	0.836244	3.64587	0.0239237	2.2494	0.0733292	0.061824	0.813826	0.127903	0.2752	0.179829	0.174625	0	0.286368	0.517021	0.0401236	0.249251	2.28608	0.0656943	0.191906	1.48008	4.00518	0.439976	0.149018	0.0234259	0.309316	0.152242	0	0.141073	3.48536	0.667928
TCGA-A2-A3KD	1206	0	1.09575	0.498809	0.132701	0.134289	0.49019	0.595969	0.111438	0.775905	0	0.126012	0.313481	0.460949	0.310681	0.474294	0.315979	1.79615	0.992379	1.32963	2.37881	0.108151	1.78097	0.0966867	0.0698714	1.01491	0.061325	0.245048	0.0967794	0.210513	0.387827	0.323644	0.517097	0.0906926	0.160969	0.924677	0.140241	0.233569	0.797914	2.71109	2.32048	0.542673	0.0882505	0.291316	0.0491595	0	0.283442	1.35141	0.395072
TCGA-GM-A2D9	1812	1	0.812245	0.756307	0.14755	0.895897	0.037916	0.753611	0	1.9859	0	0.0731021	0.139424	0.168293	0.252765	0.547763	0.383276	2.94423	2.12511	1.50281	2.78354	0.240506	4.08828	0.0614319	0.0961875	0.141059	0.116892	0.134138	0.301305	0	0	0.199922	0.528963	0.470591	0.178981	1.89502	0.188038	0.32154	1.27201	5.26286	1.40065	0.0499363	0.235501	0.291522	0.145761	0.0114282	1.65459	3.72242	0.298083
TCGA-B6-A40B	3152	0	0.870656	0.206109	0.0446781	0.213147	0.0258322	1.00917	0.13507	0.473179	0.0227224	0.132812	0.0844351	0.243214	0.321457	0.320256	0.841407	1.59444	1.2746	3.98555	2.48281	0.0728252	2.4807	0.0906828	0.0470491	0.298989	0.185824	0.0990042	0.215054	0.0265786	0.0178057	0.118046	0.369088	0.580159	0.128714	1.17815	0.0604099	0.331407	0.951583	5.93597	1.22212	0.234371	0.338722	0.823881	0.148961	0	0.178932	2.51282	0.266028
TCGA-AR-A24T	3202	0	0.595095	0.477683	0.0465961	0.266083	0.022451	0.375449	0.211303	0.462649	0	0.138514	0.396269	0.137699	0.111752	1.46852	0.242077	2.25782	0.490426	1.51046	4.23014	0.265831	1.2709	0.218252	0.0630885	1.04684	0.073829	0.230337	0.142728	0.665269	0.11142	0.208346	1.11848	0.0955366	0.367394	1.06319	0.0869011	0.140597	2.16209	3.54537	0.873007	0.201066	0.409042	0.552375	0.0690469	0.010827	0.298581	1.32652	0.406264
TCGA-AN-A0XL	163	0	0.895728	0.394479	0.0824568	0.679473	0.0847561	0.711596	0.083094	0.345677	0.978504	0.21788	0.259719	0.162448	0.273094	0.817386	0.392683	1.43825	0.441544	1.53534	2.94219	0.358412	3.71264	0.291811	0.0868327	0.183936	0.16331	0.168665	0.288654	0.163509	0.0438157	0.659174	0.419847	5.56027	0.216714	1.61481	0.725334	0.200423	1.41573	4.08415	0.39137	0.176741	0.241281	0.289626	0.122186	0.00638653	0.220155	0.992409	0.467596
TCGA-A2-A0EN	4088	0	0.629044	0.665595	0.0649261	0.362934	0.133473	0.6232	0.0654279	0.358137	0	0.0750564	0.633955	0.377001	0.215033	0.756429	0.168653	1.34991	0.299716	1.66707	2.16148	0.440957	2.97953	0.337898	0.279998	0.786222	0.282898	0.254544	0.284106	0.0772479	0.0345003	0.334291	0.640931	3.2836	0.0984461	0.721498	0.201811	0.168696	1.07711	3.08775	0.648764	0.0988805	0.224526	0.299316	0.0481044	0.0301724	0.277358	0.6612	0.405001
TCGA-B6-A0IP	3926	1	1.15314	0.748615	0.0834565	0.352904	0.164865	0.677965	0.189228	1.20152	0	0.160222	0.315441	0.136294	0.228749	0.237312	0.569067	2.51543	1.81456	0.684958	3.847	0.0340085	1.50396	0.143331	0.0784691	0.43882	0.0909098	0.096024	0.328673	0.223414	0.0997805	0.144176	0.559356	0.199631	0.139198	1.47665	0.0428025	0.424943	1.26058	3.24974	1.76688	0.088265	0.0499513	0.948116	0.29371	0.00484797	0.200542	1.28935	0.388225
TCGA-E2-A10E	865	0	1.09014	0.60255	0.135638	0.2974	0.0958511	0.298608	0.182248	0.389057	0	0.218401	0.576755	0.246124	0.201378	0.171418	0.234889	2.21444	0.538479	0.621576	3.6993	0.165817	2.12868	0.105886	0.0748187	0.475461	0.107455	0.612692	0.197843	0.053793	0.0360374	0.147025	0.503877	0.5562	0.507306	0.710402	0.0674567	0.164844	1.41497	2.60209	0.389659	0.409318	0.0541222	0.49131	0.100495	0.00525278	0.434574	1.13017	0.523999
TCGA-C8-A12O	385	0	1.08061	0.413169	0	0.137094	0.114228	0.488523	0.0477817	0.345241	0	0.904421	0.134412	0.162243	0.422377	0.463468	0.492665	0.650053	0.590979	1.70365	2.28279	0.251182	1.61656	0.103641	0.0641977	0.679943	0.0657361	0.0646583	0.124489	0.36669	0.0377931	0.212009	1.12706	0.0648108	0.0934632	0.874579	0.0840075	0.029806	1.11808	3.88096	0.319808	0.36106	0.0945984	0.343497	0	0.0220347	0.0759576	1.36631	0.347867
TCGA-E2-A9RU	0	0	0.964735	0.299432	0	0.102549	0.0723765	0.176373	0.0420487	1.54671	0	0.217065	0.197141	0.0389392	0.0571845	0.182919	0.596137	0.462887	0.346714	1.31637	1.85929	0.136028	1.95099	0.0260589	0	0.239345	0.0330565	0.0995758	0.073035	0	0.0997758	0.0848053	0.507299	0.228139	0.0126537	0.262249	0.0428005	0.157379	0.389946	25.2363	0.813039	0.812	0.0665986	0.467166	0.123661	0	0	0.927132	0.110916
TCGA-A8-A07I	426	0	0.511353	0.163061	0.127247	0.183958	0.0613104	0.243719	0.160288	1.30554	0	0.102446	0.120239	0.306765	0.163489	0.184685	0.578443	3.77538	0.0352444	0.962815	3.27494	0.207413	1.71467	0.119203	0.0143572	0.973199	0.0504041	0.0759159	0.139203	0.189245	0	0.245689	0.937152	0.173931	0.0675298	1.16485	0.0415301	0.0959875	1.0025	3.1216	0.762898	0.0861305	0.0507743	0.25141	0.0235697	0	0.407691	0.309242	0.537813
TCGA-BH-A0BT	2365	0	1.32971	0.390404	0.0272017	0.106177	0.0366978	0.45273	0	0.414129	0.19368	0.276275	0.154222	0.279233	0.139796	1.09256	0.388627	1.40632	4.15888	0.931258	7.14715	0.266033	2.15511	0.135904	0.090028	0.390077	0.150849	0.0556408	0.261867	0.129456	0.0650447	0.0884564	0.398551	0.223088	0.412454	0.490588	0.0608771	0.0478784	1.37746	9.54566	2.01818	0.368243	0.0868324	1.05697	0.040308	0.0189617	0.479338	2.54983	0.315259
TCGA-A2-A0CZ	1616	0	0.790119	0.444983	0	0.225905	0.0501937	0.726252	0.0583223	0.861957	0	0.0501789	0.328126	0.0450078	0.277606	0.970278	0.150337	0.696544	1.7633	1.03017	2.56405	0.259425	1.91679	0.234937	0.0565931	1.13425	0.149012	0.0838545	0.227927	0.447581	3.02153	0.317591	1.34412	0.79108	0.0789793	0.782841	0.110635	0.160077	0.628909	2.85308	1.58312	0.249735	0.27712	0.438331	0.0428802	0	0.0927139	1.52706	0.243071
TCGA-LL-A7T0	376	0	0.336437	0.640775	0.20835	0.712856	0.05354	0.697202	0.279947	0.804492	0	0.111827	0.0984378	0.51849	0.559177	0.176913	0.541212	2.02785	0.827146	1.20892	2.68558	0.113203	4.93856	0.130119	0.0417918	0.431568	0.16506	0.201251	0.273512	0	0	0.0846909	0.346403	0.142394	0.147428	1.97371	0.0129523	0.183361	1.60749	11.5583	0.20819	0.111646	0.110848	0.983384	0.12864	0.00806868	0.111256	1.35024	0.302762
TCGA-BH-A6R9	160	0	0.347633	0.606922	0.0493357	0.263897	0.123609	0.430108	0.0745754	1.07767	0.0250912	0.0916609	0.256403	0.038367	0.245097	0.628373	0.0640774	0.898401	0.642244	5.32103	1.74353	0.0603129	2.75533	0.300409	0.0519539	3.278	0.0977123	0.0546627	0.086354	0.234795	0.0589857	0.922491	3.75652	0.0674358	0.089768	0.229186	0.0667076	0.192282	0.675504	3.18902	0.369734	0.317244	0.118116	0.389902	0.182766	0.028659	0	0.359693	0.291139
TCGA-EW-A2FR	1673	0	0.566381	0.468778	0.0571593	0.115687	0.150555	0.659386	0.115202	0.49186	0.329461	0.141595	0.216046	0.171878	0.182782	1.3206	0.371194	1.994	0.189981	2.27671	2.97636	0.248453	3.73669	0.136839	0.0372621	1.49363	0.10566	0.116919	0.133397	0.47605	0.0455598	0.820947	2.08182	0.260432	0.0751136	1.3693	0.0710677	0.215587	1.20499	2.1753	0.271299	0.219242	0.0760259	0.138029	0.0846997	0.0177087	0.0915673	0.674711	0.307932
TCGA-D8-A1XT	506	0	0.828582	0.72822	0	0.321958	0.144305	0.207949	0.077388	0.838736	0.351506	0.642045	0.362826	0.137358	0.203911	1.29201	0.0748058	1.8284	0.393498	2.14327	4.79854	0.219056	1.94495	0.197834	0.0519878	0.679102	0.220539	0.0818137	0.42005	0.0456843	0	0.25753	0.834899	0.0787264	0.425013	1.23286	0.121738	0.226889	0.980538	1.43835	0.90644	0.935645	0.0153213	0.581621	0.0426733	0.0892196	0.0615111	1.21309	0.291912
TCGA-E2-A1IG	2140	0	1.25479	0.491645	0	0.101958	0.146798	0.499332	0	1.1951	0	0.202662	0.0799709	0.184284	0.454275	0.381035	0.29312	1.19276	0.750109	1.14659	2.44184	0.229916	1.85032	0.140945	0.0212198	0.215757	0.167618	0.105791	0.24689	0.167822	0.0674571	0.458686	0.967374	0.0385604	0.111215	0.323771	0.105225	0.184429	0.919665	2.75943	1.77591	0.105023	0.0450264	0.928954	0.0209015	0.00655499	0.361539	1.35158	0.332951
TCGA-EW-A1OV	789	0	0.305773	0.269325	0	0.341822	0.0506328	0.485833	0.189104	0.27327	0.0763498	0.0929716	0.496495	0.291867	0.244315	0.151187	0	1.24118	0.145532	0.588127	2.13369	0.244701	1.65734	0.339863	0.135506	0.825238	0.148664	0.0447819	0.262766	0.089307	0.149573	0.274602	0.304195	0.974701	0.227629	4.97402	0.185486	0.226488	1.35401	6.37766	0.0562531	0.13972	0.269561	0.617932	0.0278069	0	0.0601231	1.14663	0.243424
TCGA-GM-A3XL	2108	0	1.22016	0.222286	0	0.170665	0.278596	0.292778	0.291342	0.813317	0.0735172	0.537134	0.159358	0.11991	0.272396	0.32541	0.0938736	0.322736	0.600568	0.193252	1.49925	0.0785409	2.55023	0.406246	0.0616149	0.161228	0.257668	0.057494	0.147594	0	0.0192031	0.0195863	0.0713496	0.625693	0.533347	1.61295	0.0224659	0.254433	0.670216	11.5503	0.306941	6.80022	0.69216	0.920277	0.0714008	0.00559807	0.15438	2.50929	0.0717268
TCGA-A2-A0CP	2813	0	0.686368	0.561371	0.252736	0.353196	0.032473	0.634298	0.127345	0.697056	0	0.114781	0.119409	0.0655153	0.259775	0.963212	0.65651	1.24315	2.21672	2.74832	2.71835	0.13732	3.63816	0.302525	0.0823794	1.24836	0.200224	0.150783	0.110593	0.300701	0	0.136978	0.886359	0.345459	0.114966	1.83017	0.149261	0.180057	1.0711	4.43518	1.04174	0.463317	0.336157	0.499346	0.280882	0.0097876	0.134958	2.22286	0.367262
TCGA-BH-A1FH	1034	1	0.58145	0.545773	0.127771	0.357117	0.155959	0.444438	0.0214597	1.0431	0	0.0949545	0.402448	0.165607	0.160514	3.05796	0.16595	2.67883	0.601621	4.68509	3.74651	0.173556	2.30947	0.405628	0.131348	0.793979	0.286799	0.206906	0.167732	0.962791	0.118816	0.259684	1.65631	0.349295	0.174363	0.692477	0.180704	0.107092	1.98548	1.91052	0.335142	0.673863	0.237922	0.575013	0.205111	0.0643257	0.477598	1.1977	0.602294
TCGA-D8-A27M	410	0	0.749529	1.30306	0.0861751	0.728801	0.244974	0.461009	0.108551	0.213907	0	0.704462	0.508933	0.261362	0.346919	0.298646	0.195868	1.20399	0.405763	1.86616	2.27856	0.210698	4.82675	0.410364	0.272245	0.885633	0.238945	0.0807906	0.16969	0.0768972	0.0343436	0.796905	1.41708	0.500611	0.143732	0.553385	0.0863847	0.346695	1.19864	2.91602	0.226036	0.707249	0.189121	1.26277	0.223468	0.0350413	0.414149	0.718034	0.476465
TCGA-B6-A0RM	2373	1	1.00518	0.584971	0.129686	0.138738	0.119971	1.28134	0.0784126	1.27047	0	0.19918	0.0245087	0.782617	0.488757	0.184383	1.48224	1.1455	0.775865	0.6027	4.56982	0.0422775	2.29073	0.18628	0.0195097	0.371943	0.0924659	0.30064	0.113497	0.0308595	0.744249	0.115973	0.149583	0.319075	0.220236	1.67976	0.0870703	0.169566	2.15897	3.17939	2.48805	0.882198	0.227688	0.666191	0.19217	0	0.290852	3.29575	0.375064
TCGA-A8-A0AB	518	0	0.801192	1.1832	0.0586862	0.0904973	0.312924	0.32558	0.177419	0.789871	0.0397955	0.0823807	0.646966	0.474641	0.180962	0.27581	1.11792	1.55183	0.942769	0.391475	3.58688	0.0797154	2.13421	0.0488677	0.117715	0.486241	0.209217	0.256757	0.496483	0.0465491	0.0779613	0.127227	0.359796	0.0802168	0.61696	1.14929	0.0145932	0.511556	1.87491	2.74224	0.48379	0.115859	0.046834	0.785881	0.144937	0.00454543	0.971471	0.692735	0.671835
TCGA-E2-A105	1308	0	0.831746	0.641277	0.120296	0.208691	0.245755	0.73094	0.169716	1.35367	0	0.190719	0.272811	0.321815	0.766608	0.236596	0.18749	6.50126	0.106621	0.558069	4.59631	0.11765	2.45299	0.127717	0.0361943	0.207008	0.133422	0.488028	0.35795	0	0.230122	0.0880172	0.356258	0.230202	0.0291844	3.32009	0.0358962	0.15729	1.77259	11.8043	0.108184	0.142495	0.134402	0.665493	0.713028	0.00559038	0.462505	2.10491	0.322328
TCGA-E9-A248	59	0	0.580675	0.633235	0	0.206074	0.0274725	0.414236	0.0478822	0.518951	0.241652	0.117704	0.628576	0.140414	0.423266	0.914813	0.154282	1.08902	0.0658025	2.98914	1.521	0.154899	0.354848	0.25223	0.128666	0.499674	0.169391	0.190333	0.166334	0.113065	0	0.0675993	0.536944	0.324736	0.201729	0.707627	0.0642459	0.0955798	1.62644	1.8502	0.0178045	0.0402022	0.303352	0.719733	0.211226	0	0.418646	0.494885	0.250082
TCGA-BH-A18H	652	0	0.895015	0.496968	0.0745804	0.673869	0.251541	0.591083	0.0751567	0.617086	0	0.193988	0.493311	0.59159	0.30663	0.251836	0.290596	1.08492	0.784963	0.798671	2.74073	0.243132	1.01709	0.174664	0.0729284	0.285199	0.162482	0.22883	0.195811	0	0.0297227	0.166736	0.255745	0.407769	0.113085	3.31173	0.0869322	0.1594	2.05041	8.74718	0.58687	0.258718	0.0892774	0.540293	0.1934	0.00866472	0.358426	1.11338	0.348917
TCGA-E9-A1RF	200	0	1.72546	0.540045	0.175597	0.422037	0.156522	0.31313	0.0663579	0.581165	0	0.0815607	0.311113	0.0546229	0.391057	0.280866	0.199558	1.77339	1.16727	1.26876	2.92856	0.232557	2.0526	0.157642	0.0825518	0.923302	0.191279	0.112245	0.230516	0.0522306	0.0349907	0.28551	0.72531	0.210017	0.14644	0.575806	0.0614038	0.0772683	0.658315	6.36243	0.345442	0.0780002	0.332818	0.607141	0.113839	0	0.210976	1.28023	0.469104
TCGA-D8-A143	431	0	0.674693	0	0	0.0710414	0.183845	0.45819	0	2.77441	0.793862	0.264944	0.0819429	0.125886	0.326824	0.140418	0.0375436	0.350921	0.0640505	0.0752966	4.03438	0.0942343	4.88066	0.207604	0.021743	0.276347	0.0916008	0.123182	0.151787	0	0.0230402	0.140999	0.252313	0.276579	0.236682	1.94314	0.0700827	0.0581469	2.73908	6.63647	0.0433261	0.283706	0.115342	0.533043	0.0428338	1.63886	0	1.68598	0.119868
TCGA-AC-A3HN	496	0	0.673246	0.606659	0.0394515	0.407793	0.167275	0.750409	0.159025	0.561453	0	0.16614	0.410067	0.325211	0.304127	0.869409	0.384298	2.55159	0.819531	3.83495	3.3037	0.225071	3.65083	0.351095	0.181018	0.396019	0.242221	0.232006	0.36253	0.234693	0.0471681	0.657492	1.50042	1.02458	0.0957111	1.44998	0.21889	0.272798	0.968876	3.90813	2.82355	0.21363	0.173162	0.428706	0.102305	0.0366677	0.2212	1.69839	0.413185
TCGA-AR-A2LM	1935	0	0.586811	0.577494	0.17333	0.26624	0.455151	0.457906	0.196503	0.989564	0	0.112711	0.573245	0.195451	0.341468	1.01911	0.393963	1.69607	0.984167	2.29244	3.26805	0.35316	2.65925	0.297683	0.120599	0.724962	0.248885	0.635226	0.208578	0.773343	0.0863471	0.598874	1.25966	0.236921	0.203683	1.3854	0.127283	0.343217	1.40793	2.6525	1.42888	0.223646	0.0345811	0.271113	0.224738	0.0201374	0.381794	1.11326	1.12652
TCGA-E2-A1IJ	865	0	0.827535	0.309989	0	0.374697	0.158182	1.26673	0.0870626	0.743435	0	0.139112	0.122455	0.147811	0.222003	0.951961	0.504946	3.06512	2.17756	2.09508	3.23021	0.528089	4.15177	0.175355	0.103977	1.07373	0.0855551	0.338713	0.037805	0.719537	0.0344312	0.684804	1.79102	0.472365	0.183398	1.15681	0.233632	0.206375	0.966989	3.23632	0.938825	0.270463	0.137893	0.284492	0.160027	0	0.415205	0.899832	0.454715
TCGA-A7-A26G	722	0	0.403066	0.285949	0.0522997	0.362921	0.164634	0.419104	0.0527039	0.54236	0.407845	0.475042	0.362409	0.081344	0.24489	0.791088	0.113212	1.07644	0.260743	1.47694	2.70099	0.326786	1.77743	0.244967	0.0996599	1.31664	0.179543	0.0683474	0.274626	0.60151	0.0138954	0.127554	1.45376	0.452753	0.0634408	1.02899	0.117046	0.118355	1.47385	7.98586	0.0914544	0.280253	0.0695623	2.03219	0.0258329	0.0162031	0.0837824	0.641558	0.415214
TCGA-AO-A0JD	2190	0	0.613332	1.04334	0.0535652	0.0425909	0.366485	0.0778302	0.0539792	0.496389	0.844508	0.112788	0.227769	0.0583186	0.266109	0.149142	0.243498	1.28935	0.192871	0.15614	2.99039	0	0.956598	0.0752683	0.0805826	0.97297	0.0742623	0.607184	0.140636	0.0955963	0.042695	0.0435468	0.154459	0.146434	0.113708	0.37325	0.0524467	0.0336719	0.640283	2.64896	0.100358	0.145028	0.0427473	0.476243	0.0198435	0	0.128714	0.595093	0.199341
TCGA-E2-A1LE	879	1	0.477147	0.230798	0.0562836	0.321403	0.178983	0.631936	0.0850779	0.931394	0	0.069713	0.345696	0.0700323	0.202479	1.48708	0.438609	3.64024	0.124713	1.4184	2.19807	0.0917423	4.16678	0.32514	0.101607	0.511174	0.278682	0.182285	0.270917	0	0	0.183027	0.88606	0.807794	0.119478	3.96807	0.173198	0.0778377	0.721706	10.91	0.126541	0.442877	0.13475	0.704284	0.354459	0	0.180329	0.879319	0.206465
TCGA-EW-A3E8	1035	0	1.48012	1.22003	0	0.853872	0.0764548	1.31	0.0222091	1.53175	0	0.180162	0.0833001	0.363345	0.430398	0.788573	0.372112	1.5361	4.89556	2.65078	3.0759	0.377193	3.39195	0.41291	0.116042	0.526732	0.253164	0.108943	0.212164	0.0786638	5.99012	0.403128	0.882835	4.60901	0.240602	2.63778	0.0945346	0.504282	1.60457	12.4229	4.19516	0.182739	0.386932	0.682177	0.571505	0	0.494274	3.30539	0.440545
TCGA-A2-A4S1	820	0	0.6206	0.266705	0	0.269544	0.10028	0.836209	0	0.315714	1.49954	0.0322235	0	0.0944156	0.163415	0.796286	0.225265	1.38858	0.744599	0.157767	2.66496	0.21203	1.12632	0.392649	0.110891	1.07777	0.137403	0.110866	0	0.0515889	0.0691216	1.25139	0.101377	0.414874	0.0394475	0.24882	0.0202165	0.152638	1.14968	3.22149	0.194971	0.264144	0	0.342676	0.706768	0	0	2.4688	0.225908
TCGA-A7-A425	447	0	1.91839	0.505548	0.0821903	0.5743	0.158404	1.00604	0.386519	0.99741	0	0.149308	0.0776639	0.383503	0.225278	0.431717	0.498163	2.80986	1.73012	4.88112	3.6413	0.0223284	3.23806	0.342197	0.0247292	0.366683	0.379827	0.560398	0.599419	0.195577	0.0655111	0.779544	0.294651	4.7559	0.116315	4.25231	0.160948	0.28933	1.1968	6.15337	1.4167	0.407972	0.284229	0.523251	0.304478	0	0.789997	3.67146	0.334998
TCGA-AN-A0XS	10	0	1.3619	0.489716	0.0502841	0.403455	0.0339191	1.31513	0.101345	2.64612	0	0.13702	0.261332	0.375403	0.223966	0.524278	1.53477	1.26299	0.76601	1.1986	2.54324	0.553251	2.31848	0.117763	0.158858	0.240361	0.239017	0.149998	0.396063	0.179481	0	0.306595	1.00323	1.09971	0.152489	2.01301	0.110191	0.227587	1.86329	2.55719	5.06852	0.310579	0.32103	0.579537	0.149024	0	0	1.60609	0.622877
TCGA-AR-A0U4	3261	0	0.597324	0.317821	0	0.302529	0.029875	0.252532	0.104139	0.239415	1.07742	0.121598	0.366185	0.0241095	0.539946	0.0704024	0.0335548	0.697575	1.34527	0.292688	3.08971	0.294779	0.0838871	0.750259	0.178784	0.19759	0.0818689	0.259824	0.271321	0.0307382	0	0.147022	0.173157	4.48481	0.141024	0.663615	0.0313185	0.0974423	1.19596	6.78047	0.271061	0.432808	0.16494	0.901778	0.133991	0.402204	0.0413871	2.31411	0.596097
TCGA-A2-A04N	4354	0	1.10231	0.563953	0.137528	0.226657	0.100721	0.908312	0.16631	1.21986	0	0.258921	0.363872	0.290909	0.197902	0.752805	1.7505	1.79625	0.71613	2.23702	4.17702	0.0672514	2.51858	0.0858894	0.0910341	0.525915	0.174325	0.318822	0.288865	0.163629	0.0438477	0.279516	1.15757	0.0751938	0.141801	1.59344	0.0769467	0.186737	1.85315	6.27209	3.6692	1.02399	0.175606	0.416642	0.183413	0.0063912	0.396569	2.04356	0.386049
TCGA-AO-A125	3456	0	3.97233	1.84089	0.386769	1.05438	0.127785	1.16774	0.361918	2.39555	0	0.314806	0.626517	0.137499	0.075722	0.0130928	2.33228	2.89701	5.00429	0.0422638	3.88405	0.157608	5.20278	0.0948927	0.290924	0.7131	0.612815	1.35623	0.507731	0	0.08808	0	0.00861218	0.264332	0.527804	2.763	0.188058	0.402899	1.18281	5.22384	0.538301	0.64981	0.198423	1.2736	0.88015	0	4.07159	3.5104	0.534614
TCGA-AO-A1KS	350	0	0.23658	1.03113	0.182878	0.294125	0.0440572	0.452934	0.0460728	0.166447	0	0.062291	0.777628	0.14933	0.156643	0.509186	0.415664	1.84213	0.2406	0.626654	5.0638	0.149045	0.846174	0.149902	0.178827	0.284104	0.10866	0.226003	0.940286	0.0815942	0.0182207	0.0278763	0.267234	0.124986	0.0623911	0.76834	0.0937929	0.0804719	2.22078	9.25392	0.051395	0.417776	0.054729	0.752754	0.0508109	0	1.09861	0.428565	0.522582
TCGA-OL-A66I	714	0	1.21886	0.280612	0	0.479259	0.064478	0.642784	0.122596	1.20791	0.0928077	0.0602733	0.172434	0.245982	0.197986	0.345933	0.395018	1.14587	1.98804	1.00099	1.65898	0.396598	4.22669	0.493848	0.0686314	1.10489	0.54213	0.0311057	0.319408	0	3.32115	0.358521	0.545168	0.124716	0.221357	1.04718	0.034033	0.260014	1.55995	23.0228	0.478653	0.864631	0.509704	1.82275	0	0.00706696	0.146166	1.11926	0.142289
TCGA-D8-A1JE	575	0	1.17428	0.625381	0.13775	0.184917	0.0493039	0.577056	0.198306	0.651289	0	0.0731215	0.0929738	0.0673351	0.148328	0.375376	0.332261	1.03796	0.34883	1.06099	2.56003	0.128304	1.27793	0.122897	0.0355248	0.470322	0.070154	0.134174	0.241108	0.187305	0.0313701	0.167979	0.846566	0.0268981	0.184996	0.763586	0.0311952	0.0593771	0.902404	1.68579	0.147476	0.596065	0.172747	0.36288	0.18954	0	0.0945729	0.751514	0.458228
TCGA-AN-A0AK	224	0	0.328634	0.232827	0.0973345	0.0375238	0.337664	0.0428566	0	0.622809	0	0.128596	0.122632	0.171574	0.57804	0.0615055	0.463535	1.12052	0.754859	0.0456108	3.86356	0.0528851	1.45381	0.0303937	0.0146429	0.0930529	0.0899625	0.215688	0.113579	0.0386022	0	0.0131883	0.262972	0.177392	0.206621	0.797931	0.0605092	0.0163163	0.655775	3.99228	0.04863	0.120786	0.0517847	1.453	0.0240387	0.00753886	0	0.878602	0.0758951
TCGA-E2-A106	2541	0	1.49508	0.421853	0	0.0966709	0.178443	0.801744	0.129588	0.25536	0	0.267585	0.170117	0.0560023	0.0793053	0.127982	0.167019	1.38348	1.75238	0.194601	5.86179	0	0.835093	0.0562168	0.0464292	0.09835	0.112063	0.0701435	0.337624	0.550796	0.0204996	0.0522714	0.176386	0.105463	0.194985	0.386537	0.0335757	0.0970035	0.810486	2.05903	0.0385487	0.213253	0.102624	0.829965	0.0190553	0.011952	0.0824013	1.07148	0.128527
[truncated: 139 more rows]
[truncated: 626 more columns]
