# Supplementary material for: An Angiogenesis-Related lncRNA Signature Is Associated with Prognosis and Tumor Immune Microenvironment in Breast Cancer
Source: J Pers Med. 2023 Mar 13;13(3):513. doi: 10.3390/jpm13030513 (PMC10057494; doi:10.3390/jpm13030513)
Supplement: Supplementary file 1 [file jpm-13-00513-s001.zip › Supplementary Table S2.xlsx]

## Sheet: Sheet1
Table S2. High-risk and low-risk BC patients in the training set
id	futime	fustat	LINC01871	LINC02166	LINC01615	WARS2-IT1	LINC01614	CDK6-AS1	NIFK-AS1	MFF-DT	NDUFA6-DT	LMNTD2-AS1	riskScore	risk
TCGA-BH-A1FN	6.00548	1	0.0926805	0.343599	0.897436	0.0437308	11.8863	0.0337652	1.07763	0.234341	0.259562	1.79761	0.66569	high
TCGA-D8-A1XB	1.51233	0	0	0.781725	1.50141	0.0841857	16.4925	0.0325005	1.10387	0.189948	0.341449	3.20954	0.448359	high
TCGA-A2-A0CX	4.73425	0	0.70586	0.261687	0.569577	0.041632	15.8554	0	1.06167	0.103328	0.177916	0.283745	0.58783	high
TCGA-AR-A5QQ	0.882192	1	4.70153	0.352125	4.5967	0.0616219	1.33863	12.3071	1.50457	0.052139	0.0975345	0.533734	31.0481	high
TCGA-A7-A0CE	2.94247	0	1.02881	0.260057	0.252017	0.01517	1.25386	0	1.31695	0.132633	0.156071	0.523421	0.587161	high
TCGA-EW-A1PF	1.20274	0	0.726456	0.378387	0.639487	0.0389516	24.0474	0	1.09195	0.206533	0.480888	0.756609	0.477932	high
TCGA-E9-A1R5	0.252055	0	0.240502	0.0810569	1.94067	0.0354624	23.9901	0	1.68681	0.324055	0.339583	0.694875	0.707776	high
TCGA-BH-A0BC	2.66849	0	0.820272	0.335699	0.445769	0.14514	7.0309	0.106728	2.00001	0.210523	0.467658	0.317961	0.468254	high
TCGA-BH-A0EB	2.0411	0	0.558916	0.334885	0.372257	0.109884	5.44944	0.0678744	1.61639	0.289253	0.223201	0.24964	0.686652	high
TCGA-A8-A08O	2.58356	0	0.175357	0.472807	0.646858	0.031028	9.27201	0.0638857	1.34682	0.262531	0.327405	2.08829	0.571617	high
TCGA-BH-A0HB	2.20822	0	1.19249	0.574152	0.432031	0	4.91901	0	1.26297	0.102017	0.147106	0.154081	0.481934	high
TCGA-B6-A0RV	14.126	0	1.00316	0.112699	0.192732	0.0394446	1.44204	0.0304557	2.20261	0.244746	0.417517	0.344446	0.512481	high
TCGA-A8-A09G	0.003	0	1.64091	0.476759	0.104362	0.0400478	2.41893	0.0824572	0.869167	0.176954	0.274678	0.710801	0.530183	high
TCGA-E2-A1B0	4.46849	0	1.26639	0.474237	0.421729	0.0207479	20.7371	0.0768946	0.671691	0.323012	0.101802	0.26514	0.743691	high
TCGA-BH-A18T	0.613699	1	0.176343	0.138677	0.62339	0.0346693	2.99783	0.0214149	1.17255	0.230762	0.101517	0.12996	0.892631	high
TCGA-BH-A201	2.34521	0	0.296532	0.159905	0.341828	0.0209876	12.5211	0.0432128	1.32854	0.201256	0.323885	0.399325	0.642933	high
TCGA-AN-A049	0.0520548	0	0.895612	0.548818	0.506824	0.0384173	15.2967	0	1.33752	0.325053	0.231824	0.744593	0.583949	high
TCGA-AR-A1AN	8	0	0.316519	0.362702	1.12379	0.149348	18.5876	0.299815	1.17498	0.160062	0.260025	0.400793	0.667573	high
TCGA-C8-A12T	0.003	0	0.526525	0.202807	1.09251	0.0177456	21.5217	0.0274032	1.22762	0.145142	0.617925	0.113387	0.472301	high
TCGA-BH-A0C1	3.86575	1	1.6538	0.468202	0.22877	0.0936403	24.3357	0.0482007	1.61596	0.360938	0.182178	0.186145	0.552893	high
TCGA-AN-A0FZ	0.0273973	0	0.234985	0.221753	0.411737	0.0831573	12.9183	0.0171219	1.03775	0.131339	0.208399	1.5586	0.624602	high
TCGA-AN-A046	0.0273973	0	2.47852	0.35502	0.48571	1.82731	12.1293	0.0451485	1.04434	0.226762	0.526388	4.37139	0.467146	high
TCGA-BH-A0H7	1.92329	0	0.222416	0.131182	1.28195	0.0131182	31.5483	0.222832	1.57182	0.103595	0.259542	0.447039	0.571294	high
TCGA-B6-A0RS	8.39178	1	1.44037	0.155345	0.411778	0.0135927	3.56493	0.0419803	1.54263	0.0920073	0.223211	0.179493	0.51697	high
TCGA-AC-A2QH	2.75342	0	0	1.08417	0.105948	2.81883	9.04726	0.41855	1.81377	0.458663	1.23338	0.0923648	0.553924	high
TCGA-D8-A1XV	1.26301	0	0.0866585	0.8762	0.0998957	0.0204447	1.68984	0.0947137	1.25719	0.345969	0.303371	0.45286	0.613201	high
TCGA-E9-A1N6	1.85753	1	0.687441	0.781953	1.28773	0.0202728	39.6031	0.0313059	0.806642	0.280167	0.196537	1.01901	0.524728	high
TCGA-D8-A1XW	3.5863	0	1.02482	0.230265	0.73507	0.0134321	3.69362	0.145196	1.48797	0.378836	0.345478	0.097269	0.757273	high
TCGA-A8-A07J	1	0	0.369114	0.342109	0.78717	0.076197	14.0148	0.0336187	1.93919	0.165783	0.28428	0.788261	0.492963	high
TCGA-JL-A3YW	0.986301	0	0.966733	0.305456	1.65767	0.0356366	15.5206	0.0660372	1.34061	0.205037	0.180496	1.17798	0.608777	high
TCGA-B6-A0IM	10.611	1	0.302253	0.135825	0.394879	0.0178271	21.6678	0.110116	1.16609	0.345249	0.293922	2.43003	0.726546	high
TCGA-A7-A13D	2.64384	0	1.11258	0.267014	1.10542	1.03316	27.1052	0.737266	1.52571	0.696479	1.23919	0.295674	0.792615	high
TCGA-AC-A23G	6.1589	0	0.516478	0.435174	1.39912	0.0609244	24.6941	0.235203	1.6115	0.197604	0.337507	0.233569	0.53562	high
TCGA-AR-A255	5.92055	0	0.432309	0.437106	0.54106	0.138417	13.942	0.0899988	1.67333	0.258888	0.360337	0.409628	0.55393	high
TCGA-E9-A1NA	3.04658	0	0.520233	0.46756	0.919538	0.00681858	10.5997	0.0210589	1.62784	0.146155	0.175376	1.03982	0.50813	high
TCGA-AC-A5XU	1.24658	0	0.635529	0.669355	1.57511	0.00937097	11.8864	0.0868255	2.83038	0.354157	0.248441	0.774404	0.454397	high
TCGA-AR-A0TZ	8.93699	1	0.19734	0.399058	0.0909934	0.0814744	6.80822	0.0359472	1.13674	0.3414	0.294758	3.44083	0.645546	high
TCGA-AR-A0TY	4.65479	1	0.471559	0.15893	0.054359	0.0208596	3.73563	0.0214747	1.46506	0.0352991	0.253126	0.420586	0.527236	high
TCGA-AR-A251	8.30137	0	0.933605	0.275323	0.86994	0.0504759	8.50456	0.283441	0.89631	0.851576	0.408542	0.183738	1.57925	high
TCGA-AR-A254	7.13699	0	2.14976	0.379519	0.873247	0.0483024	15.7969	0.242417	1.2558	0.367823	0.520833	2.31989	0.48206	high
TCGA-B6-A402	6.24932	0	0.647918	0.169843	4.24897	0	3.48256	1.46874	3.21769	0.182028	0.450282	1.80147	0.684306	high
TCGA-BH-A204	6.94247	1	0.0844397	0.355736	0.661898	0.049803	29.3217	0.0307629	2.04017	0.235978	0.143861	0.398836	0.55585	high
TCGA-B6-A0RU	23.5753	0	0.215165	0.797692	0.496064	0.101525	2.52819	0.156777	1.69081	0.186119	0.381643	0.0504543	0.468801	high
TCGA-D8-A27N	1.42192	0	0.763702	0.257392	1.63882	0.0346489	18.0204	0.064207	1.20319	0.211081	0.430509	0.643512	0.571478	high
TCGA-GM-A2DL	9.6411	0	0.425001	0.372421	1.78331	0.0300802	27.285	0.0309671	1.52329	0.124428	0.158702	1.93054	0.495365	high
TCGA-AN-A0AJ	0.830137	0	2.81239	1.11848	0.37607	0.0132701	7.63563	0.0204921	1.14602	0.452862	0.13915	0.90443	0.455404	high
TCGA-B6-A0RG	5.70411	0	0.286199	0.192917	0.219944	0	7.29808	0.104267	0.9973	0.11426	0.218195	1.34222	0.649039	high
TCGA-D8-A142	1.16438	0	0.687199	0.314325	1.13167	0.0231608	20.3767	0.447069	1.9007	0.212297	0.119141	0.542622	0.65493	high
TCGA-A2-A25E	8.77808	0	0.574558	0.408805	0.235493	0.105429	18.4098	0.093032	1.76378	0.395048	0.563191	0.570994	0.533265	high
TCGA-BH-A42T	0.876712	1	0.551511	0.454365	0.381453	0.0650568	5.37723	0	1.50346	0.436285	0.397583	1.80438	0.637377	high
TCGA-AC-A2FM	2.16986	1	0.339577	0.320455	0.0939474	0.0240341	1.37529	0.0247428	0.978035	0.216913	0.516723	5.63765	0.450508	high
TCGA-A8-A09N	0.0849315	0	0.445357	0.420278	0.246425	0.640924	6.41313	0.0324503	0.826627	0.278555	0.382497	0.340151	0.759904	high
TCGA-A7-A5ZW	0.893151	0	0.856799	0.519783	0.809894	0.121283	7.48628	0.0624294	2.57739	0.364867	0.447918	0.792167	0.446325	high
TCGA-C8-A135	1.07671	0	1.27676	0.941302	0.294358	0.0376521	9.067	0.145358	1.19171	0.382294	0.182511	0.0481162	0.587505	high
TCGA-A8-A07O	0.832877	0	0.26867	0.633852	1.56093	0.0316926	1.65232	0.352372	1.06041	0.479103	0.190618	0.086401	1.09087	high
TCGA-B6-A1KN	11.5973	0	0.551344	0.799029	0.381338	0.00650372	5.95452	0.160692	1.14686	0.249464	0.223895	0.542999	0.573302	high
TCGA-EW-A1J1	1.57534	0	0.847388	0.249897	0.378521	0.0749691	5.04461	0.0192949	0.926528	0.158581	0.323844	2.15559	0.561465	high
TCGA-AO-A0J4	4.34795	0	0.802191	0.461209	0.663627	0.0111326	10.2987	0.3954	3.00508	0.423875	0.420692	0.407828	0.509202	high
TCGA-C8-A1HE	1.0274	0	0.266267	0.358962	0.233274	0.144482	3.35497	0.0194012	1.58491	0.272844	0.47477	1.58412	0.543337	high
TCGA-AR-A24Z	8.22192	0	0.454644	0.689532	0.104818	0.589933	24.7894	0	1.61498	0.21176	0.224946	0.603108	0.486671	high
TCGA-D8-A1XF	1.26849	0	0.141859	0.621544	0.163528	0.0167339	0.904353	0	0.877684	0.254857	0.337699	1.67512	0.59652	high
TCGA-E9-A1RB	2.67397	1	0.340879	0.377486	0.381722	0.0114887	7.12193	0	1.13762	0.184694	0.161385	3.26421	0.567616	high
TCGA-E2-A1LS	4.39452	0	0.23684	0.339246	0.109207	0.167627	0.821538	0	1.6485	0.429434	0.146478	0.107107	0.906735	high
TCGA-BH-A0DS	0.213699	0	1.65812	0.588251	0.724318	0.0720607	5.69432	0	1.48017	0.185818	0.1996	0.815632	0.453133	high
TCGA-E2-A10A	3.36712	0	0.0667341	0.224915	0.753893	0.0157441	20.0703	0.0972497	1.22442	0.315269	0.25231	1.36143	0.75764	high
TCGA-B6-A0RN	21.9397	0	0.317056	0.374003	1.80916	0.0748007	12.0679	0.259896	2.33366	0.221514	0.473575	0.334561	0.497452	high
TCGA-AN-A0AS	0.0273973	0	0.231414	0.207984	1.42274	0	20.3934	0	0.946279	0.179644	0.165626	0.325588	0.741845	high
TCGA-A2-A04W	8.49863	0	0.972848	0.298073	0.693261	0.0834605	7.95966	0.128882	1.21701	0.176542	0.136229	0.00888796	0.683854	high
TCGA-BH-A0HO	0.208219	0	0.253581	0.290581	0.39755	0.0418779	3.02396	0	1.51481	0.232848	0.40007	0.310905	0.602783	high
TCGA-AR-A24X	8.23014	0	0.203172	0.273901	0.608936	0.0479327	14.476	0.0370095	1.76633	0.33797	0.284502	1.60281	0.641851	high
TCGA-AR-A24M	10.0274	0	0.246055	0.480985	0.589972	0.02322	9.87297	0.0537854	1.80057	0.209565	0.356038	0.0791285	0.51222	high
TCGA-BH-A5IZ	1.55342	0	1.98599	0.195225	0.476948	0	0.83784	0.361766	0.750304	0.214736	0.181537	0.316009	0.771306	high
TCGA-BH-A1FD	2.76438	1	0.0559832	0.943407	1.56174	0.0330192	23.5549	0	1.17049	0.31663	0.141109	0.787655	0.587695	high
TCGA-A2-A0YM	2.64384	0	0.536216	0.240962	0.508235	0.0140561	3.10558	0.0217059	1.74776	0.269576	0.177983	0.323326	0.691023	high
TCGA-E9-A1NC	3.29589	0	3.27912	0.0808659	2.19425	0.00943435	13.5564	1.10723	3.00309	0.212867	0.291185	0.361689	0.4942	high
TCGA-E9-A228	3.52055	0	0	0.422551	0.125674	0.00643012	2.67783	0.0198591	1.4944	0.152337	0.442722	0.608069	0.499971	high
TCGA-B6-A1KF	8.46027	0	0.0868166	0.32186	0.600468	0.174097	2.24638	0	0.87979	0.225291	0.149936	0.069798	0.867976	high
TCGA-D8-A27H	1.08767	0	0.47376	0.159672	0.614394	0.0558853	15.3232	0.194174	1.43399	0.480733	0.624711	0.0833195	0.776466	high
TCGA-E2-A1LL	3.5863	0	0.307689	0.311103	6.85732	0.0120985	0.730761	0.597849	0.919015	0.238855	0.253728	0.0103072	1.29769	high
TCGA-B6-A0I8	2.05205	1	0.178208	0.60062	0.136953	0.0350362	5.25715	0.151491	1.26733	0.098815	0.349365	1.18798	0.469947	high
TCGA-AC-A8OQ	0.0931507	0	2.17529	0.66332	2.81803	0.0855333	7.30277	0.490594	1.58011	0.427332	0.618886	1.35329	0.520344	high
TCGA-A2-A04P	1.50137	1	1.44538	0.512778	1.15755	0.0179472	1.48342	0.277146	1.60674	0.19741	0.241457	0.290511	0.546511	high
TCGA-AN-A0XT	0.0273973	0	0	0.203588	0.159162	0.0916146	1.45622	0.188632	1.19668	0.246903	0.249734	0.797849	0.830856	high
TCGA-AC-A2FK	7.26027	0	1.51333	0.450036	0.0205234	0.168013	0.267058	0.162157	2.38348	0.343548	0.465377	0.662013	0.448157	high
TCGA-AO-A0JF	5.42466	0	0.809742	0.248099	1.51046	0.095518	12.2289	0.107274	1.46841	0.205721	0.419195	0.488256	0.570742	high
TCGA-A8-A06Q	0.0849315	0	0.0933874	0.299008	0.043061	0.0220322	0.525304	0.0170113	0.791968	0.195738	0.344364	0.525565	0.709524	high
TCGA-AO-A0J8	1.86301	0	0.588148	0.561636	0.56499	0.052034	12.5165	0.0714243	2.05471	0.225025	0.25394	0.793015	0.462908	high
TCGA-A7-A13E	1.68219	1	0.375102	0.54306	1.25461	0.178785	13.4919	0.54238	1.7808	0.502857	0.321538	0.750384	0.879719	high
TCGA-AN-A0G0	0.0438356	0	1.78401	0.657638	0.539837	0.00657638	5.79107	0.162487	1.17156	0.560144	0.174351	0.246519	0.821469	high
TCGA-EW-A1J2	1.10411	0	0.986952	0.166317	0.637118	0.145528	15.0819	0.125848	2.1951	0.354622	0.414611	1.59192	0.540321	high
TCGA-AQ-A04L	10.8411	0	0.0682565	0.828166	0.692408	0	10.2129	0.0497341	1.29603	0.263419	0.436482	0.781985	0.483279	high
TCGA-E9-A1N9	3.01644	0	1.68369	0.358395	0.102152	0.0627191	5.48308	0.0645684	0.879114	0.465814	0.322631	0.311694	0.790624	high
TCGA-A2-A0T0	1.46027	0	1.90523	0.103568	1.68616	0.0579983	5.02428	1.14192	1.43576	0.188113	0.238104	0.302644	0.896136	high
TCGA-E2-A1B1	7.26849	0	1.27363	0.208123	0.258043	0.259503	12.4179	0.0703039	1.89382	0.300463	0.165737	0.449922	0.637936	high
TCGA-BH-A18F	2.74247	0	1.58068	0.392544	0.306884	0.0883224	14.9124	0.0606177	2.02338	0.282316	0.256292	0.468195	0.473627	high
TCGA-A1-A0SP	1.6	0	1.03089	0.949679	0.522879	0.0891772	3.0669	0.175267	2.65389	0.443577	0.15398	0.200295	0.503812	high
TCGA-A7-A26F	2.02192	0	0.890619	0.675376	4.05532	2.65273	14.6952	0.811171	1.19943	0.444456	0.956141	0.626527	1.03801	high
TCGA-E2-A1BC	1.3726	0	0.157493	0.10616	0.32679	0.0371561	12.816	0.0573775	1.47842	0.282944	0.45578	0.917993	0.647482	high
TCGA-E2-A14Y	5.77808	0	1.12673	0.126581	0.32471	0	5.63366	0.102622	0.781243	0.174933	0.149012	0.78319	0.744256	high
TCGA-D8-A1XC	1.03288	1	0.0862142	1.01699	0.0993835	19.0686	0.872918	0	2.31756	0.217991	0.398397	1.03104	10.4179	high
TCGA-AR-A1AJ	6.52877	0	3.73154	0.240826	1.02505	0.0468274	8.51506	0.0289248	1.4567	0.253576	0.140824	0.247344	0.479116	high
TCGA-EW-A1P0	3.4274	0	0.181392	0.978159	0.10455	0.0427944	9.82919	0	1.993	0.525029	0.478376	1.77735	0.46984	high
TCGA-A2-A0EX	2.06027	0	0.701965	0.18401	0.35964	0.0552031	5.1185	0.170492	2.13825	0.197211	0.349499	0.133251	0.542232	high
TCGA-A8-A07G	1.58082	0	1.2299	0.33556	1.25574	0.0414515	14.605	0.0426737	1.68681	0.202642	0.453795	0.253086	0.455297	high
TCGA-GM-A2DM	8.83836	0	0.585767	0.542911	0.286978	0	4.50308	0.080027	1.93704	0.326426	0.393038	1.1332	0.502963	high
TCGA-EW-A2FV	2.1589	0	1.58882	0.203115	0.315779	0.0581647	5.67046	0.0199599	1.23314	0.131237	0.240385	0.781837	0.526343	high
TCGA-A2-A0YT	1.98082	1	0.718219	0.782049	0.114636	0.0195512	3.7085	0.0603831	1.20815	0.216891	0.268194	1.37139	0.478818	high
TCGA-AR-A24O	9.88219	0	0.971333	0.261896	0.403094	0.183327	9.81046	0.212324	1.76145	0.211129	0.323417	0.390461	0.568041	high
TCGA-A7-A4SE	1.76438	0	0.11454	0.30883	3.45936	0.0270226	14.0026	1.12669	1.53951	0.160049	0.38494	3.51082	0.757815	high
TCGA-AC-A23E	1.91233	0	0.105323	0.301727	1.63905	0.0559082	42.7546	0.0959278	1.34259	0.189218	0.238434	0.370461	0.588756	high
TCGA-E9-A1RI	3.96986	0	0.490259	0.35112	0.974878	0.0361447	17.7183	0.0223263	1.98729	0.220194	0.203094	1.4596	0.509904	high
TCGA-C8-A278	0.813699	0	1.89255	0.267485	0.309652	0.0432091	6.68496	0.0889663	0.83358	0.199047	0.168128	0.141112	0.647144	high
TCGA-D8-A1JJ	1.67397	0	0.515975	0.598988	0.898794	0.060865	24.6808	0.250638	1.81633	0.366212	0.224785	1.99348	0.565066	high
TCGA-BH-A0BP	6.29041	1	0	0.425654	0.582346	0.0572995	7.90556	0.176967	1.20213	0.413711	0.439861	0.351475	0.809811	high
TCGA-E2-A15M	0.920548	1	2.65473	0.284686	0.231837	0.19928	12.3535	0.161194	1.35586	0.2382	0.178362	0.270833	0.540716	high
TCGA-C8-A137	1.03836	0	0	0.16137	0.529857	0.146847	14.8307	0.139547	0.602679	0.127434	0.138562	0.298327	0.864483	high
TCGA-A2-A0EW	5.16164	1	0.848839	0.286086	0.358784	0.383832	8.72713	0.0515412	2.20333	0.188269	0.359893	0.717986	0.47085	high
TCGA-A2-A0CM	2.06575	1	2.40249	0.436001	1.21431	0.0327001	7.34608	0.23565	1.65596	0.288976	0.306231	1.04934	0.487979	high
TCGA-D8-A1X9	1.99178	0	0.737673	0.165746	0.521551	0.0174034	40.7933	0.0537495	1.64199	0.176702	0.202003	0.518934	0.505785	high
TCGA-C8-A132	1.04932	0	1.31378	0.614979	0.43751	0.0688776	9.16906	0.186135	0.981007	0.344812	0.224851	0.506114	0.67049	high
TCGA-AO-A12G	4.49041	0	0.799077	0.224429	0.414512	0.039275	6.24279	0.0242598	1.88237	0.239264	0.500421	0.0267681	0.503157	high
TCGA-B6-A0I1	6.46849	1	0.117461	0.752175	12.1592	0.0346397	0.506552	0	1.50359	0.113328	0.304291	1.24537	0.741251	high
TCGA-C8-A12Z	1.04658	0	0.0826916	0.334436	0.343162	0	9.76794	0.120504	0.837987	0.242097	0.18141	0.0083102	0.83883	high
TCGA-A2-A3XV	2.72877	0	0.698402	0.748949	0.541602	0.0374474	0.119046	0.0925238	2.32306	0.245028	0.136324	0.248844	0.480052	high
TCGA-E2-A1IK	4.93151	0	1.81116	0.682231	0.122813	3.9713	0.918895	0.0388139	2.67071	0.20558	0.492316	0.535336	0.562284	high
TCGA-A8-A09I	3.75616	0	1.29627	0.385487	0.641662	0.0224868	14.8118	0.0694494	0.99234	0.152211	0.409306	0.904232	0.469954	high
TCGA-OL-A5RZ	1.86027	0	0.745022	0.470805	0.0429413	0.0329564	2.26999	0	1.79808	0.625858	0.18257	1.31962	0.87093	high
TCGA-E9-A1N8	2.84658	0	3.5981	0.684072	1.23368	0.0435319	2.21421	0.302504	2.96229	0.730518	0.262688	0.463584	0.539742	high
TCGA-OL-A5D6	3.02466	1	0.252719	0.227132	0.738017	0.0596221	6.69706	0.12276	0.88962	0.297077	0.503302	0.778852	0.74273	high
TCGA-BH-A0EA	2.71507	1	0.677472	0.293567	0.468574	0.125581	5.87949	0.176297	1.78604	0.270469	0.555649	0.855906	0.522472	high
TCGA-BH-A0DX	5.90685	0	0.678115	0.479948	0.90677	0.135985	23.929	0.0741148	1.20802	0.207557	0.481115	0.51111	0.478126	high
TCGA-A1-A0SH	3.93699	0	0.116016	0.254157	1.13677	0.0342135	22.0141	0.105667	1.0705	0.208429	0.29784	0.157399	0.700936	high
TCGA-AR-A1AU	7.85753	0	0.845882	0.380119	0.195018	0.0831511	7.79798	0.102723	1.54899	0.337704	0.358639	6.40394	0.44956	high
TCGA-D8-A27K	4.00274	0	0.517022	0.80592	0.268199	0.053365	4.79861	0.0706352	1.31676	0.391324	0.413278	2.15629	0.523603	high
TCGA-A2-A0CS	6.43288	1	0.176156	0.712443	4.7314	0.280525	7.86097	0.0641769	1.48449	0.193401	0.205561	0.354061	0.681989	high
TCGA-D8-A1XQ	1.36712	0	1.70601	0.158615	0.461136	0.0346971	5.93427	0.171457	2.78625	0.446236	0.378935	0.431576	0.547548	high
TCGA-E2-A1IH	2.81096	0	3.37462	0.243719	2.69528	0.00710847	34.4618	0.724489	1.44635	0.220534	0.286906	0.417865	0.516427	high
TCGA-A8-A06O	1.08493	0	0.363662	0.306415	0.237554	0.121544	4.38668	0	1.18965	0.270207	0.478119	0.584747	0.622868	high
TCGA-BH-A1EO	7.66575	1	0.327368	0.220667	0.855381	0.0386167	38.0975	0.198777	1.12912	0.232349	0.285237	0.208362	0.661574	high
TCGA-E2-A153	1.93699	0	0.0958129	0.516672	3.79943	0	37.6904	0.0349064	2.09523	0.178508	0.21914	1.01103	0.472204	high
TCGA-BH-A0DT	6.58356	0	0.85544	0.445571	0.394444	0.0550411	5.77422	0.113328	1.8997	0.294949	0.373883	2.14921	0.481559	high
TCGA-BH-A0DV	5.65479	0	0.528481	0.195927	1.27934	0.211957	9.94866	0.404324	1.3699	0.235602	0.266413	0.191197	0.831775	high
TCGA-C8-A3M7	2.83288	1	0.876447	0.363558	0.233152	0.334019	0.83431	0	1.84109	0.309533	0.399658	1.27377	0.549035	high
TCGA-A2-A0SW	3.73973	1	2.21673	0.258615	0.471755	0.0402289	12.3412	0.0310613	1.48245	0.164518	0.21092	1.26809	0.446106	high
TCGA-E2-A14V	2.85479	0	0.379877	0.448107	0.262742	0.00746844	5.67441	0.0461319	1.05358	0.147447	0.286659	1.11983	0.556421	high
TCGA-A2-A0SX	4.20274	0	1.34691	0.410718	2.0702	0.052961	13.1083	0.140201	1.72414	0.221921	0.26046	0.657459	0.531353	high
TCGA-A7-A56D	1.2274	0	1.2127	0.885555	9.94866	0.0357628	0.682142	0.294538	0.94865	0.107589	0.174532	0.751541	0.754888	high
TCGA-E2-A15R	4.74521	0	0	0.902245	0.209404	0.0225561	8.81986	0.0522477	0.861797	0.257648	0.557837	1.14819	0.461398	high
TCGA-C8-A27A	2.04658	0	0.104344	0.404422	0.288678	0.0430798	4.20636	0.0570214	2.91622	0.288131	0.314144	1.56244	0.450889	high
TCGA-BH-A18L	2.22192	1	0.175947	0.513931	0.0811292	0.0207549	0.439867	0	1.28878	0.425366	0.254592	0.330064	0.81033	high
TCGA-BH-A208	4.81918	1	1.39083	0.149149	1.26805	0.134234	21.7397	0.345481	1.34876	0.243981	0.156398	0.0953001	0.75067	high
TCGA-A2-A0T6	1.57534	0	1.39837	0.235647	0.900015	0.0893494	20.5603	0.169816	1.49789	0.255875	0.30188	0.977858	0.560692	high
TCGA-AO-A0J9	4.41918	0	0.920572	0.620524	0.477536	0.0610828	4.09942	0.104806	2.277	0.199075	0.0913101	0.57243	0.470836	high
TCGA-BH-A0C3	7.42192	0	0.886921	0.298921	0.501905	0.0951111	10.1593	0.176248	1.62557	0.177044	0.282264	1.92039	0.513088	high
TCGA-E2-A155	1.75342	0	0.160852	0.289133	0.111254	0.0189743	2.09108	0.0195338	1.38984	0.367467	0.370399	3.87961	0.627171	high
TCGA-BH-A0HP	1.13425	0	0.614474	0.497033	0.198334	0.18121	3.80205	0	1.93365	0.384332	0.539216	0.487843	0.521355	high
TCGA-B6-A409	1.56986	1	1.7072	0.793628	1.66939	0.0486097	1.14794	0.235917	2.0095	0.29378	0.142887	0.224812	0.51537	high
TCGA-AN-A04C	0.147945	0	1.18585	0.239802	0.123029	0.0209827	2.71264	0.0216014	1.50533	0.398472	0.168823	0.488613	0.777554	high
TCGA-A2-A25C	1.43288	0	0.832772	0.280671	0.242521	0.041362	11.7848	0.0479043	1.60369	0.271226	0.268007	1.02631	0.582233	high
TCGA-BH-A0AV	4.9863	0	0.587006	0.237408	3.01796	0.0553951	28.2863	0.0855427	1.62179	0.261693	0.186317	0.0412943	0.711992	high
TCGA-D8-A1JH	1.16712	0	0.49597	0.167158	0.983376	0.503145	17.5387	0.0180691	1.81998	0.237609	0.391241	0.722725	0.592945	high
TCGA-A8-A09E	4.08767	0	0.232245	0.365279	0.267721	0.00913197	5.95128	0	0.801032	0.175138	0.249331	1.01917	0.659703	high
TCGA-E9-A5FL	0.0657534	0	0.58839	0.892378	3.95656	0.0809751	1.32388	0	1.57959	0.0587263	0.0640832	1.88234	0.46044	high
TCGA-BH-A1FE	6.2274	1	1.2644	0.370221	0.532238	0.189803	9.12154	0.121563	1.2893	0.414554	0.436367	0.111815	0.692333	high
TCGA-D8-A1JF	1.00274	0	0.683816	0.159555	0.836779	0.0372294	6.76583	0.114981	0.628444	0.444503	0.225884	0.243167	1.15527	high
TCGA-EW-A1PH	1.66301	0	2.74553	0.286413	0.301421	0.0231333	3.79962	0.214339	1.90368	0.495859	0.109845	1.36644	0.675117	high
TCGA-BH-A0HF	1.99178	0	0.826156	0.167064	0.419035	0.302108	13.2908	0.210688	1.80663	0.164914	0.497455	0.332102	0.506219	high
TCGA-A7-A0DA	2.9726	0	0.31844	0.407833	2.42274	0.0150254	31.9554	1.13693	1.59653	0.152558	0.43105	0.096006	0.689883	high
TCGA-AN-A0FV	0.0273973	0	0.0672819	0.158733	0.992759	0.00793665	17.6867	0.073536	1.0048	0.308903	0.213555	0.189324	0.907395	high
TCGA-A7-A5ZV	1.00822	0	0	0.497726	14.7452	0	0.298198	0	1.1512	0.166293	0.169679	0.593648	1.26893	high
TCGA-A8-A09R	0.747945	0	1.34358	0.339622	0.64534	0.0330188	32.5818	0.0407909	1.21825	0.223501	0.182917	0.658246	0.527892	high
TCGA-C8-A274	1.39178	0	0.108659	0.659185	0.20041	0.025635	4.19693	0.0395862	1.87193	0.20244	0.30431	1.55607	0.448368	high
TCGA-AR-A1AT	3.48493	1	1.60671	0.382245	0.370428	0.0334464	5.17456	0	1.14934	0.113198	0.286751	0.379926	0.470187	high
TCGA-E2-A14X	2.66301	0	0.74306	0.579131	0.0963634	0.0986087	1.25391	0.101516	0.866951	0.290474	0.48774	0.555393	0.592171	high
TCGA-AR-A24U	8.56986	0	1.3968	0.213984	0.497686	0.0299578	13.1664	0.0462616	0.914317	0.308396	0.192631	0.127612	0.758985	high
TCGA-EW-A1OY	2.48767	0	0.854914	0.384178	0.262801	0.0112052	7.94358	0	1.80365	0.240181	0.270466	0.945072	0.50625	high
TCGA-BH-A0WA	1.92055	0	0.803926	0.406423	0.772272	0.0316107	4.01963	0.170849	3.80903	0.494804	0.247038	0.612669	0.51079	high
TCGA-C8-A130	1.0137	0	0.570421	0.240313	0.27946	0.00841094	7.27287	0.0519536	1.77981	0.189776	0.362772	1.26115	0.503621	high
TCGA-AO-A1KO	1.70411	0	1.40143	0.170038	0.271405	0.330629	0.294301	0.571835	1.96137	0.369269	0.266891	0.129572	0.849647	high
TCGA-C8-A133	0.003	0	0.728907	0.436738	0.112033	0	0.364454	0.029506	1.581	0.317949	0.480104	0.463932	0.544607	high
TCGA-AO-A1KT	1.48219	0	0.285381	0.230838	1.96068	0.0201983	18.8565	0.249527	1.77783	0.117731	0.346338	0.533443	0.549904	high
TCGA-A1-A0SE	3.61918	0	0.713905	0.328103	0.284294	0.0765573	7.88541	0.118222	2.01462	0.168418	0.227202	0.378291	0.516811	high
TCGA-AN-A0XP	0.0246575	0	0.0662506	0.245614	1.00809	0.10941	8.84446	0.0241363	1.24381	0.167513	0.454579	0.41945	0.602827	high
TCGA-BH-A0HX	2.27123	0	0.375606	0.784865	1.2643	0.0620296	13.4091	0.027368	1.42638	0.254922	0.385706	0.173636	0.491593	high
TCGA-EW-A1J3	1.38082	0	0.291398	0.628547	0.282164	0.0343736	9.28831	0.0636969	1.27445	0.248183	0.389004	3.57856	0.451485	high
TCGA-D8-A1XJ	1.81918	0	0.108051	0.236708	0.348757	0.0127458	6.40202	0	0.731906	0.107844	0.146261	0.304044	0.744141	high
TCGA-AR-A0U2	6.98904	1	2.10411	0.155127	0.0909568	0.0930762	8.28493	0	1.43789	0.700025	0.377507	0.872252	0.891227	high
TCGA-BH-A0EE	2.58356	0	1.63552	0.472478	0.444405	0	0.284756	0	1.22749	0.163239	0.13905	0.774859	0.520125	high
TCGA-D8-A1XU	1.08219	0	0.40875	0.459206	0.418833	0.0857185	11.6153	0.115823	0.905961	0.275	0.273468	0.470113	0.713906	high
TCGA-E9-A1NF	2.93699	1	0.842853	0.126253	1.51138	0.110471	29.0082	0.0341185	0.869123	0.31157	0.30162	0.630571	0.761873	high
TCGA-EW-A1OZ	3.36712	0	0.0601733	0.405606	0.360697	0	25.2502	0.0219222	1.1939	0.172166	0.558932	0.798229	0.448488	high
TCGA-LL-A442	2.43562	0	0.156031	0.438228	0.287784	14.4484	0.468092	0.0189483	1.28715	0.183417	0.798706	8.77586	3.70885	high
TCGA-AO-A03P	7.97534	1	0.289243	0.253459	0.306751	0.0272955	6.59474	0.0421505	1.78955	0.14242	0.251118	0.267424	0.558042	high
TCGA-D8-A1JT	1.10959	0	0.454506	0.957395	0.196475	0	1.93875	0	1.31511	0.245719	0.204194	1.47306	0.472799	high
TCGA-AR-A1AL	8.13973	0	0.747074	0.457796	0.140922	0.128183	7.76787	0.123715	2.05026	0.334409	0.437474	1.17395	0.496104	high
TCGA-LL-A440	2.07945	0	1.07434	0.341972	0.577943	0.633653	4.0064	0.152212	1.73178	0.234314	0.540473	2.80715	0.467324	high
TCGA-D8-A1JA	1.37534	0	0.707016	0.289349	1.03623	0.0119144	2.51875	0.0183985	0.743418	0.225139	0.160292	0.106579	0.824541	high
TCGA-E9-A1R2	2.91233	0	0.734906	0.216726	0.402403	0.0866904	6.30412	0.234272	2.00885	0.317849	0.360183	2.79727	0.563702	high
TCGA-B6-A0IG	12.2082	1	0.898051	0.454008	0.168225	0.198628	4.94629	0.0204485	1.38307	0.12698	0.251509	1.73169	0.4728	high
TCGA-BH-A0BV	4.16164	0	0.460555	0.595017	0.530906	0.0543276	14.2196	0.0559295	1.80957	0.132794	0.21139	0.509125	0.446928	high
TCGA-A2-A1FV	1.95616	0	0.278155	0.468735	0.0769544	0.0787475	4.71472	0.0810694	2.94341	0.625574	0.804971	1.76107	0.46889	high
TCGA-A2-A0T4	1.70959	0	0.938236	0.316215	0.6273	0.0221351	11.3996	0.136726	1.66139	0.249717	0.398525	0.358299	0.538841	high
TCGA-A1-A0SB	0.709589	0	1.23857	0.30612	0.837618	0.233764	0.123857	0.360985	1.86731	0.30218	0.423958	0.199154	0.637082	high
TCGA-BH-A1F6	8.12329	1	1.43014	0.353468	0.571512	0.0449868	5.7563	0.0694699	0.793293	0.215695	0.102357	0.402426	0.71023	high
TCGA-BH-A0AZ	5.25753	0	0.325832	0.329447	0.939008	0.0768711	33.3571	0.118706	1.19044	0.157184	0.315583	0.253773	0.551603	high
TCGA-BH-A0AY	2.12877	0	0.846968	0.519009	1.1006	0.054496	23.4167	0.308565	1.28951	0.174192	0.301895	1.83389	0.49012	high
TCGA-AO-A12H	3.38082	0	0.292661	0.335363	0.134946	1.89184	1.75596	0.0213243	1.71079	0.319362	0.401619	1.77056	0.810623	high
TCGA-C8-A273	1.40548	0	0.168322	0.529478	0.60797	0.0264739	10.9409	0.0817634	1.38256	0.182932	0.343077	1.13335	0.514972	high
TCGA-AR-A1AR	1.43562	1	1.67731	0.19952	1.97901	0.034916	5.47592	0.0539183	1.50506	0.187105	0.142767	0.168563	0.633626	high
TCGA-A2-A3XU	2.49863	1	0	0.679577	4.0039	0	0.146349	4.8815	1.14483	0.151478	0.066793	0.562153	4.28535	high
TCGA-BH-A8FZ	1.5726	0	2.35481	0.19157	0.299533	0.172413	3.62357	0.0591656	1.23865	0.232329	0.432082	1.45254	0.480988	high
TCGA-E9-A2JS	2.47671	1	0.258045	0.152196	0.520558	0.0456589	8.99931	0.0470052	1.19051	0.197455	0.35532	0.752043	0.662317	high
TCGA-A8-A09X	1.16712	1	0.748131	0.0504288	0.37946	0	9.95949	0	0.96564	0.179207	0.244443	0.233072	0.71566	high
TCGA-B6-A0IH	8.12329	1	1.32389	0.27458	0.399138	0.180193	1.33662	0.0742025	2.10747	0.386241	0.404044	2.64045	0.521134	high
TCGA-A7-A6VW	0.780822	0	3.18836	0.268645	1.89282	0.225662	1.85323	0.145197	1.2414	0.16972	0.189749	1.00131	0.518687	high
TCGA-A8-A08X	3.58356	0	1.25429	0.598875	1.3013	0	15.757	0	1.31568	0.215602	0.175639	0.262607	0.516994	high
TCGA-A2-A3KD	3.30411	0	0.237368	0.420004	0.0684067	0.0560005	2.09181	0.194574	1.27869	0.252708	0.343468	0.333965	0.677686	high
TCGA-A2-A0EN	11.2	0	1.2775	0.332705	0.655996	0.0616483	7.57792	0.296175	0.768093	0.146825	0.138233	0.233426	0.717768	high
TCGA-E2-A10E	2.36986	0	0.727866	0.224871	0.209762	0.35775	19.4022	0.0220979	1.08701	0.427811	0.566242	1.31666	0.679337	high
TCGA-E2-A9RU	0.003	0	0.335871	0.528263	1.29059	0.0396197	3.02284	0.0407879	1.19427	0.186237	0.167226	5.71564	0.494079	high
TCGA-A8-A07I	1.16712	0	0.426776	0.287674	1.23976	0.0100686	30.1197	0	0.965135	0.193101	0.29084	0.137246	0.613753	high
TCGA-EW-A2FR	4.58356	0	0.357853	0.379054	1.75614	0.0422128	71.4109	0.223496	1.10702	0.377577	0.24578	0.452106	0.654904	high
TCGA-D8-A1XT	1.3863	0	0.721173	0.468755	2.28023	0.00607646	27.8746	0.0187669	1.34077	0.370178	0.110604	2.55734	0.658069	high
TCGA-BH-A1FH	2.83288	1	0.914203	0.34663	0.408367	0.262861	10.9919	0.228979	1.67613	1.14056	0.57074	0.344527	1.62649	high
TCGA-D8-A27M	1.12329	0	3.29487	0.370159	1.39932	0.0204561	20.5713	0.0842372	1.81902	0.569247	0.412816	0.761	0.518218	high
TCGA-A8-A0AB	1.41918	0	0.0524875	0.406869	0.133111	0.0433404	7.81408	0.0191221	1.60131	0.296859	0.340544	0.759571	0.613082	high
TCGA-E9-A248	0.161644	0	3.12348	0.279291	0.205748	0.0300775	2.46213	0	1.40755	0.203591	0.130917	0.288274	0.478066	high
TCGA-AC-A3HN	1.3589	0	1.85243	0.410273	0.561304	0.137352	15.9375	0.0578464	1.48485	0.327516	0.417507	1.4042	0.46965	high
TCGA-A7-A26G	1.97808	0	0.374205	0.378357	0.474502	0.0662125	23.9783	0.238577	1.54181	0.339251	0.213967	0.150425	0.723908	high
TCGA-AO-A0JD	6	0	1.72467	0.339073	0.0662704	0.0678146	6.33276	0	1.07319	0.129102	0.224735	0.180544	0.510455	high
TCGA-AO-A1KS	0.958904	0	0.122671	0.20672	0.127268	0.0506465	6.73924	0.0893826	0.536511	0.175492	0.177503	0.825975	0.842654	high
TCGA-AN-A0AK	0.613699	0	0.783483	0.0880196	0.140492	0.0205379	3.36245	0	1.59723	0.202736	0.23974	0.918599	0.619547	high
TCGA-E2-A106	6.96164	0	0.414041	0.581438	0.190915	0.0244204	2.12196	0	1.9507	0.169891	0.209367	1.38699	0.451007	high
TCGA-A2-A0YD	2.10685	0	0.70291	0.538416	0.780815	0.0603026	17.7085	0.302643	1.58824	0.284877	0.319148	1.59903	0.543297	high
TCGA-AQ-A0Y5	0.471233	1	0.558427	0.188208	1.28745	0.0512343	26.0832	0.022605	0.880294	0.235328	0.260656	0.829326	0.698936	high
TCGA-A2-A0YH	1.80548	0	0.487233	0.281508	0.385137	0.024632	7.83053	0.0253582	0.868714	0.157468	0.220927	0.916347	0.659442	high
TCGA-EW-A1P1	3.31507	0	1.52505	0.256995	0.505426	0.0787047	9.75793	0.173626	1.44379	0.26003	0.151267	0.306524	0.66414	high
TCGA-S3-AA10	1.60548	0	4.94558	0.339014	1.52671	0.0098879	2.7976	0.36646	0.768982	0.379271	0.226932	0.497012	0.58759	high
TCGA-AO-A1KP	8.09041	0	0	0.464149	0.418531	0.0443052	8.59164	0.729784	2.60424	0.337384	0.44413	4.44768	0.498394	high
TCGA-PL-A8LX	0.0136986	0	0.332872	0.897508	0.326161	0.058899	1.43551	0.0303178	1.40258	0.221489	0.326286	1.04539	0.457124	high
TCGA-AC-A2BK	6.08767	0	0.972552	0.468259	0.128127	0.0245836	0.286556	0.32901	1.57099	0.231116	0.269132	0.195476	0.607454	high
TCGA-A8-A09Q	2.08493	0	0.859918	0.231856	0.290773	0.0338123	12.7698	0.0417711	0.874489	0.0991778	0.371948	0.455138	0.536742	high
TCGA-E9-A1R7	4.01918	0	0.588872	0.396937	0.12068	0.0463094	4.9318	0	0.656083	0.313463	0.351219	0.427407	0.742466	high
TCGA-C8-A26V	1.68767	0	1.3718	0.268457	0.510113	0.01044	5.36	0.0161217	1.35949	0.391614	0.377993	0.822721	0.652342	high
TCGA-E9-A22A	3.25753	0	2.15769	0.528881	1.01753	0.063631	21.9018	0.125059	1.54316	0.244722	0.112159	0.473106	0.484624	high
TCGA-BH-A0HK	0.487671	0	0.0860508	0.0870057	0.257908	0.213164	1.64572	0.0626997	1.31263	0.171772	0.208863	0.397798	0.791217	high
TCGA-A8-A0A6	1.75342	0	1.13288	0.138843	0.213698	0.0728926	8.72836	0	1.16453	0.335788	0.13941	1.88371	0.755647	high
TCGA-BH-A0W4	2.07945	0	0.255962	0.34507	0.53111	0.105678	16.0056	0.0699387	1.84986	0.242698	0.582442	1.28616	0.447193	high
TCGA-A2-A0ES	6	0	1.4595	0.270544	0.201893	0.284071	3.83118	0.239275	2.53772	0.233072	0.439406	0.293348	0.444738	high
TCGA-D8-A1J9	1.45753	0	0.231471	0.140424	1.14203	0.0109218	13.4195	0.0505974	0.76544	0.443573	0.252822	0.455935	1.10876	high
TCGA-AN-A0FS	0.575342	0	0.395251	0.21647	0.318938	0.203981	4.89123	0.0539989	1.86569	0.305732	0.502738	0.511411	0.594468	high
TCGA-A2-A0YF	4.20548	0	0	0.203456	0.0759144	0.129472	2.61362	0.0599804	1.31132	0.303082	0.22542	0.408121	0.860388	high
TCGA-AO-A0JM	5.98356	0	0.523001	0.141014	1.10932	0.0246775	21.966	0.0381077	1.8857	0.12528	0.356416	0.473037	0.478706	high
TCGA-E9-A1R3	0.213699	0	0.517674	0.206195	0.965649	0.0610654	38.402	0.0685811	1.33536	0.259907	0.254814	0.997921	0.603046	high
TCGA-A8-A08T	9.33973	1	0.913678	0.483903	0.631946	0.0692862	10.9886	0.118882	2.0746	0.377798	0.438661	1.58064	0.488433	high
TCGA-D8-A27V	1.04384	0	1.06649	0.152072	0.46339	0.111289	3.63018	0.134495	1.24267	0.242913	0.409732	0.354514	0.656125	high
TCGA-AC-A3EH	0.539726	1	0.267145	0.990401	0.908459	0.0551473	6.3614	0.291977	0.854912	0.195531	0.361616	1.60411	0.502205	high
TCGA-A2-A0T7	1.72877	0	1.09327	0.659359	0.636765	0.0339376	8.37212	0.0419259	1.15394	0.271836	0.308868	0.751736	0.526389	high
TCGA-E9-A22E	3.47671	0	1.37924	0.445478	2.57037	0.0813482	31.4854	0.167494	1.48353	0.149131	0.225325	0.24834	0.490455	high
TCGA-A2-A04U	7.27123	0	1.15074	0.452476	0.729586	0.147055	5.71775	0.3843	1.0434	0.140377	0.438657	0.0481855	0.560672	high
TCGA-BH-A0DK	1.1589	0	2.15248	0.295555	0.477875	0.0376161	16.592	0.14522	1.68381	0.18566	0.271644	0.144211	0.449909	high
TCGA-E2-A15F	1.80274	0	0.426277	0.344806	0.235868	0.0201137	1.59854	0.0310601	1.26412	0.226912	0.322337	1.87636	0.587333	high
TCGA-A7-A0CH	2.95616	0	0.263456	0.266379	1.68047	0.455804	12.7776	0.0959816	2.31385	0.239577	0.508288	1.44737	0.500436	high
TCGA-E2-A1IL	0.323288	0	0.287484	0.484457	0.486051	0.090432	11.7869	0.104736	2.024	0.255052	0.393621	0.982298	0.482705	high
TCGA-C8-A12L	0.994521	0	0.771559	0.286044	0.195672	0.6462	2.98015	0.112437	0.880655	0.102677	0.464581	0.550526	0.597198	high
TCGA-AN-A0FL	0.632877	0	0.234397	0.210664	0.162121	0.00921656	0.527392	0.0853948	1.48355	0.114374	0.15682	0.259116	0.659521	high
TCGA-A7-A4SC	1.22192	0	0.450012	0.341254	0.155626	0.119439	4.38762	0.0409869	1.41612	0.224575	0.320329	6.13923	0.449184	high
TCGA-A2-A259	4.3726	0	0.669659	0.205179	0.46317	0.0430875	6.36937	0	1.53908	0.206589	0.352359	1.21137	0.552556	high
TCGA-AN-A04A	0.246575	0	0.233529	0.23612	0.955663	0.0550947	13.2893	0.0212697	1.76246	0.12431	0.204383	0.0762736	0.575809	high
TCGA-A8-A09W	0.0821918	0	0.31997	0.1348	0.258192	0.0377441	7.34932	0.0582854	1.60421	0.0904844	0.10828	0.15274	0.638365	high
TCGA-E2-A15G	1.51781	0	0.0892464	0.902366	0.493819	0.0315828	4.21689	0	1.99923	0.243473	0.462398	3.64138	0.32703	low
TCGA-E2-A1B5	2.69589	0	5.20146	0.335144	0.211623	0.090231	0.889221	0.0278674	3.4352	0.132332	0.235647	1.19151	0.181075	low
TCGA-A2-A3XT	7.58904	0	4.05861	0.337014	1.93923	0.0277541	1.58815	0.257152	1.49334	0.266142	0.779739	1.73791	0.308944	low
TCGA-LL-A50Y	2.08767	0	0.217304	1.72111	1.15229	0.115351	2.97435	0.0395839	2.32963	0.151821	0.187647	12.1093	0.141816	low
TCGA-A7-A13H	2.46301	0	1.87868	0.271361	0.525944	0.0474882	4.45348	0.0244442	2.12571	0.178579	0.438455	5.30664	0.293693	low
TCGA-AC-A23H	0.003	0	0.111521	0.751724	1.02845	0.0197328	36.7393	0.0406292	1.76659	0.278269	0.767806	0.252168	0.329	low
TCGA-EW-A1PB	1.66575	0	9.76767	0.670984	0.243841	0	1.6098	0.0679975	2.1237	0.198705	0.217798	1.11917	0.121165	low
TCGA-UL-AAZ6	1.41918	0	1.09859	0.879366	0.28494	0.0242983	1.28741	0.0500294	1.90433	0.24214	0.163451	1.12474	0.421443	low
TCGA-AR-A0TW	8.24384	0	2.82175	0.464451	0.211809	0.0774085	13.9775	0.0478146	0.889009	0.130993	0.24198	1.19365	0.395784	low
TCGA-E2-A576	2.85753	0	1.06979	0.526961	0.284584	0.0873645	0.308592	0.239841	2.44912	0.125938	0.326494	5.11084	0.300363	low
TCGA-A8-A07S	0.665753	0	0.0672307	0.725084	0.418501	0.348947	7.41218	0.0244933	2.23039	0.192358	0.599381	0.790503	0.353993	low
TCGA-LL-A5YL	1.42192	0	4.54127	0.510185	1.19394	0.0375926	1.25483	0.464412	1.60627	0.21205	0.182222	1.7935	0.374525	low
TCGA-A2-A0D0	5.61096	0	3.25419	0.49853	1.12538	0.0348971	0.30508	0.269445	6.58763	0.0787382	0.20713	0.104056	0.119936	low
TCGA-E9-A54X	1.99178	0	0	2.30557	0.141237	0	0.268017	0.0371975	2.23275	0.264956	0.204929	5.53059	0.172967	low
TCGA-GM-A2DK	7.24658	0	1.37164	0.679834	0.48365	0.152283	6.17239	0.0881848	2.09147	0.0751615	0.158177	7.67877	0.247166	low
TCGA-PE-A5DD	5.35068	0	0.675981	1.33442	0.95735	0.193653	7.93071	0.175909	2.13236	0.205619	0.387648	4.94945	0.240506	low
TCGA-BH-A0HN	1.4137	0	0	3.34497	0.199937	0.0113664	0.831082	0.0351047	1.99406	0.153876	0.589194	6.89469	0.0670719	low
TCGA-E9-A1NH	1.57808	0	0.509536	0.801407	0.802737	0.0500879	30.5403	0.0928166	1.96579	0.384245	0.622337	1.92024	0.352196	low
TCGA-A2-A0T1	1.4274	0	2.20094	0.501797	0.746217	0.0916325	21.3863	0.0707507	1.57441	0.163677	0.36863	0.305758	0.361128	low
TCGA-E2-A1IU	0.923288	0	0.608813	0.322441	0.320828	0.348822	2.64181	0	2.01325	0.214123	0.641424	1.60825	0.410078	low
TCGA-AR-A2LO	3.28219	0	1.83113	0.363029	0.471834	0.0762361	3.87769	0.0392419	1.735	0.215014	0.427357	1.32063	0.410263	low
TCGA-GM-A3XG	3.64384	0	1.0232	0.758675	0.14154	0.0804656	0.409282	0.0745543	3.5946	0.258715	0.38208	3.4139	0.242173	low
TCGA-E9-A1R6	0.928767	0	0.147228	0.694687	0.560066	0.00868358	8.75085	0.0268189	2.35577	0.200826	0.405456	3.95049	0.315154	low
TCGA-AC-A7VB	0.684932	0	0	1.03914	0.113734	0	1.36432	0	1.74314	0.139504	0.434623	15.1207	0.155024	low
TCGA-AR-A1AS	3.15068	0	0.0901964	1.85434	0.582255	0.031919	7.77944	0	2.40537	0.222058	0.315757	2.03949	0.212278	low
TCGA-A7-A4SA	1.24384	0	1.30073	0.474922	0.449827	0.153436	7.19469	0.0394901	1.78066	0.122612	0.774107	3.24619	0.2593	low
TCGA-E9-A247	3.24932	0	0.173328	0.564699	0.359648	0.061338	4.18154	0.0420977	2.4899	0.219128	0.191473	2.22961	0.435822	low
TCGA-EW-A6SB	2.08219	0	21.2391	0.439893	0.437692	0	0.266972	0.778101	2.01249	0.244749	0.160614	0.60814	0.0422054	low
TCGA-AR-A1AO	7.1726	0	4.69282	0.220227	0.397165	0.0420433	4.32155	0.129849	1.41307	0.138341	0.249546	0.161183	0.353771	low
TCGA-GM-A5PV	1.12877	0	1.37326	0.435609	0.0744957	0.0667026	0.12117	0	3.23139	0.311752	0.335581	1.6561	0.348584	low
TCGA-AC-A8OS	0.191781	0	2.60294	0.383807	0.206287	0.143928	5.39906	0.41488	1.56185	0.211083	0.812512	7.83122	0.231849	low
TCGA-BH-A0H9	3.41644	0	0.158653	0.882271	0.0731548	0.112289	4.72983	0.0578	1.49776	0.110844	0.266595	1.37915	0.403968	low
TCGA-A8-A090	0.003	0	0.784549	0.978347	0.32558	0.0370185	16.8286	0	1.62358	0.255795	0.311273	1.90015	0.356995	low
TCGA-AC-A2FO	6.17808	0	1.54882	0.3915	0.214248	0.337995	3.10731	0.112852	1.70172	0.278252	0.553048	2.28027	0.428906	low
TCGA-OL-A66L	3.56438	0	6.45866	2.28841	0.954517	0.195352	1.2731	0.301667	2.11988	0.137741	0.27055	10.4184	0.0532725	low
TCGA-OL-A66J	5.46849	0	0.354989	0.628124	0.347832	0.0628124	6.45637	0.0323322	2.10165	0.188965	0.571658	4.53074	0.290622	low
TCGA-LL-A5YP	1.23288	0	8.4862	0.35383	2.01701	0.0206401	15.9116	0.0956188	2.45443	0.244493	0.212347	0.131881	0.179888	low
TCGA-B6-A0IO	13.8137	0	1.0814	0.485957	0.152361	0	1.89246	0.0656625	3.06335	0.0959406	0.286034	1.26186	0.294576	low
TCGA-C8-A12U	1.05479	0	2.40398	0.752346	0.0593827	0.0202555	1.28785	0	2.26216	0.268501	0.192361	1.61348	0.331083	low
TCGA-B6-A0RI	19.5233	0	0.36986	0.623273	1.03747	0.0363576	32.3165	0.112289	1.59131	0.188677	0.886214	4.80726	0.238504	low
TCGA-D8-A1Y2	1.1863	0	2.56249	0.261101	1.53879	0.0492075	19.3081	0.0217108	2.33299	0.162575	0.244782	0.754597	0.352636	low
TCGA-E9-A1RA	3.75068	0	0.550051	0.926923	0.486121	0.0216282	9.66026	0.0333989	1.21262	0.121999	0.393678	4.11821	0.310075	low
TCGA-C8-A138	1.0411	0	4.06893	2.33423	1.477	0.040849	7.59678	0	1.91164	0.103689	0.242458	0.574217	0.109446	low
TCGA-AN-A03Y	0.0273973	0	0.508287	1.04927	0.16113	0.00749477	4.88432	0.0231473	0.745529	0.181787	0.299532	1.23233	0.442959	low
TCGA-BH-A28O	3.06849	0	1.88613	0.709035	0.384674	0.273834	4.16219	0.290718	3.35847	0.289618	0.690766	4.0826	0.210196	low
TCGA-E9-A243	1.67671	0	12.4722	0.190451	0.19542	0.128554	8.43083	0.249984	1.17113	0.166514	0.243039	0.178479	0.13763	low
TCGA-C8-A26X	1.03014	0	5.84531	0.133112	0.582762	0.0838605	6.51673	0.0287777	1.44087	0.241774	0.206474	0.142889	0.35746	low
TCGA-AO-A12A	8.52603	0	1.11257	0.867121	0.320629	0.0738225	8.83971	0.101332	1.83955	0.208207	0.337553	8.0782	0.247025	low
TCGA-AC-A2FG	5.07671	0	0.736454	0.478688	0.121278	0.14272	0.789058	0.114987	2.69346	0.311518	0.525452	0.70839	0.41241	low
TCGA-E2-A14Q	3.1863	0	1.27242	0.361135	0.123519	0.0789982	5.72591	0.0731948	1.92883	0.200524	0.331349	1.66236	0.430061	low
TCGA-C8-A1HF	0.909589	0	3.04444	0.373117	0.982654	0	6.87074	0.100831	1.19275	0.110495	0.307463	1.20157	0.377933	low
TCGA-D8-A1JB	4.62466	0	5.79399	0.251969	0.172362	0.154331	3.04886	0.204276	2.22302	0.242508	0.318428	0.403836	0.279223	low
TCGA-A2-A04T	6.15342	0	4.00799	0.654303	0.274325	0.0664857	1.85526	0	2.79238	0.170846	0.222158	0.26433	0.231886	low
TCGA-BH-A0H5	4.43836	0	7.96096	0.49494	0.0712777	0.145877	2.81145	0.140792	1.987	0.241714	0.400454	0.862186	0.173067	low
TCGA-D8-A4Z1	1.80548	0	2.01914	0.453675	0.465512	0.185251	1.38816	0	2.88378	0.164207	0.77492	4.55433	0.185012	low
TCGA-B6-A1KC	3.63288	0	0.0549315	0.370273	0.177303	0.00647978	0.679777	0.040025	2.68373	0.182754	0.541011	2.27441	0.351087	low
TCGA-A2-A0CW	8.99452	0	0.52905	1.18871	0.230393	0	2.57912	0	1.33563	0.183835	0.321027	1.58321	0.35033	low
TCGA-GM-A2DI	7.09589	0	5.68107	0.547057	0.374221	0.172323	11.1998	0	1.69684	0.291609	0.651572	0.636175	0.208764	low
TCGA-AN-A0AM	0.0136986	0	3.22735	0.474642	0.622311	0.00692186	2.94863	0	0.988994	0.191318	0.336892	0.837379	0.395945	low
TCGA-E9-A1RG	1.7726	0	1.22519	0.963502	2.07144	0.00963502	4.65574	0.0595147	2.49191	0.0597836	0.312629	3.97291	0.225408	low
TCGA-E2-A1IO	5.08219	0	1.34604	0.549164	0.440994	0.0919252	13.1504	0.103239	1.47364	0.141416	0.403427	2.21418	0.363114	low
TCGA-D8-A1XD	1.43014	0	0.0865471	0.320861	0.698371	0.0102092	13.2093	0.0630613	1.80951	0.213074	0.375697	13.1248	0.2728	low
TCGA-D8-A3Z5	2.78082	0	1.35704	0.818446	0.0988	0.134803	0.187486	0.104083	2.49138	0.213859	0.536745	6.36669	0.213754	low
TCGA-D8-A141	1.71507	0	2.50409	0.358682	2.95876	0.0369232	20.4005	0.114036	1.28884	0.154123	0.394481	0.994024	0.416699	low
TCGA-A2-A3XZ	4.19726	0	3.14771	0.47401	0.339692	0.0869018	2.7375	0.0731979	1.69316	0.267377	0.265716	0.901886	0.404364	low
TCGA-OL-A66K	3.49315	1	0.602879	0.870812	0.575832	0.0812758	4.97375	0	2.68267	0.234959	0.50653	7.05407	0.212292	low
TCGA-A2-A1G0	1.68767	0	1.00902	0.595126	0.101776	0.0818298	6.78723	0.137851	2.09215	0.188829	0.359122	4.27159	0.325529	low
TCGA-AC-A3QP	1.84932	0	0.989759	0.690988	0.700867	0.0667161	3.81764	0.309075	2.97133	0.0564493	0.263994	1.88277	0.287135	low
TCGA-AC-A2B8	1.85479	0	1.98633	0.401674	0.560988	0.070293	19.6088	0.0361828	1.66331	0.231294	0.470533	1.2027	0.366846	low
TCGA-S3-AA14	1.44932	0	0.817436	0.344377	0.447593	0.108479	11.4186	0	1.06817	0.278755	0.848957	2.89576	0.396764	low
TCGA-GM-A3XN	5.53151	0	1.63968	0.950515	0.574604	0.146998	12.3222	0.215052	2.42074	0.218205	0.358185	9.55076	0.185827	low
TCGA-EW-A6SC	2.60822	0	1.22841	0.496815	0.490897	0.376752	24.4146	0.0596708	1.47635	0.294253	0.37461	17.1432	0.204312	low
TCGA-S3-A6ZH	1.75616	0	0.573579	0.451067	0.161625	0.0300711	2.55721	0	2.0531	0.0975336	0.258805	0.9479	0.41332	low
TCGA-C8-A12X	1.05479	0	1.01061	0.632559	0.332853	0.102183	0.92038	0	1.95588	0.0960644	0.296512	1.92969	0.345088	low
TCGA-AR-A1AK	8.65479	0	1.15411	0.666811	0.0570174	0.116692	2.38036	0.0300332	2.09291	0.296203	0.380941	1.45809	0.402616	low
TCGA-JL-A3YX	0.964384	0	0.178483	0.52134	0.493793	0.0210541	7.47399	0.130049	1.20582	0.110843	0.349904	14.1343	0.247656	low
TCGA-D8-A1XA	2.29863	0	0.0787951	2.4432	0.29066	0.0371791	7.83027	0	1.01704	0.0996159	0.305267	17.2626	0.0806599	low
TCGA-BH-A0DE	6.49863	0	1.05548	0.482775	1.23408	0.0533594	10.715	0.082399	1.50388	0.145477	0.429321	1.68199	0.409315	low
TCGA-A7-A426	0.99726	0	2.59327	0.893438	0.332155	0.115564	1.46952	0.04199	3.04294	0.176388	0.497633	9.64851	0.121976	low
TCGA-AR-A252	7.77534	0	2.92066	0.177184	0.282811	0.110248	5.84863	0.127686	2.24319	0.244865	0.267202	0.38157	0.427349	low
TCGA-OL-A5RV	2.90959	0	0.798009	0.627561	0.122654	0.0941341	3.52454	0.129213	2.1376	0.353991	0.604255	6.34447	0.31239	low
TCGA-5L-AAT0	4.04658	0	2.23871	0.317691	0.353145	0.152889	8.48353	0	2.45093	0.180322	0.483982	4.66542	0.249567	low
TCGA-AR-A1AP	7.82466	0	0.877769	0.73959	0.424977	0.0621256	15.2403	0.0639574	1.93822	0.30371	0.262218	2.55816	0.408855	low
TCGA-AR-A0TP	11.7123	0	0.589877	0.331345	0.21155	0.0154628	1.40096	0.11939	1.50317	0.100305	0.697518	0.237122	0.405423	low
TCGA-E2-A15S	1.1726	0	0.110561	0.931561	0.127449	0.0782511	0.456062	0.100698	1.94008	0.136097	0.719908	2.95551	0.259141	low
TCGA-EW-A1J6	2.39726	0	1.78024	1.13077	0.284147	0.0080769	0.82165	0.0249451	1.59226	0.191351	0.249289	11.0028	0.185536	low
TCGA-LL-A5YM	1.07945	0	0.347956	0.938177	0.982711	0.0205226	0.7829	0.221841	2.55182	0.0463052	0.235502	0.725591	0.324128	low
TCGA-A2-A4RY	1.77534	0	2.0779	0.420192	0.383249	0.0980447	1.94803	0.227105	3.11425	0.331827	0.543144	6.50479	0.245835	low
TCGA-AC-A8OR	0.109589	0	0	1.33791	0.22262	0.0759356	0.804668	0	2.36907	0.114222	0.430681	4.14035	0.207762	low
TCGA-HN-A2OB	5.20548	1	1.03011	0.549701	0.415611	0.162017	7.04981	0.0938218	2.26179	0.319864	0.572981	1.43206	0.387432	low
TCGA-B6-A0RQ	11.6904	1	0.24776	0.668025	0.357007	0.014613	0.162593	0	2.96668	0.329714	0.491499	0.728295	0.374948	low
TCGA-AR-A2LN	3.18082	0	1.62698	0.511789	0.400108	0.204716	6.22321	0.039516	1.58513	0.23095	0.729049	1.90757	0.329289	low
TCGA-B6-A408	5.67671	0	0.417793	2.957	3.13048	0.0410695	4.49128	0.0253682	2.83744	0.115831	0.581789	7.09574	0.067349	low
TCGA-C8-A8HP	1.08493	0	3.34476	0.901832	0.385567	0.0394552	2.50857	0.203093	1.74829	0.148371	0.249797	2.20729	0.262883	low
TCGA-BH-A1FJ	5.27945	1	0.114942	0.852257	0.198749	0.0135586	11.1422	0.0418753	2.80779	0.210322	0.493591	1.4208	0.281406	low
TCGA-LL-A5YN	1.22466	0	3.84475	0.790124	0.389155	0.0884939	1.37145	0.136655	2.43077	0.16847	0.218855	1.75286	0.235956	low
TCGA-AC-A3BB	2.70411	0	2.11507	0.6178	0.698936	0.141381	4.83822	0.0513705	1.94033	0.168881	0.283011	1.19032	0.353069	low
TCGA-A8-A08F	2.75068	0	1.15974	0.418788	0.821232	0.00977172	23.6711	0.0301795	1.21945	0.154335	0.614796	0.233099	0.381852	low
TCGA-E9-A1N5	3.06849	0	1.40071	0.809287	0.968803	0.0708127	11.1807	0.0729006	1.62225	0.312892	0.555737	2.25226	0.35142	low
TCGA-AC-A3W5	1.38082	0	1.17563	0.643865	1.57543	0.0953416	17.5242	0.160614	1.08948	0.26401	0.651638	1.07809	0.43015	low
TCGA-A7-A4SD	1.20822	0	1.28704	0.433773	0.57063	0.0350355	4.49226	0.108206	1.47853	0.111988	0.702416	0.298483	0.354118	low
TCGA-B6-A0I6	2.71507	1	0.881233	0.445505	0.77204	0.395015	11.8636	0.12842	1.50405	0.164182	0.686925	0.354243	0.415935	low
TCGA-E2-A15E	1.72603	0	0.66149	0.430685	0.13297	0.0855178	6.07765	0.0906213	1.69213	0.186629	0.396203	4.20834	0.393134	low
TCGA-EW-A1PC	0.512329	0	0.241416	0.537007	0.846008	0.0398687	10.7732	0.0527712	2.49798	0.147784	0.471025	3.72169	0.299513	low
TCGA-AC-A3YJ	2.06575	0	0.753307	1.55507	0.325641	0.0444305	1.02403	0	2.11942	0.219293	0.338435	2.56449	0.235932	low
TCGA-AN-A0XU	0.0273973	0	5.77148	1.07557	5.11896	0.00800953	4.43046	0.0742113	2.20913	0.144575	0.275733	0.375302	0.195306	low
TCGA-BH-A0BG	5.12603	0	3.35162	0.233711	0.666135	0.0272663	5.50417	0.231579	3.53211	0.296069	0.226573	0.307789	0.333895	low
TCGA-E2-A156	1.98904	0	0	0.543647	0.334699	0.0190276	5.92793	0	2.5638	0.064398	0.429164	1.36168	0.312642	low
TCGA-E2-A1LH	8.89589	0	5.93734	0.21288	1.19411	0.0447048	1.98964	0.46023	1.77877	0.260574	0.389171	0.38086	0.342996	low
TCGA-A1-A0SF	4.00822	0	0.820731	0.580886	0.113532	0.0968144	2.06209	0.0897021	2.36383	0.180215	0.455879	0.46189	0.364578	low
TCGA-E2-A1IE	6.47123	0	0.251304	0.575942	0.231753	0.0177864	4.6554	0.0549326	2.30542	0.247478	0.405861	1.82342	0.405881	low
TCGA-BH-A0W5	3.52877	0	1.11769	1.01237	0.805262	0.0824025	8.56605	0.0763489	2.44415	0.204517	0.495618	4.95628	0.214892	low
TCGA-B6-A0X0	10.8082	1	0.123576	0.708036	0.0284906	0.0291544	2.27072	0	1.97733	0.246679	0.507598	0.881747	0.403799	low
TCGA-B6-A0IC	0.003	1	0.0529374	0.446039	0.0244094	0.0249782	0.416882	0	2.36043	0.243045	0.758582	3.76656	0.308659	low
TCGA-BH-A0GY	2.52877	0	0.688386	1.04404	0.238061	0.0406014	16.5213	0.188093	0.71596	0.10306	0.164675	1.97164	0.415499	low
TCGA-B6-A0I2	11.9479	0	12.4772	0.259581	0.213083	0.00908534	0.288824	0.645372	2.78519	0.184493	0.237273	0.278647	0.110332	low
TCGA-A8-A083	0.003	0	0.802968	0.46393	0.211571	0.0135313	1.44104	0	2.42892	0.217531	0.655901	3.94254	0.278744	low
TCGA-A2-A3XS	2.8274	1	2.42003	0.751236	0.895638	0	3.48675	0.0696048	1.22961	0.190689	0.315098	1.76643	0.363251	low
TCGA-AR-A0TX	5.40274	0	2.74454	0.330356	0.346508	0.0539582	9.92446	0.0476136	0.724947	0.208707	0.649684	0.170743	0.405035	low
TCGA-OL-A97C	0.742466	0	2.19923	0.329427	0.253516	0.446785	1.0538	0.133536	1.30332	0.227631	0.484751	5.43941	0.381038	low
TCGA-E2-A15O	0.791781	0	0.17297	0.699557	0.119635	0.0204037	7.62149	0	2.65696	0.293485	0.335059	3.63301	0.34434	low
TCGA-GM-A2DD	6.25205	0	6.15485	0.797839	0.345654	0.0558487	4.26105	0.172486	1.12793	0.168015	0.198893	0.634399	0.245474	low
TCGA-AR-A5QP	3.24658	0	1.08534	0.647173	0.346465	0.196966	5.32233	0.517072	2.54706	0.227762	0.296167	2.08916	0.416562	low
TCGA-E2-A14R	3.21644	0	2.78816	0.440484	0.28123	0.0205559	2.87529	0.126972	2.61172	0.139141	0.422964	1.57612	0.25701	low
TCGA-BH-A0AW	1.70411	0	3.64115	0.398006	0.476455	0.069651	5.31411	0.0358523	1.20722	0.0720287	0.303168	0.375812	0.332811	low
TCGA-GM-A3NY	3.18356	0	0.622161	0.964565	0.430318	0.110086	2.68307	0.31733	3.99532	0.260807	0.264269	8.24703	0.192758	low
TCGA-D8-A27T	1.09041	0	1.85345	0.916186	0.897359	0.0364392	13.6924	0.135049	1.65419	0.189101	0.273959	0.670554	0.347459	low
TCGA-AR-A24V	8.77534	0	0.605134	0.741635	0.875132	0.0389358	35.2972	0.0801677	1.45534	0.172041	0.303	1.9958	0.366238	low
TCGA-A8-A081	0.003	0	4.38199	0.360212	0.0862425	0.0315186	1.50297	0.0389375	1.65884	0.220458	0.386626	0.435003	0.314513	low
TCGA-E9-A1QZ	2.06849	0	2.93998	0.525766	0.124496	0.254794	4.25247	0.109295	2.57292	0.199615	0.294062	1.47728	0.294897	low
TCGA-AC-A2BM	8.27945	0	1.27174	1.13457	0.120729	0	3.53469	0	2.48177	0.393235	0.701855	13.5173	0.130906	low
TCGA-C8-A12W	1.05479	0	0.916529	0.95478	0.941272	0.0393145	18.4347	0.0607105	1.37765	0.243939	0.486145	0.401925	0.371699	low
TCGA-C8-A12N	0.980822	0	0.811662	0.472506	1.53105	0.0783365	26.5081	0.0537642	2.64469	0.201299	0.416745	2.27652	0.316705	low
TCGA-E2-A15I	4.63562	0	1.23948	0.589759	0.151286	0.39563	4.8668	0.0265627	1.67996	0.164948	0.69086	6.08896	0.251448	low
TCGA-AR-A0TQ	8.19452	0	1.56605	0.316685	0.156456	0.0246311	10.2772	0.0950899	1.35871	0.180619	0.428843	1.92006	0.422397	low
TCGA-LD-A9QF	0.884932	0	3.79913	0.291006	0.736545	0.224075	15.3476	0.18874	1.24342	0.13214	0.386906	1.11069	0.348026	low
TCGA-EW-A1P3	4.4137	0	0.407415	1.64774	0.399201	0.060074	4.58342	0.111322	2.65106	0.243981	0.375584	6.10061	0.178191	low
TCGA-B6-A0IB	10.7973	1	0.129538	0.938659	0.447977	0.0764025	1.21442	0	2.01745	0.12929	0.393019	1.04145	0.33811	low
TCGA-AN-A0XW	0.465753	0	3.58628	0.217564	1.10794	0.0676867	12.6685	0.0261309	1.47667	0.248172	0.200876	1.29026	0.436278	low
TCGA-AR-A2LJ	7.21096	0	1.55852	0.358138	0.326651	0.100279	1.27515	0.154853	2.02524	0.141412	0.28768	0.911272	0.429987	low
TCGA-B6-A0RO	13.5041	0	0.418885	1.25043	0.137963	0.0282355	1.7279	0	1.53201	0.0995434	0.533497	0.0601377	0.27921	low
TCGA-A1-A0SO	2.33425	0	0.408569	0.275402	0.228761	0.00688504	2.01366	0	3.2376	0.194184	0.517635	0.0293283	0.352383	low
TCGA-A8-A09M	2.75616	0	1.40785	0.569388	0.243435	0.0830357	4.35553	0.153871	2.1025	0.154566	0.308856	2.80845	0.342199	low
TCGA-EW-A424	1.9589	0	0.629039	0.445213	0.275548	0.0222606	3.49117	0.252087	4.30119	0.372515	0.575487	8.05373	0.209991	low
TCGA-PL-A8LY	0.0219178	0	2.93364	0.776859	0.120777	0.0247182	0	0.496218	2.95056	0.160344	0.337442	1.01081	0.254426	low
TCGA-AQ-A7U7	1.6	1	3.66367	0.536858	0.550865	0.0563701	5.82404	0.14508	2.52329	0.217279	0.531614	3.978	0.201667	low
TCGA-AN-A0AR	0.0273973	0	2.18849	0.433877	1.97371	0.0227785	1.11034	0.257952	2.16973	0.0256976	0.14121	0.478682	0.39387	low
TCGA-E9-A5FK	2.22466	0	7.87357	0.603101	0.495069	0.0949884	0.7717	0.228175	1.70842	0.107161	0.246401	1.53757	0.167391	low
TCGA-LL-A441	2.72877	0	2.04744	1.78982	0.604798	0.150949	2.23139	0.0466199	2.73007	0.374644	0.677936	2.28908	0.156787	low
TCGA-PE-A5DE	7.24658	0	6.58394	0.437549	0.277931	0.0546936	2.8515	0.0675675	2.02784	0.154256	0.333289	1.05307	0.190891	low
TCGA-AR-A24K	4.2411	0	0.111054	0.580147	0.256036	0.111351	6.41339	0.0202295	2.04351	0.199515	0.492449	3.49325	0.353465	low
TCGA-E2-A2P6	2.87945	0	0.244016	0.328964	0.225032	0.388589	2.44778	0.0222248	2.51187	0.23543	0.629292	9.17761	0.266217	low
TCGA-GM-A2DA	18.063	1	2.80175	0.23607	0.484459	0.0826245	3.6773	0.127591	2.31624	0.186426	0.269728	7.61988	0.262965	low
TCGA-AO-A0J2	2.73151	0	2.98286	0.538563	0.405251	0	4.13472	0.038811	2.09096	0.081517	0.20636	0.503179	0.294678	low
TCGA-BH-A18U	4.28219	1	0.066252	0.893161	0.51933	0.0156303	11.3042	0.0965471	1.84456	0.229233	0.547361	0.266323	0.377925	low
TCGA-B6-A0IQ	11.7397	0	4.13542	0.623528	2.79754	0.038512	1.24471	0.872246	2.98927	0.264304	0.17525	0.574176	0.389618	low
TCGA-A8-A09K	2.49863	0	3.89316	1.02687	0.0390247	0.0499175	0.603016	0	1.84173	0.50683	0.853296	9.34742	0.149545	low
TCGA-BH-A0B5	5.85205	0	0.834975	0.539375	0.385007	0.131326	10.1502	0.126748	1.67004	0.236123	0.412475	4.74102	0.378202	low
TCGA-AR-A1AW	7.21096	0	4.69535	0.44837	0.180419	0.0923115	7.62994	0.11404	2.28728	0.296802	0.504078	1.42346	0.242793	low
TCGA-E9-A1NE	2.98082	0	4.36406	0.376675	0.147239	0.226005	7.98304	0.0775563	1.52715	0.293921	0.506768	0.898537	0.324171	low
TCGA-A8-A08R	0.0821918	0	2.18791	0.219225	0.722552	0.0209261	4.98932	0.150802	2.93945	0.267554	0.496823	0.178278	0.357784	low
TCGA-A2-A0CQ	7.38356	0	0.315698	1.46832	0.262023	0.0893762	1.27858	0	3.07801	0.163848	0.55996	5.30466	0.145214	low
TCGA-S3-AA17	1.16164	0	4.12464	0.318573	0.277357	0.101364	3.73796	0	1.55828	0.325908	0.729993	5.75134	0.231181	low
TCGA-C8-A12K	0.003	0	6.62813	0.409888	0.757049	0.0143461	4.12738	0.0443072	2.46491	0.25086	0.391693	0.146665	0.19915	low
TCGA-BH-A0HL	0.19726	0	0.524177	0.971654	0.694882	0.00772906	5.13529	0.0477417	3.19416	0.435977	1.40073	10.9306	0.10525	low
TCGA-AO-A03N	5.56438	0	0	3.03083	1.09866	0	6.02397	0.700045	1.71358	0.107399	0.129155	0.34759	0.197382	low
TCGA-E9-A2JT	0.789041	0	4.15576	0.650289	0.102655	0.15757	0.44526	0.108144	2.27985	0.335773	0.547295	0.82036	0.261915	low
TCGA-A1-A0SQ	1.51781	0	0.663283	0.422256	0.101947	0.0695481	1.13311	0	1.88677	0.225574	1.1008	1.03689	0.290411	low
TCGA-AC-A3TM	2.08767	0	2.40648	1.18956	0.573309	0.0473119	0.421135	0.292242	2.49004	0.133437	0.284562	8.36775	0.157711	low
TCGA-A2-A25A	8.97534	0	2.16545	0.729827	0.458491	0.135539	3.57963	0.128802	2.76722	0.179373	0.323858	0.484093	0.286722	low
TCGA-XX-A899	1.27945	0	2.36849	0.505563	0.29123	0.139695	10.1845	0.115051	1.68435	0.241648	0.493807	5.1334	0.287024	low
TCGA-AC-A2QI	1.61096	0	0.751463	0.437461	0.7245	0.064468	9.88857	0.0995533	2.26635	0.190915	0.698331	1.13279	0.330129	low
TCGA-A2-A0CK	11.3945	0	1.16172	0.443741	0.28569	0.0913585	0.755117	0.084647	2.95764	0.200979	0.444649	5.18363	0.263282	low
TCGA-E2-A1L9	1.63836	0	0.411367	0.623898	2.15763	0.018197	37.7751	0.206069	2.16665	0.311356	0.374426	2.66649	0.407405	low
TCGA-AQ-A1H2	1.30137	0	0.366485	0.882266	0.482819	0.0123517	4.51562	0	1.32919	0.177666	0.664706	0.810269	0.34465	low
TCGA-E9-A22D	3.41918	0	14.8588	0.382663	0.284527	0.0582314	5.03522	0.143876	2.05369	0.147811	0.122123	2.37631	0.0667416	low
TCGA-OL-A5D8	2.66575	0	0.166554	1.76822	0.36479	0.00982343	4.40326	0.0910177	1.99875	0.249352	0.742437	9.23101	0.131483	low
TCGA-BH-A0EI	5.27671	0	0.140969	0.617644	1.44627	0.0582011	39.8854	0.0513576	1.61653	0.375197	0.52969	4.71048	0.384682	low
TCGA-A8-A06Z	0.0849315	0	0.0893161	0.602047	0.0617755	0.337146	1.72492	0	2.65819	0.106974	0.277238	1.44961	0.366198	low
TCGA-GM-A2DB	6.59178	0	7.41723	0.77864	0.532637	0.0573735	2.73587	0.0885977	1.72511	0.153724	0.198647	1.57635	0.166721	low
TCGA-BH-A18V	4.26301	1	4.30727	0.531686	0.243779	0.0108826	3.94239	0.616807	1.89591	0.272135	0.52843	0.819441	0.320109	low
TCGA-A8-A095	3.49863	0	0.579921	1.49032	0.267402	0.153918	7.93766	0	1.92544	0.101292	0.460171	0.815918	0.221855	low
TCGA-BH-A0BZ	6.17808	0	3.50937	0.571672	0.822571	0.0482964	19.4989	0.0639263	0.998275	0.116755	0.204758	0.346801	0.349487	low
TCGA-BH-A0C0	3.47945	0	3.55369	0.399236	0.147055	0.0214973	1.91353	0	1.48717	0.230396	0.408309	0.494492	0.352918	low
TCGA-E9-A229	3.14521	0	0.423595	0.678134	0.695828	0.0312299	15.2296	0.0385808	1.9317	0.285379	0.370727	3.45879	0.387888	low
TCGA-AO-A0JL	4.61096	0	0.70544	1.45625	0.670887	0.0208036	3.07528	0.0321255	1.94712	0.187757	0.230494	0.735526	0.299764	low
TCGA-E9-A1RC	3.35342	0	0.0952577	1.86208	0.757678	0.0224734	34.007	0.0347041	1.56993	0.193319	0.240102	2.03427	0.228863	low
TCGA-BH-A42V	1.73973	0	1.4129	0.297621	0.244309	0.145834	2.69335	0.0428955	3.0646	0.258536	0.656752	6.9635	0.222419	low
TCGA-B6-A0IE	5.46027	1	0.604209	0.488731	0.0835804	0.0641459	0.860998	0.176099	2.94548	0.221119	0.564052	0.273244	0.35131	low
TCGA-E2-A574	3.23014	0	30.4857	0.202599	0.772144	0.0202599	0.418642	3.00345	1.87791	0.165707	0.132277	1.75192	0.0265552	low
TCGA-AC-A4ZE	2.43836	0	0.564652	0.52334	0.0488177	0.0832587	0.158808	0	2.29638	0.277088	0.925761	2.44714	0.28528	low
TCGA-V7-A7HQ	5.56986	0	1.40046	0.944001	1.63745	0.0826001	0.187562	0.182219	2.55031	0.133122	0.0840462	12.526	0.188132	low
TCGA-LL-A6FQ	0.219178	0	0.842201	0.903154	0.953196	0.0541893	1.55042	0.111574	1.01274	0.122267	0.343081	4.62431	0.351651	low
TCGA-A2-A0T3	4.15342	0	0.192801	0.476519	0.237068	0.022743	11.8813	0.0702407	1.3094	0.149669	0.470965	1.97632	0.437562	low
TCGA-BH-AB28	0.786301	0	1.26712	0.654823	0.17528	0.149471	3.45289	0.0923266	2.0275	0.258558	0.611166	4.13432	0.293218	low
TCGA-WT-AB41	4.4137	0	6.07364	0.428444	0.48847	0.0833086	0.0529678	0.205836	3.4956	0.216164	0.164825	7.75039	0.133987	low
TCGA-5L-AAT1	4.03014	0	5.78165	0.77944	0.761692	0.136402	6.75214	0.240727	2.14979	0.329747	0.55516	1.6435	0.197986	low
TCGA-GM-A2DO	7.11233	0	5.84333	0.590817	0.269436	0.0919048	2.33733	0	2.70106	0.272166	0.736421	26.9736	0.0358156	low
TCGA-E2-A1B4	2.75068	1	0.215293	0.380944	0.707313	0.0190472	3.67345	0	2.74443	0.182649	0.530097	2.05544	0.341807	low
TCGA-AR-A1AX	7.20274	0	3.0657	0.418215	0.185114	0.0947135	2.92884	0.0265926	1.53391	0.291412	0.391814	2.62611	0.367864	low
TCGA-A8-A08G	1.66301	0	0.929802	0.460843	0.794416	0.0258072	10.8295	0.0398522	1.19021	0.367569	0.247637	13.2247	0.3508	low
TCGA-D8-A1XL	1.66027	0	2.00246	0.843618	0.389533	0.0442899	2.41704	0.0455958	2.16945	0.195699	0.216147	1.22631	0.321535	low
TCGA-B6-A2IU	14.1808	0	0.15	0.505548	0.207495	0.106165	3.09375	0	2.27213	0.0998084	0.588129	9.75317	0.204242	low
TCGA-AN-A0XV	0.443836	0	1.42496	0.480257	0.578829	0.352188	9.69481	0.0494417	2.00501	0.302506	0.430749	1.34338	0.440806	low
TCGA-B6-A0WZ	17.2384	0	0.640728	2.30342	0.59088	0.0503874	6.2738	0	2.32384	0.213167	0.508423	1.43806	0.145007	low
TCGA-AN-A0FJ	0.663014	0	0.239585	2.94729	0.524745	0.0282617	2.06642	0.130927	1.58454	0.366659	0.352267	0.240774	0.203263	low
TCGA-A8-A096	0.003	0	1.99016	0.3214	2.76256	0.0586905	33.0398	0.0453158	1.75586	0.182082	0.365773	0.391674	0.404442	low
TCGA-BH-A1FC	9.51233	1	5.54536	0.146997	0.37349	0.0146997	2.40663	0.136198	1.18308	0.186564	0.113424	0.144018	0.404789	low
TCGA-D8-A1J8	1.18082	0	6.48093	0.240641	0.74709	0	18.31	0.0600284	0.878818	0.358143	0.184582	0.281498	0.389259	low
TCGA-E9-A3HO	3.1726	0	2.6805	3.2781	0.317823	0.0451706	1.06263	0.0837045	1.67476	0.066247	0.557666	7.75814	0.045973	low
TCGA-BH-A0BJ	1.80822	0	1.44139	0.558665	0.216004	0.102017	8.13486	0.0525125	1.55295	0.124681	0.275847	0.521476	0.409829	low
TCGA-E2-A572	3.30959	0	0.256502	2.04597	0.0985611	0.161372	0.0961883	0.0311494	1.94268	0.136539	0.339227	1.22014	0.203799	low
TCGA-AO-A03R	5.72877	0	2.78799	0.542102	0.0494441	0.0632452	1.84973	0.078132	2.24196	0.078485	0.435452	2.02594	0.234249	low
TCGA-AC-A5XS	1.61096	0	1.21079	0.470857	0.322095	0.13184	2.96877	0.135727	2.29505	0.16113	0.191285	1.61928	0.417487	low
TCGA-AC-A3OD	1.23562	0	3.29682	0.101012	0.0690984	2.5455	2.36022	0	2.23796	0.398848	1.0772	1.71683	0.415955	low
TCGA-B6-A0WT	15.7233	0	1.02359	0.991821	0.707964	0.0452788	29.4121	0.0932277	1.37851	0.246892	0.61514	1.45299	0.294238	low
TCGA-E2-A1LA	2.04932	0	6.26646	0.563199	1.2521	0.00985599	4.69985	0.0304398	2.7897	0.138988	0.288599	1.13356	0.159997	low
TCGA-BH-A0BF	3.6274	1	2.1624	0.388692	0.814285	0.0425132	12.1635	0.02626	2.299	0.268583	0.319625	1.28215	0.376474	low
TCGA-BH-A0BR	6.38356	0	0.31246	1.42167	0.594311	0.0368581	13.9142	0	1.14158	0.207907	0.156785	0.266909	0.399743	low
TCGA-BH-A0BM	5.13973	0	1.1164	0.188131	0.18017	0.210707	2.26071	0.122017	2.79859	0.267422	0.458568	0.538531	0.44467	low
TCGA-A8-A07W	0.832877	0	0.189121	0.467425	1.32259	0.0223089	57.3982	0	1.67444	0.138423	0.320735	0.468813	0.38036	low
TCGA-EW-A2FW	1.8411	0	0.218992	0.492048	0.420738	0	4.95469	0.106377	1.4172	0.0874288	0.466798	6.2649	0.326659	low
TCGA-D8-A27P	0.134247	0	0.630088	0.238905	0.490276	0.0278722	4.57798	0.0860822	1.82316	0.178183	0.59924	1.67802	0.422953	low
TCGA-B6-A40B	8.63562	0	0.719262	0.828248	0.884405	0.0424225	10.1146	0.13102	1.59205	0.2034	0.288167	3.97557	0.370767	low
TCGA-LL-A7T0	1.03014	0	1.49075	0.439625	0.644422	0.0109906	6.07945	0	1.0734	0.210784	0.452292	2.56557	0.427824	low
TCGA-EW-A1OV	2.16164	0	3.7259	0.135757	0.348246	0.0356361	2.07694	0.0366868	1.42868	0.207715	0.488838	0.910798	0.367311	low
TCGA-A2-A0CP	7.70685	0	0.678124	0.685648	0.390854	0.0933243	15.3425	0.247053	2.04955	0.188007	0.247946	3.85041	0.364891	low
TCGA-B6-A0RM	6.50137	1	0.139185	0.375279	0.112312	0.0164184	1.43535	0.0253538	2.70962	0.254684	0.500248	1.30784	0.405204	low
TCGA-E2-A105	3.58356	0	0.32277	1.28365	0.178595	0.0228446	6.19718	0.0940727	1.49429	0.292084	0.442937	13.3187	0.188539	low
TCGA-E9-A1RF	0.547945	0	2.12018	0.396982	0.773945	0.0347359	18.3307	0.0429121	2.06061	0.133237	0.420594	0.651046	0.312585	low
TCGA-AR-A0U4	8.93425	0	4.64438	0.233627	0.383557	0.00817696	4.78302	0.0252542	1.02043	0.258295	0.410921	0.167191	0.387833	low
TCGA-AO-A125	9.46849	0	0	0.424702	0.239254	0.0612071	0.0555937	0	3.13912	0.399508	0.598567	23.5844	0.124388	low
TCGA-AR-A2LR	4.7726	0	1.10783	0.933439	0.489539	0.0762308	9.76279	0.571772	2.11731	0.331713	0.504175	0.482444	0.422818	low
TCGA-E9-A1RD	0.0931507	0	0.201878	0.663383	0.30253	0.142882	7.24868	0	2.1158	0.265296	0.424037	1.52667	0.416411	low
TCGA-E9-A3Q9	2.74247	0	0.734793	1.01311	0.0924037	0.204873	0.500995	0	2.57949	0.133343	0.505114	2.66509	0.226595	low
TCGA-A8-A09V	1.25205	0	0.16582	0.223547	0.815572	0.176043	8.56048	0	2.90091	0.264804	0.797218	5.74364	0.27503	low
TCGA-BH-A18N	1.28219	1	0.0705089	0.522802	0.47142	0.0415866	6.26648	0	2.33914	0.215813	0.391645	3.13905	0.377457	low
TCGA-E2-A108	2.29315	0	6.2866	0.452007	0.347851	0.237304	7.88968	0.0916128	1.81511	0.178476	0.297352	0.606509	0.228638	low
TCGA-D8-A27G	1.12055	0	1.72013	0.259883	0.588026	0.13294	10.4542	0	1.4616	0.284165	0.442981	3.62423	0.431473	low
TCGA-BH-A0RX	0.465753	0	10.435	0.657639	0.567221	0.0200151	5.09026	0.216355	1.33033	0.0959651	0.142559	0.196095	0.136199	low
TCGA-D8-A73X	2.10137	0	0.21507	0.459075	0.495845	0.0845665	7.9576	0.156708	3.25778	0.314832	0.39486	5.36021	0.328624	low
TCGA-BH-A8G0	1.8137	0	2.89397	0.534874	0.774818	0.187206	5.63623	0.136042	2.31032	0.217408	0.644905	3.56505	0.230918	low
TCGA-A2-A0ST	8.26575	0	11.6503	0.278477	0.628633	0.1462	1.98303	0.120409	1.70109	0.181429	0.293112	0.257412	0.129775	low
TCGA-E2-A15D	1.4411	0	0.838798	1.10725	0.531809	0.0247364	6.65796	0	1.74479	0.279063	0.489406	2.28302	0.30816	low
TCGA-AC-A3YI	1.93699	0	1.92023	0.523908	0.674606	0.0431453	4.32053	0.0666262	1.34607	0.231203	0.418276	4.8336	0.350926	low
TCGA-AO-A0J3	1.78356	0	0.250942	0.642775	0.0809968	0.00592029	0.865751	0	3.81186	0.166974	0.367795	4.68565	0.216974	low
TCGA-A8-A09A	0.832877	0	1.80495	0.55039	0.297237	0.121665	14.7297	0.0313131	1.50363	0.177289	0.264784	0.181391	0.419269	low
TCGA-AC-A2FE	7.22192	1	3.0471	0.256743	0.351255	0.194697	8.18909	0.115637	1.89608	0.177407	0.331868	0.784695	0.375198	low
TCGA-D8-A1XM	1.47397	0	0.995301	0.865103	0.362316	0.080331	21.7264	0.0763381	2.11225	0.275362	0.256739	0.342187	0.383363	low
TCGA-E2-A14P	3.4137	0	1.29191	0.48664	0.0700823	0.0358576	4.2747	0.0830586	2.25362	0.0606792	0.386644	0.160381	0.325411	low
TCGA-BH-A1EW	4.6411	1	2.54035	0.478452	0.275613	0.044068	2.5777	0.0272204	0.924538	0.149146	0.275514	0.976129	0.433093	low
TCGA-A7-A6VV	0.857534	0	0.13781	0.534133	2.12873	0.0081281	30.6971	0.251033	2.41824	0.206319	0.688282	0.290837	0.353174	low
TCGA-D8-A140	1.10411	0	0.980584	0.578354	0.188395	0	5.42386	0	1.59517	0.337109	0.518734	3.30126	0.403296	low
TCGA-E2-A14Z	1.54247	1	1.09682	0.853071	0.389035	0.07962	15.3766	0	1.21501	0.263856	0.287487	1.30576	0.432677	low
TCGA-E2-A1LG	4.1726	0	1.32706	0.0745439	0.242214	0.0130452	3.50428	0.141013	2.5481	0.0883014	0.250354	3.03406	0.372689	low
TCGA-A8-A0A2	1.5863	0	0.773165	0.521163	0.496563	0.104233	7.49694	0.0201199	1.51401	0.238854	0.93058	4.09036	0.285771	low
TCGA-EW-A423	1.46027	0	0.431166	1.7438	0.284016	0.0581267	0.669848	0	1.58349	0.155742	0.370884	25.9179	0.0643635	low
TCGA-3C-AALK	3.96712	0	0.459116	0.489999	0.68802	0.0451315	7.89105	0.111509	1.88554	0.157837	0.553611	6.71328	0.288053	low
TCGA-E9-A3X8	2.53699	0	8.5251	0.391804	1.98333	0.21941	0.465005	0.11294	1.35582	0.123764	0.137465	6.11401	0.16677	low
TCGA-AC-A7VC	0.00273973	0	0.185545	0.906753	1.56138	0.175097	60.2906	0.878767	1.76154	0.160498	0.407052	0.102556	0.415236	low
TCGA-A2-A4RX	2.03288	0	0.700898	0.393708	3.4473	0	16.3835	0.0425582	1.1838	0.116592	0.507094	4.33191	0.40179	low
TCGA-A2-A0EQ	6.64658	0	4.6502	0.154157	0.140604	0.0449625	1.20067	0.0555459	1.65891	0.294202	0.277548	0.160883	0.409716	low
TCGA-C8-A12V	1.05479	0	12.1657	0.252753	0.576329	0.0491465	1.31239	0	2.3466	0.232867	0.283928	0.267968	0.106788	low
TCGA-LL-A9Q3	1.45753	0	0.833549	0.561865	0.427055	0.0109252	5.03603	0.101226	1.067	0.110927	0.315583	5.81726	0.367491	low
TCGA-E2-A570	2.55068	0	0.663109	1.85176	2.5116	0.0223489	11.3321	0.0345118	1.7886	0.315161	0.477543	7.05432	0.189275	low
TCGA-B6-A0X7	4.87945	1	0.457929	0.308673	0.482632	0.131186	4.36668	0.357497	3.18213	0.169762	0.552689	0.315567	0.377046	low
TCGA-A2-A3XW	4.69041	0	1.66688	1.06116	0.811299	0.0728248	0.62508	0.0899665	1.732	0.102697	0.576332	0.88721	0.248542	low
TCGA-AO-A03T	5.81918	0	1.14493	1.66409	0.0989862	0.00844105	0.751358	0.104279	1.45032	0.099989	0.277228	0.841382	0.247157	low
TCGA-A1-A0SG	1.18904	0	0.0704164	0.664512	0.779257	0.041532	8.37075	0.153924	2.10322	0.154619	0.315535	1.13933	0.426088	low
